# Supplementary material for: Complex nature of SNP genotype effects on gene expression in primary human leucocytes
Source: BMC Med Genomics. 2009 Jan 7;2:1. doi: 10.1186/1755-8794-2-1 (PMC2628677; doi:10.1186/1755-8794-2-1)
Supplement: Additional file 1 — All detected cis-eQTLs. All detected cis-eQTLs in celiac peripheral blood and HapMap datasets 250 kb and 500 kb from the hybridization probe midpoint [file 1755-8794-2-1-S1.xls]

## Sheet: Celiac 250kb
ProbeID	chr	chrPos	rsName	snpType	Probe	ProbeMultipleHits	ProbeSeqIdentity	ProbePrimerPolymorphism	Ensembl	HUGO	Chr	ChrStart	ChrEnd	TransOrCis	GenoAA	GenoAB	GenoBB	NrSamplesAA	NrSamplesAB	NrSamplesBB	MedianAA	MedianAB	MedianBB	WilcoxonPValue	TTestPValue	Correlation	CorrelationPValue	SpearmanCorrelation	SpearmanCorrelationPValue	PermutedNullPValue	FRD0.05	FDR0.05Sign	FRD0.01	FDR0.01Sign
ILMN_1809147	22	44090518	rs104664	CV008_HUMAN	GI_8923587	1	100	0	ENSG00000100376	CV008_HUMAN	22	44115193	44115242	cis	AA	AG	GG	83	25	2	4.35187	5.08887	5.89279	4.27e-14	0	0.935863	0	0.732003	0	1.1e-07	5.4971e-09	1	1.09942e-09	1
ILMN_1682259	12	7803942	rs12310416	Q7Z5D8_HUMAN	GI_45580691	1	100	0	ENSG00000198178	CLEC4C	12	7773559	7774664	cis	AA	AG	GG	32	57	21	4.31169	4.52238	4.71877	1.48e-08	1.09e-09	0.701828	0	0.701408	0	5.46e-07	2.72981e-08	1	5.45961e-09	1
ILMN_1665457	12	7803942	rs12310416	Q7Z5D8_HUMAN	GI_45580689	1	100	0	ENSG00000198178	CLEC4C	12	7790224	7790273	cis	AA	AG	GG	32	57	21	4.42413	4.56264	4.68428	8.13e-10	1.45e-10	0.725427	0	0.734457	0	5.65e-07	2.82255e-08	1	5.6451e-09	1
ILMN_1700067	6	26571639	rs13195509	BTN2A1	GI_37574626	1	100	0	ENSG00000111801	BTN3A3	6	26561049	26561098	cis	GG	GA	AA	58	44	4	5.19265	4.79987	4.1906	1.28e-12	7.39e-14	-0.73165	0	-0.73926	0	6.8e-07	3.40226e-08	1	6.80452e-09	1
ILMN_1743145	5	96256756	rs2549782	NP_071745.1	GI_11641260	1	100	0	ENSG00000164308	NP_071745.1	5	96274820	96274869	cis	AA	AC	CC	23	62	25	5.01154	5.91081	6.37506	4.93e-08	7.94e-09	0.821397	0	0.799577	0	7.13e-07	3.56559e-08	1	7.13119e-09	1
ILMN_1678974	10	102740773	rs3740487	PEO1	GI_28872737	1	100	0	ENSG00000055950	MRPL43	10	102733710	102733759	cis	CC	CA	AA	69	32	9	4.28576	4.42528	4.53255	9.32e-11	1.27e-10	0.749642	0	0.706451	0	3.96e-06	1.98159e-07	1	3.96317e-08	1
ILMN_1676528	6	26469409	rs4712981	BTN3A2	GI_76781490	1	100	1	ENSG00000186470	BTN3A2	6	26486092	26486141	cis	AA	AG	GG	19	47	44	5.39337	5.98837	6.36838	1.01e-08	7.75e-10	0.705924	0	0.705043	0	5.72e-06	2.85837e-07	1	5.71674e-08	1
ILMN_1812297	2	72356501	rs4852286	SEC15L2	GI_33239448	1	100	0	ENSG00000003137	CYP26B1	2	72210303	72210352	cis	AA	AC	CC	79	26	5	4.16993	4.45339	4.60939	8.76e-12	5.74e-09	0.806117	0	0.689907	0	6.12e-06	3.06047e-07	1	6.12094e-08	1
ILMN_1813139	15	62927573	rs1352093	PLEKHQ1	GI_38176293	1	100	0	ENSG00000166839	ANKDD1A	15	63037789	63037838	cis	AA	AG	GG	22	44	44	5.34249	5.02974	4.6911	6.55e-08	7.65e-09	-0.71525	0	-0.70994	0	7.2e-06	3.59846e-07	1	7.19693e-08	1
ILMN_1719064	12	108373162	rs1477117	KCTD10	GI_70608095	1	100	0	ENSG00000110906	KCTD10	12	108371008	108371057	cis	GG	GA	AA	76	28	6	4.90454	5.24068	5.44912	7.51e-12	3.86e-14	0.738697	0	0.692994	0	8.86e-06	4.43133e-07	1	8.86267e-08	1
ILMN_1703856	5	179212985	rs1650893	NP_001018072.1	GI_46251280	1	100	0	ENSG00000161011	OSIL	5	179197561	179197610	cis	AA	AG	GG	21	50	38	4.92913	5.25738	5.45202	5.51e-06	1.31e-05	0.68845	2.22e-16	0.697717	0	1.15e-05	5.75843e-07	1	1.15169e-07	1
ILMN_1687306	22	36290311	rs2076087	CDC42EP1	GI_51173752	1	100	0	ENSG00000100079	LGALS2	22	36296553	36296602	cis	GG	GA	AA	32	58	20	4.8657	5.34604	5.7299	2.14e-08	1.18e-09	0.703972	0	0.692934	0	1.21e-05	6.03374e-07	1	1.20675e-07	1
ILMN_1713803	17	257873	rs4130140	NP_001013694.2	GI_62177143	1	100	0	ENSG00000187624	NP_001013694.2	17	264363	264412	cis	AA	AG	GG	4	38	68	5.1174	4.9123	4.39384	4.74e-13	0	-0.769713	0	-0.721515	0	1.21e-05	6.07062e-07	1	1.21412e-07	1
ILMN_1663142	12	10036608	rs613871	CLEC1B	GI_42490743	1	100	0	ENSG00000172322	CLEC12A	12	10029269	10029318	cis	AA	AG	GG	22	50	38	7.10687	6.59331	5.90242	2.58e-08	7.42e-11	-0.689808	0	-0.695238	0	1.38e-05	6.88495e-07	1	1.37699e-07	1
ILMN_1711453	12	10036608	rs613871	CLEC1B	GI_42490743	1	100	0	ENSG00000172322	CLEC12A	12	10029269	10029318	cis	AA	AG	GG	22	50	38	4.60991	4.43147	4.25862	1.98e-08	3.54e-09	-0.67165	8.88e-16	-0.688783	0	1.45e-05	7.26491e-07	1	1.45298e-07	1
ILMN_1753164	12	30717602	rs6487927	IPO8	GI_53759102	1	100	1	ENSG00000133704	IPO8	12	30673526	30673575	cis	AA	AG	GG	32	55	23	5.47937	5.19186	4.8715	3.72e-13	0	-0.89464	0	-0.883504	0	1.46e-05	7.28832e-07	1	1.45766e-07	1
ILMN_1676528	6	26463262	rs6933583	BTN3A2	GI_76781490	1	100	1	ENSG00000186470	BTN3A2	6	26486092	26486141	cis	AA	AC	CC	44	47	19	6.36838	5.98837	5.39337	1.01e-08	7.75e-10	-0.705924	0	-0.705043	0	1.46e-05	7.31527e-07	1	1.46305e-07	1
ILMN_1678974	10	102757107	rs701836	PDZD7	GI_28872737	1	100	0	ENSG00000055950	MRPL43	10	102733710	102733759	cis	CC	CA	AA	64	34	11	4.2838	4.41003	4.52645	1.93e-09	4.53e-09	0.745837	0	0.704601	0	1.89e-05	9.44372e-07	1	1.88874e-07	1
ILMN_1663142	12	10023550	rs7313235	CLEC12A	GI_42490743	1	100	0	ENSG00000172322	CLEC12A	12	10029269	10029318	cis	AA	AG	GG	7	44	59	7.66049	6.96522	5.93586	1.57e-17	0	-0.901729	0	-0.861481	0	2.17e-05	1.08432e-06	1	2.16864e-07	1
ILMN_1711453	12	10023550	rs7313235	CLEC12A	GI_42490743	1	100	0	ENSG00000172322	CLEC12A	12	10029269	10029318	cis	AA	AG	GG	7	44	59	4.78105	4.53525	4.26781	2.49e-16	0	-0.850913	0	-0.82351	0	2.19e-05	1.09524e-06	1	2.19048e-07	1
ILMN_1703856	5	179197337	rs10277	NP_001018072.1	GI_46251280	1	100	0	ENSG00000161011	OSIL	5	179197561	179197610	cis	AA	AG	GG	21	51	38	4.92913	5.25299	5.45202	3.92e-06	8.07e-06	0.687665	0	0.696679	0	2.33e-05	1.16689e-06	1	2.33377e-07	1
ILMN_1699525	7	87673405	rs1063964	SRI	GI_38679886	1	100	0	ENSG00000075142	SRI	7	87687237	87687286	cis	AA	AG	GG	9	45	56	4.80925	4.59778	4.4162	1.15e-10	5.43e-10	-0.703116	0	-0.727827	0	2.34e-05	1.17186e-06	1	2.34372e-07	1
ILMN_1773313	10	105012924	rs1163073	INA	GI_14249375	1	100	0	ENSG00000173915	USMG5	10	105144010	105144059	cis	AA	AG	GG	55	45	10	4.29625	4.53697	4.77342	1.65e-14	0	0.857007	0	0.818902	0	2.55e-05	1.27334e-06	1	2.54669e-07	1
ILMN_1732815	14	64441966	rs1951488	CHURC1	GI_51854822	1	100	0	ENSG00000197195	CHURC1	14	64471183	64471232	cis	AA	AG	GG	10	48	52	7.21861	6.84109	5.76469	3.82e-15	0	-0.833685	0	-0.797557	0	2.56e-05	1.28175e-06	1	2.5635e-07	1
ILMN_1815205	12	68020908	rs2168029	LYZ	GI_4557893	1	100	0	ENSG00000090382	LYZ	12	68032310	68033213	cis	CC	CA	AA	32	57	21	8.8468	9.41966	9.79458	8.1e-09	8.45e-06	0.616736	7.3e-13	0.730945	0	2.61e-05	1.30329e-06	1	2.60658e-07	1
ILMN_1697227	17	74306576	rs2279308	USP36	GI_35250685	1	100	0	ENSG00000055483	USP36	17	74295248	74295297	cis	GG	GA	AA	32	53	25	5.05249	4.90923	4.62815	1.11e-05	1.24e-05	-0.704374	0	-0.702356	0	2.77e-05	1.38362e-06	1	2.76725e-07	1
ILMN_1753164	12	30673096	rs2352210	IPO8	GI_53759102	1	100	1	ENSG00000133704	IPO8	12	30673526	30673575	cis	AA	AC	CC	25	54	31	5.48172	5.21281	4.9807	6.99e-07	6.51e-06	-0.747347	0	-0.73149	0	2.89e-05	1.44359e-06	1	2.88719e-07	1
ILMN_1788631	5	102188684	rs258247	PAM	GI_21070979	1	100	0	ENSG00000145730	PAM	5	102392540	102392589	cis	AA	AC	CC	50	50	8	4.83245	5.12307	5.32836	1.27e-11	3.45e-11	0.663475	5.11e-15	0.713425	0	2.91e-05	1.45411e-06	1	2.90822e-07	1
ILMN_1771482	1	109520477	rs3738780	KIAA1324	GI_38569481	1	100	0	ENSG00000116299	KIAA1324	1	109547192	109547241	cis	AA	AG	GG	13	56	41	4.85798	5.50559	6.03665	2.13e-09	8.16e-11	0.715499	0	0.702515	0	2.97e-05	1.48309e-06	1	2.96617e-07	1
ILMN_1810628	9	78508818	rs620552	KIAA0367	GI_62412855	1	100	1	OTTHUMG00000020045		9	78416407	78416456	cis	GG	GA	AA	62	44	4	4.20468	4.42942	4.51765	2.76e-16	0	0.798193	0	0.790634	0	3.09e-05	1.54729e-06	1	3.09458e-07	1
ILMN_1791511	7	150107821	rs7806458	NP_054739.2	GI_32484986	1	100	0	ENSG00000002933	NP_060957.2	7	150133038	150133087	cis	AA	AG	GG	45	49	14	4.58165	5.42035	5.80861	1.24e-16	0	0.887015	0	0.862102	0	3.13e-05	1.56549e-06	1	3.13098e-07	1
ILMN_1698243	1	154501744	rs933489	SMG5	GI_24307870	1	100	0	ENSG00000198715	NP_653181.1	1	154529205	154529254	cis	AA	AG	GG	29	49	32	6.15017	5.92385	5.55937	2.2e-10	5.23e-11	-0.744843	0	-0.775109	0	3.67e-05	1.83676e-06	1	3.67351e-07	1
ILMN_1736184	1	110083464	rs10735234	GSTM3	GI_39995110	1	100	0	ENSG00000134202	GSTM3	1	110078132	110078181	cis	GG	GA	AA	18	49	42	4.17278	4.43426	4.58796	9.95e-06	1.02e-05	0.702419	0	0.711807	0	3.71e-05	1.85712e-06	1	3.71425e-07	1
ILMN_1753164	12	30797117	rs12303852	C1QDC1	GI_53759102	1	100	1	ENSG00000133704	IPO8	12	30673526	30673575	cis	AA	AG	GG	21	55	34	4.88501	5.18109	5.45269	6.69e-12	1.29e-14	0.82868	0	0.811637	0	3.94e-05	1.97229e-06	1	3.94458e-07	1
ILMN_1779135	6	41293408	rs1968871	Q8IWX9_HUMAN	GI_37700253	1	100	0	ENSG00000188056	TREML4	6	41313874	41313923	cis	GG	GA	AA	77	28	3	4.25804	4.934	5.501	1.1e-14	1.89e-14	0.909752	0	0.760904	0	4.11e-05	2.05419e-06	1	4.10838e-07	1
ILMN_1718808	17	19753133	rs203462	AKAP10	GI_21493032	1	100	0	ENSG00000108599	AKAP10	17	19749654	19749703	cis	AA	AG	GG	51	47	12	4.66858	4.87954	5.01549	2.45e-11	6.53e-14	0.708559	0	0.723682	0	4.11e-05	2.05419e-06	1	4.10838e-07	1
ILMN_1753164	12	30773076	rs2304630	C1QDC1	GI_53759102	1	100	1	ENSG00000133704	IPO8	12	30673526	30673575	cis	AA	AG	GG	25	55	30	5.47541	5.21664	4.97121	1.9e-07	3.09e-06	-0.747986	0	-0.732	0	4.42e-05	2.20871e-06	1	4.41741e-07	1
ILMN_1678974	10	102736493	rs2863095	MRPL43	GI_28872737	1	100	0	ENSG00000055950	MRPL43	10	102733710	102733759	cis	GG	GA	AA	69	32	9	4.28576	4.42528	4.53255	9.32e-11	1.27e-10	0.749642	0	0.706451	0	4.42e-05	2.20871e-06	1	4.41741e-07	1
ILMN_1779135	6	41305835	rs7769759	TREML4	GI_37700253	1	100	0	ENSG00000188056	TREML4	6	41313874	41313923	cis	AA	AG	GG	75	32	3	4.24624	4.92102	5.501	3.34e-16	4.44e-16	0.92005	0	0.793524	0	4.42e-05	2.21095e-06	1	4.4219e-07	1
ILMN_1795336	10	16596716	rs7909832	C1QL3	GI_47933342	1	100	0	ENSG00000165983	PTER	10	16595567	16595616	cis	GG	GA	AA	35	58	17	4.50888	4.30438	4.12439	6.7e-10	4.25e-10	-0.736745	0	-0.741314	0	4.44e-05	2.22056e-06	1	4.44113e-07	1
ILMN_1683279	6	43034002	rs9462856	Q5T8W0_HUMAN	GI_21361243	1	100	0	ENSG00000124587	PEX6	6	43039878	43039927	cis	AA	AG	GG	22	63	25	4.35399	4.7789	4.99555	6.42e-05	0.00191393	0.683596	2.22e-16	0.687392	0	4.47e-05	2.23317e-06	1	4.46634e-07	1
ILMN_1796216	14	76252055	rs10483877	VASH1	GI_40254856	1	100	0	ENSG00000071246	VASH1	14	76318923	76318972	cis	AA	AG	GG	71	32	7	4.91605	5.35702	5.77553	8.06e-15	2.22e-16	0.863721	0	0.795423	0	4.63e-05	2.31749e-06	1	4.63498e-07	1
ILMN_1682197	4	47538385	rs1062858	CORIN	GI_37674231	1	100	0	ENSG00000170448	NFXL1	4	47544177	47544226	cis	AA	AG	GG	52	49	9	4.75649	5.16097	5.58848	4.1e-11	5.74e-12	0.740109	0	0.718926	0	4.86e-05	2.42926e-06	1	4.85851e-07	1
ILMN_1773313	10	105117268	rs11191666	TAF5	GI_14249375	1	100	0	ENSG00000173915	USMG5	10	105144010	105144059	cis	AA	AG	GG	34	59	17	4.28133	4.46159	4.67016	1.91e-08	2.37e-10	0.699339	0	0.688405	0	4.9e-05	2.45167e-06	1	4.90334e-07	1
ILMN_1796335	16	54171023	rs1502007	AYTL1	GI_47106078	1	100	1	ENSG00000087253	AYTL1	16	54174433	54174482	cis	AA	AG	GG	29	50	31	4.42982	4.97944	5.21148	0.00066	0.000806	0.731397	0	0.724719	0	4.99e-05	2.49467e-06	1	4.98934e-07	1
ILMN_1687306	22	36295826	rs2235338	LGALS2	GI_51173752	1	100	0	ENSG00000100079	LGALS2	22	36296553	36296602	cis	AA	AG	GG	33	58	19	4.763	5.41653	5.73859	2.65e-14	0	0.81908	0	0.800002	0	5.23e-05	2.6139e-06	1	5.22779e-07	1
ILMN_1765332	11	57015193	rs2729384	SLC43A1	GI_6912707	1	100	0	ENSG00000134809	TIMM10	11	57052593	57052642	cis	GG	GA	AA	55	48	7	5.56893	5.18223	4.58783	2.26e-10	7.55e-09	-0.658725	5.11e-15	-0.709052	0	5.31e-05	2.657e-06	1	5.314e-07	1
ILMN_1667162	8	23511479	rs3942244	Q71JB2_HUMAN	GI_19923351	1	98	0	ENSG00000167034	NKX3-1	8	23592421	23592472	cis	AA	AG	GG	11	49	50	5.42935	5.11197	4.51895	5.21e-16	0	-0.754663	0	-0.789354	0	5.42e-05	2.71127e-06	1	5.42255e-07	1
ILMN_1810628	9	78508497	rs561970	KIAA0367	GI_62412855	1	100	1	OTTHUMG00000020045		9	78416407	78416456	cis	GG	GA	AA	61	42	4	4.20503	4.43048	4.51765	9.88e-16	0	0.795132	0	0.787109	0	5.51e-05	2.75527e-06	1	5.51055e-07	1
ILMN_1810628	9	78505220	rs620321	KIAA0367	GI_62412855	1	100	1	OTTHUMG00000020045		9	78416407	78416456	cis	AA	AG	GG	57	46	7	4.20041	4.40765	4.49715	1.25e-14	0	0.763138	0	0.760926	0	5.78e-05	2.89004e-06	1	5.78008e-07	1
ILMN_1796216	14	76292455	rs6574326	VASH1	GI_40254856	1	100	0	ENSG00000071246	VASH1	14	76318923	76318972	cis	AA	AG	GG	60	43	7	4.91412	5.24691	5.77553	4.91e-10	1.95e-10	0.764772	0	0.696185	0	5.93e-05	2.96323e-06	1	5.92647e-07	1
ILMN_1743145	5	96397921	rs9127	LNPEP	GI_11641260	1	100	0	ENSG00000164308	NP_071745.1	5	96274820	96274869	cis	AA	AG	GG	27	58	25	5.14124	5.91848	6.36107	6.14e-10	3.04e-13	0.774931	0	0.757756	0	6.04e-05	3.01833e-06	1	6.03666e-07	1
ILMN_1779135	6	41293452	rs9349180	Q8IWX9_HUMAN	GI_37700253	1	100	0	ENSG00000188056	TREML4	6	41313874	41313923	cis	AA	AG	GG	74	33	3	4.24528	4.90272	5.501	2.9e-16	2.44e-15	0.908434	0	0.795887	0	6.12e-05	3.06009e-06	1	6.12017e-07	1
ILMN_1700067	6	26709505	rs9379897	ABT1	GI_37574626	1	100	0	ENSG00000111801	BTN3A3	6	26561049	26561098	cis	AA	AG	GG	56	48	6	5.19353	4.83498	4.31209	2.19e-11	1.15e-11	-0.701851	0	-0.70707	0	6.2e-05	3.10238e-06	1	6.20475e-07	1
ILMN_1809147	22	44143538	rs136564	SMC1L2	GI_8923587	1	100	0	ENSG00000100376	CV008_HUMAN	22	44115193	44115242	cis	AA	AG	GG	83	25	2	4.35187	5.08887	5.89279	4.27e-14	0	0.935863	0	0.732003	0	6.25e-05	3.12364e-06	1	6.24729e-07	1
ILMN_1732815	14	64428329	rs1957425	SPTB	GI_51854822	1	100	0	ENSG00000197195	CHURC1	14	64471183	64471232	cis	AA	AG	GG	51	47	9	5.76291	6.85371	7.20318	7.77e-15	0	0.832074	0	0.790809	0	6.26e-05	3.12884e-06	1	6.25767e-07	1
ILMN_1719064	12	108453231	rs2241206	UBE3B	GI_70608095	1	100	0	ENSG00000110906	KCTD10	12	108371008	108371057	cis	AA	AG	GG	77	27	6	4.90601	5.24892	5.44912	6.32e-12	2.78e-14	0.741608	0	0.693395	0	6.41e-05	3.20356e-06	1	6.40711e-07	1
ILMN_1797155	17	27720405	rs2286645	ZNF207	GI_45505146	1	100	0	ENSG00000108666	NJMU_HUMAN	17	27682633	27682682	cis	AA	AG	GG	54	38	18	4.28503	4.43132	4.59267	1.49e-09	1.04e-08	0.747682	0	0.754554	0	6.46e-05	3.23139e-06	1	6.46278e-07	1
ILMN_1813139	15	62915894	rs2414858	PLEKHQ1	GI_38176293	1	100	0	ENSG00000166839	ANKDD1A	15	63037789	63037838	cis	AA	AG	GG	43	45	22	4.69861	5.01504	5.34249	3.88e-07	8.43e-08	0.697847	0	0.693681	0	6.7e-05	3.34847e-06	1	6.69695e-07	1
ILMN_1751749	6	158421831	rs350292	SYNJ2	GI_52851404	1	100	0	ENSG00000078269	SYNJ2	6	158439222	158439271	cis	GG	GA	AA	76	33	1	4.9407	5.26398	5.29917	2.95e-13	5.06e-14	0.716204	0	0.700052	0	6.74e-05	3.37141e-06	1	6.74282e-07	1
ILMN_1753164	12	30702093	rs6487926	IPO8	GI_53759102	1	100	1	ENSG00000133704	IPO8	12	30673526	30673575	cis	AA	AG	GG	29	51	25	4.98799	5.21317	5.48172	3.77e-06	3.05e-05	0.739035	0	0.72339	0	6.77e-05	3.38319e-06	1	6.76639e-07	1
ILMN_1796335	16	54169778	rs883180	AYTL1	GI_47106078	1	100	1	ENSG00000087253	AYTL1	16	54174433	54174482	cis	AA	AG	GG	31	50	29	5.21148	4.97944	4.42982	0.00066	0.000806	-0.731397	0	-0.724719	0	6.97e-05	3.48609e-06	1	6.97218e-07	1
ILMN_1676528	6	26475668	rs9379858	BTN3A2	GI_76781490	1	100	1	ENSG00000186470	BTN3A2	6	26486092	26486141	cis	AA	AG	GG	59	45	6	6.33167	5.83908	4.6349	1.6e-12	2.22e-16	-0.818096	0	-0.748623	0	7.04e-05	3.52158e-06	1	7.04316e-07	1
ILMN_1700067	6	26475668	rs9379858	BTN3A2	GI_37574626	1	100	0	ENSG00000111801	BTN3A3	6	26561049	26561098	cis	AA	AG	GG	59	45	6	5.18878	4.83112	4.20851	4.92e-12	5.77e-13	-0.743239	0	-0.73525	0	7.07e-05	3.53598e-06	1	7.07196e-07	1
ILMN_1743145	5	96377824	rs18059	Q9P159_HUMAN	GI_11641260	1	100	0	ENSG00000164308	NP_071745.1	5	96274820	96274869	cis	AA	AG	GG	22	51	37	5.04495	5.83714	6.28186	2.31e-07	5.95e-08	0.790038	0	0.763846	0	7.09e-05	3.54399e-06	1	7.08798e-07	1
ILMN_1679666	5	179908398	rs2453176	CNOT6	GI_50363225	1	100	0	ENSG00000161055	SCGB3A1	5	179950252	179950301	cis	GG	GA	AA	82	26	2	4.23276	4.89444	4.98003	6.51e-14	1.68e-12	0.832937	0	0.712696	0	7.26e-05	3.63086e-06	1	7.26173e-07	1
ILMN_1753164	12	30691620	rs3910564	IPO8	GI_53759102	1	100	1	ENSG00000133704	IPO8	12	30673526	30673575	cis	AA	AG	GG	32	55	23	5.47937	5.19186	4.8715	3.72e-13	0	-0.89464	0	-0.883504	0	7.28e-05	3.63814e-06	1	7.27628e-07	1
ILMN_1713803	17	271176	rs6565724	NP_001013694.2	GI_62177143	1	100	0	ENSG00000187624	NP_001013694.2	17	264363	264412	cis	AA	AG	GG	52	49	9	4.32079	4.8035	5.09614	2.95e-13	0	0.806578	0	0.763648	0	7.34e-05	3.67064e-06	1	7.34128e-07	1
ILMN_1797155	17	27787907	rs4795700	PSMD11	GI_45505146	1	100	0	ENSG00000108666	NJMU_HUMAN	17	27682633	27682682	cis	GG	GA	AA	53	39	18	4.28683	4.42511	4.59267	1.12e-08	6.73e-08	0.733805	0	0.737963	0	7.34e-05	3.67064e-06	1	7.34128e-07	1
ILMN_1762594	16	49276604	rs9302752	NP_878274.1	GI_11545911	1	100	0	ENSG00000167207	CARD15	16	49324082	49324131	cis	GG	GA	AA	61	39	10	5.56156	5.96948	6.50557	6.88e-10	1.05e-09	0.733624	0	0.712424	0	7.53e-05	3.76573e-06	1	7.53147e-07	1
ILMN_1682197	4	47640648	rs9995122	Q8IZM0_HUMAN	GI_37674231	1	100	0	ENSG00000170448	NFXL1	4	47544177	47544226	cis	AA	AG	GG	8	49	53	5.58141	5.16791	4.76683	9.84e-11	1.91e-11	-0.714853	0	-0.695424	0	7.7e-05	3.84942e-06	1	7.69884e-07	1
ILMN_1680231	12	56411259	rs10877011	CENTG1	GI_45827722	1	100	0	ENSG00000123427	NP_996797.1	12	56454743	56454792	cis	AA	AC	CC	54	45	11	4.74115	4.94078	5.10827	4.48e-11	4.96e-12	0.717707	0	0.69619	0	7.76e-05	3.87758e-06	1	7.75517e-07	1
ILMN_1676528	6	26480765	rs12176317	BTN3A2	GI_76781490	1	100	1	ENSG00000186470	BTN3A2	6	26486092	26486141	cis	AA	AG	GG	59	45	6	6.33167	5.83908	4.6349	1.6e-12	2.22e-16	-0.818096	0	-0.748623	0	7.83e-05	3.91399e-06	1	7.82798e-07	1
ILMN_1700067	6	26480765	rs12176317	BTN3A2	GI_37574626	1	100	0	ENSG00000111801	BTN3A3	6	26561049	26561098	cis	AA	AG	GG	59	45	6	5.18878	4.83112	4.20851	4.92e-12	5.77e-13	-0.743239	0	-0.73525	0	7.92e-05	3.95887e-06	1	7.91774e-07	1
ILMN_1813139	15	62974273	rs1628955	ANKDD1A	GI_38176293	1	100	0	ENSG00000166839	ANKDD1A	15	63037789	63037838	cis	AA	AG	GG	20	47	43	5.39446	5.07662	4.62236	3.35e-14	0	-0.843788	0	-0.843604	0	7.93e-05	3.96659e-06	1	7.93317e-07	1
ILMN_1675375	11	10527927	rs1964537	XLKD1	GI_18490992	1	100	0	ENSESTG00000099144		11	10671945	10671994	cis	AA	AG	GG	23	57	30	4.41721	4.8195	5.13481	1.64e-05	1.26e-05	0.712539	0	0.723407	0	7.97e-05	3.98347e-06	1	7.96693e-07	1
ILMN_1718808	17	19769320	rs203481	AKAP10	GI_21493032	1	100	0	ENSG00000108599	AKAP10	17	19749654	19749703	cis	AA	AG	GG	12	47	51	5.01549	4.87954	4.66858	2.45e-11	6.53e-14	-0.708559	0	-0.723682	0	8.03e-05	4.01358e-06	1	8.02716e-07	1
ILMN_1779135	6	41304705	rs2101269	TREML4	GI_37700253	1	100	0	ENSG00000188056	TREML4	6	41313874	41313923	cis	AA	AG	GG	75	31	3	4.24624	4.91435	5.501	6.69e-16	2.22e-15	0.919473	0	0.788645	0	8.16e-05	4.08036e-06	1	8.16071e-07	1
ILMN_1675375	11	10560224	rs2288236	MRVI1	GI_18490992	1	100	0	ENSESTG00000099144		11	10671945	10671994	cis	AA	AG	GG	30	57	23	5.13481	4.8195	4.41721	1.64e-05	1.26e-05	-0.712539	0	-0.723407	0	8.59e-05	4.29658e-06	1	8.59317e-07	1
ILMN_1683279	6	43048651	rs2395943	PEX6	GI_21361243	1	100	0	ENSG00000124587	PEX6	6	43039878	43039927	cis	AA	AG	GG	19	58	33	4.29765	4.7287	5.02508	3.17e-09	1.02e-06	0.789442	0	0.803362	0	8.63e-05	4.31424e-06	1	8.62848e-07	1
ILMN_1743145	5	96399506	rs27302	LNPEP	GI_11641260	1	100	0	ENSG00000164308	NP_071745.1	5	96274820	96274869	cis	AA	AG	GG	30	59	21	5.11935	5.98092	6.41225	2.42e-12	0	0.82901	0	0.8147	0	8.7e-05	4.3518e-06	1	8.7036e-07	1
ILMN_1743145	5	96379440	rs38030	Q9P159_HUMAN	GI_11641260	1	100	0	ENSG00000164308	NP_071745.1	5	96274820	96274869	cis	AA	AG	GG	23	61	26	5.01154	5.91082	6.35717	1.36e-07	2.97e-08	0.81539	0	0.791097	0	8.73e-05	4.36711e-06	1	8.73422e-07	1
ILMN_1718808	17	19744839	rs397969	AKAP10	GI_21493032	1	100	0	ENSG00000108599	AKAP10	17	19749654	19749703	cis	AA	AG	GG	51	47	12	4.66858	4.87954	5.01549	2.45e-11	6.53e-14	0.708559	0	0.723682	0	9.12e-05	4.55847e-06	1	9.11695e-07	1
ILMN_1676528	6	26477528	rs9379859	BTN3A2	GI_76781490	1	100	1	ENSG00000186470	BTN3A2	6	26486092	26486141	cis	GG	GA	AA	59	45	6	6.33167	5.83908	4.6349	1.6e-12	2.22e-16	-0.818096	0	-0.748623	0	9.25e-05	4.6248e-06	1	9.24959e-07	1
ILMN_1700067	6	26477528	rs9379859	BTN3A2	GI_37574626	1	100	0	ENSG00000111801	BTN3A3	6	26561049	26561098	cis	GG	GA	AA	59	45	6	5.18878	4.83112	4.20851	4.92e-12	5.77e-13	-0.743239	0	-0.73525	0	9.26e-05	4.62779e-06	1	9.25558e-07	1
ILMN_1779135	6	41298879	rs986030	TREML4	GI_37700253	1	100	0	ENSG00000188056	TREML4	6	41313874	41313923	cis	AA	AG	GG	75	32	3	4.24624	4.92102	5.501	3.34e-16	4.44e-16	0.92005	0	0.793524	0	9.5e-05	4.75169e-06	1	9.50338e-07	1
ILMN_1670576	7	128455746	rs10239340	TNPO3	GI_38683857	1	100	0	ENSG00000128604	IRF5	7	128376806	128376855	cis	CC	CA	AA	48	46	16	4.33301	4.5991	4.71285	4.84e-14	9.2e-13	0.661708	3.55e-15	0.751974	0	9.52e-05	4.76032e-06	1	9.52065e-07	1
ILMN_1675375	11	10551079	rs11042882	MRVI1	GI_18490992	1	100	0	ENSESTG00000099144		11	10671945	10671994	cis	AA	AG	GG	30	57	23	5.13481	4.8195	4.41721	1.64e-05	1.26e-05	-0.712539	0	-0.723407	0	9.75e-05	4.87411e-06	1	9.74822e-07	1
ILMN_1765332	11	57113483	rs2848630	Q9UN38_HUMAN	GI_6912707	1	100	0	ENSG00000134809	TIMM10	11	57052593	57052642	cis	GG	GA	AA	54	49	7	5.56197	5.19105	4.63513	4.67e-10	7.69e-08	-0.625355	2.81e-13	-0.697323	0	9.86e-05	4.92992e-06	1	9.85984e-07	1
ILMN_1783795	5	180246943	rs7379033	BTNL8	GI_37574623	1	100	0	ENSG00000168903	BTNL3	5	180357021	180357070	cis	AA	AG	GG	60	41	7	4.19082	4.87869	5.13144	4.17e-13	0	0.759307	0	0.727719	0	9.87e-05	4.93532e-06	1	9.87064e-07	1
ILMN_1670576	7	128408440	rs7789423	TNPO3	GI_38683857	1	100	0	ENSG00000128604	IRF5	7	128376806	128376855	cis	GG	GA	AA	55	41	14	4.35998	4.60856	4.72851	1.44e-11	1.55e-10	0.636945	7.44e-14	0.697093	0	0.000102	5.08379e-06	1	1.01676e-06	1
ILMN_1783795	5	180382501	rs4337818	BTNL3	GI_37574623	1	100	0	ENSG00000168903	BTNL3	5	180357021	180357070	cis	AA	AG	GG	34	55	21	4.07357	4.56391	5.04397	1.18e-06	7.84e-12	0.722827	0	0.683967	2.22e-16	0.000104	5.20447e-06	1	1.04089e-06	1
ILMN_1732815	14	64475475	rs11623705	GPX2	GI_51854822	1	100	0	ENSG00000197195	CHURC1	14	64471183	64471232	cis	CC	CA	AA	74	34	2	6.02004	7.05054	7.56053	3.62e-12	0	0.740498	0	0.685033	2.22e-16	0.000105	5.24057e-06	1	1.04811e-06	1
ILMN_1697787	7	75090650	rs1179620	HIP1	GI_38045918	1	100	0	ENSG00000127946	HIP1	7	75001381	75001430	cis	AA	AG	GG	33	49	28	4.9499	4.74345	4.52201	6.47e-05	7.36e-05	-0.658916	5.11e-15	-0.681125	2.22e-16	0.000106	5.27647e-06	1	1.05529e-06	1
ILMN_1703856	5	179186532	rs565280	OSIL	GI_46251280	1	100	0	ENSG00000161011	OSIL	5	179197561	179197610	cis	AA	AG	GG	21	51	37	4.92913	5.25869	5.44529	1.57e-05	3.51e-05	0.672765	1.11e-15	0.683714	2.22e-16	0.000106	5.31474e-06	1	1.06295e-06	1
ILMN_1700067	6	26421327	rs6923139	HIST4H4	GI_37574626	1	100	0	ENSG00000111801	BTN3A3	6	26561049	26561098	cis	GG	GA	AA	64	41	5	5.16678	4.79369	4.31477	4.79e-11	1.28e-11	-0.684122	2.22e-16	-0.684991	2.22e-16	0.000106	5.31594e-06	1	1.06319e-06	1
ILMN_1797155	17	27836958	rs756785	CDK5R1	GI_45505146	1	100	0	ENSG00000108666	NJMU_HUMAN	17	27682633	27682682	cis	GG	GA	AA	52	39	15	4.28987	4.41947	4.58875	1.23e-07	4.83e-07	0.695673	2.22e-16	0.695143	2.22e-16	0.000112	5.60523e-06	1	1.12105e-06	1
ILMN_1654376	19	53394031	rs1010089	NP_955373.1	GI_7662403	1	100	0	ENSG00000105483	CARD8	19	53403356	53403405	cis	AA	AG	GG	36	46	27	5.86097	5.68606	5.46374	6.26e-06	5.62e-06	-0.662687	4.22e-15	-0.68286	2.22e-16	0.000112	5.61794e-06	1	1.12359e-06	1
ILMN_1743145	5	96230010	rs2549778	NP_071745.1	GI_11641260	1	100	0	ENSG00000164308	NP_071745.1	5	96274820	96274869	cis	GG	GA	AA	32	58	20	5.26443	5.96085	6.34606	1.28e-08	6.54e-10	0.699152	0	0.683237	2.22e-16	0.000113	5.65792e-06	1	1.13158e-06	1
ILMN_1683279	6	43042478	rs2274514	GNMT	GI_21361243	1	100	0	ENSG00000124587	PEX6	6	43039878	43039927	cis	GG	GA	AA	22	62	25	4.35399	4.78415	4.99555	8.33e-05	0.00236505	0.686116	2.22e-16	0.687762	2.22e-16	0.000114	5.70814e-06	1	1.14163e-06	1
ILMN_1680231	12	56449006	rs703842	METTL1	GI_45827722	1	100	0	ENSG00000123427	NP_996797.1	12	56454743	56454792	cis	AA	AG	GG	54	46	10	4.74172	4.94445	5.10505	3.56e-11	2.94e-12	0.706456	0	0.685915	2.22e-16	0.000114	5.71468e-06	1	1.14294e-06	1
ILMN_1680231	12	56430932	rs2069502	CDK4	GI_45827722	1	100	0	ENSG00000123427	NP_996797.1	12	56454743	56454792	cis	AA	AG	GG	10	45	54	5.10505	4.94744	4.74494	4.07e-11	4.8e-12	-0.70628	0	-0.685845	2.22e-16	0.000114	5.71905e-06	1	1.14381e-06	1
ILMN_1815205	12	68043696	rs6581889	YEATS4	GI_4557893	1	100	0	ENSG00000090382	LYZ	12	68032310	68033213	cis	GG	GA	AA	27	56	27	8.80063	9.39273	9.70719	7.62e-05	0.00015	0.588232	1.41e-11	0.68321	2.22e-16	0.000117	5.83175e-06	1	1.16635e-06	1
ILMN_1697227	17	74233533	rs7207392	PSCD1	GI_35250685	1	100	0	ENSG00000055483	USP36	17	74295248	74295297	cis	GG	GA	AA	30	53	27	5.05176	4.91497	4.64912	3.66e-05	4.71e-05	-0.678178	4.44e-16	-0.678995	4.44e-16	0.000117	5.85621e-06	1	1.17124e-06	1
ILMN_1723116	16	54953987	rs4924	AMFR	GI_21071002	1	100	0	ENSG00000159461	AMFR	16	54953279	54953328	cis	AA	AG	GG	28	55	27	5.42254	5.23243	4.90174	7.7e-05	0.000428	-0.626059	2.6e-13	-0.674322	6.66e-16	0.000117	5.86324e-06	1	1.17265e-06	1
ILMN_1723116	16	54978095	rs2440468	AMFR	GI_21071002	1	100	0	ENSG00000159461	AMFR	16	54953279	54953328	cis	AA	AG	GG	28	55	27	5.42254	5.23243	4.90174	7.7e-05	0.000428	-0.626059	2.6e-13	-0.674322	6.66e-16	0.000118	5.87712e-06	1	1.17542e-06	1
ILMN_1698243	1	154522080	rs6684514	TMEM79	GI_24307870	1	100	0	ENSG00000198715	NP_653181.1	1	154529205	154529254	cis	GG	GA	AA	51	46	13	6.06914	5.77475	5.48913	1.2e-08	2.97e-09	-0.667971	1.55e-15	-0.673464	6.66e-16	0.000118	5.89411e-06	1	1.17882e-06	1
ILMN_1698243	1	154530564	rs10908495	NP_653181.1	GI_24307870	1	100	0	ENSG00000198715	NP_653181.1	1	154529205	154529254	cis	AA	AG	GG	51	46	13	6.06914	5.77475	5.48913	1.2e-08	2.97e-09	-0.667971	1.55e-15	-0.673464	6.66e-16	0.000119	5.96157e-06	1	1.19231e-06	1
ILMN_1698243	1	154566706	rs10908502	NP_653228.1	GI_24307870	1	100	0	ENSG00000198715	NP_653181.1	1	154529205	154529254	cis	AA	AG	GG	51	46	13	6.06914	5.77475	5.48913	1.2e-08	2.97e-09	-0.667971	1.55e-15	-0.673464	6.66e-16	0.000121	6.04643e-06	1	1.20929e-06	1
ILMN_1698243	1	154544799	rs10908498	CCT3	GI_24307870	1	100	0	ENSG00000198715	NP_653181.1	1	154529205	154529254	cis	AA	AG	GG	51	46	13	6.06914	5.77475	5.48913	1.2e-08	2.97e-09	-0.667971	1.55e-15	-0.673464	6.66e-16	0.000122	6.08744e-06	1	1.21749e-06	1
ILMN_1680231	12	56452670	rs2291617	NP_996797.1	GI_45827722	1	100	0	ENSG00000123427	NP_996797.1	12	56454743	56454792	cis	AA	AC	CC	49	47	10	4.741	4.9421	5.10505	1.07e-10	4.51e-12	0.699006	0	0.684779	6.66e-16	0.000124	6.21315e-06	1	1.24263e-06	1
ILMN_1703856	5	179197521	rs1065154	NP_001018072.1	GI_46251280	1	100	0	ENSG00000161011	OSIL	5	179197561	179197610	cis	AA	AC	CC	36	52	21	5.43726	5.26161	4.92913	3.39e-05	7.57e-05	-0.665022	3.11e-15	-0.67459	8.88e-16	0.000125	6.26558e-06	1	1.25312e-06	1
ILMN_1742689	20	33049495	rs6058154	TRPC4AP	GI_41872428	1	100	0	ENSG00000100991	TRPC4AP	20	33054027	33054076	cis	AA	AG	GG	19	50	41	6.06143	5.92996	5.68809	1.39e-08	2.33e-10	-0.664412	2.44e-15	-0.672142	8.88e-16	0.000126	6.28317e-06	1	1.25663e-06	1
ILMN_1687247	17	45991533	rs989128	CACNA1G	GI_31542722	1	100	0	ENSG00000006282	SPATA20	17	45988142	45988191	cis	AA	AG	GG	11	52	47	4.66911	4.96655	5.21307	3.35e-09	3.58e-10	0.705485	0	0.670834	1.11e-15	0.000126	6.31457e-06	1	1.26291e-06	1
ILMN_1713803	17	271176	rs6565724	NP_001013694.2	GI_62177143	1	100	0	ENSG00000187624	NP_001013694.2	17	264363	264412	cis	AA	AG	GG	52	49	9	4.16461	4.31176	4.50269	5.02e-09	2.19e-10	0.713783	0	0.670262	1.11e-15	0.000128	6.38942e-06	1	1.27788e-06	1
ILMN_1676528	6	26571639	rs13195509	BTN2A1	GI_76781490	1	100	1	ENSG00000186470	BTN3A2	6	26486092	26486141	cis	GG	GA	AA	58	44	4	6.32097	5.8365	4.61295	2.61e-10	2.44e-10	-0.733332	0	-0.678182	1.33e-15	0.000128	6.4187e-06	1	1.28374e-06	1
ILMN_1742689	20	33241644	rs6058202	PROCR	GI_41872428	1	100	0	ENSG00000100991	TRPC4AP	20	33054027	33054076	cis	AA	AG	GG	20	50	40	6.05445	5.92646	5.68663	3.14e-08	7.06e-10	-0.656489	6.88e-15	-0.66881	1.33e-15	0.000131	6.5627e-06	1	1.31254e-06	1
ILMN_1742689	20	33252704	rs6142324	MT1JP	GI_41872428	1	100	0	ENSG00000100991	TRPC4AP	20	33054027	33054076	cis	AA	AG	GG	20	50	40	6.05445	5.92646	5.68663	3.14e-08	7.06e-10	-0.656489	6.88e-15	-0.66881	1.33e-15	0.000132	6.61545e-06	1	1.32309e-06	1
ILMN_1654376	19	53403288	rs1062808	CARD8	GI_7662403	1	100	0	ENSG00000105483	CARD8	19	53403356	53403405	cis	AA	AG	GG	46	55	9	5.83681	5.6312	5.29402	2.49e-08	1.09e-08	-0.674162	6.66e-16	-0.667931	1.55e-15	0.000135	6.75099e-06	1	1.3502e-06	1
ILMN_1815205	12	68038467	rs589448	YEATS4	GI_4557893	1	100	0	ENSG00000090382	LYZ	12	68032310	68033213	cis	GG	GA	AA	30	56	24	8.84834	9.41518	9.70849	8.52e-09	1.67e-05	0.566497	1.11e-10	0.667817	1.55e-15	0.000135	6.76868e-06	1	1.35374e-06	1
ILMN_1815205	12	67955492	rs998022	CPSF6	GI_4557893	1	100	0	ENSG00000090382	LYZ	12	68032310	68033213	cis	AA	AG	GG	28	56	26	8.84112	9.38912	9.70624	3.35e-08	3.5e-05	0.563978	1.4e-10	0.666964	1.78e-15	0.000139	6.97194e-06	1	1.39439e-06	1
ILMN_1698243	1	154530624	rs10908496	NP_653181.1	GI_24307870	1	100	0	ENSG00000198715	NP_653181.1	1	154529205	154529254	cis	GG	GA	AA	51	46	12	6.06914	5.77475	5.48576	1.2e-08	2.97e-09	-0.662815	4.22e-15	-0.667989	2.22e-15	0.000139	6.97345e-06	1	1.39469e-06	1
ILMN_1724437	22	36532498	rs1894644	H1F0	GI_22035688	1	100	0	ENSG00000100116	GCAT	22	36542575	36542624	cis	GG	GA	AA	75	35	0	4.42065	4.86762	-1	3.67e-12	1.73e-07	0.619951	5.13e-13	0.665394	2.22e-15	0.000139	6.97345e-06	1	1.39469e-06	1
ILMN_1801866	21	39623039	rs2836985	HMGN1	GI_38026951	1	100	0	ENSG00000185658	BRWD1	21	39484302	39484351	cis	AA	AG	GG	31	53	26	4.41873	4.57204	4.80951	1.32e-05	1.63e-05	0.652204	1.18e-14	0.664435	2.44e-15	0.000141	7.07192e-06	1	1.41438e-06	1
ILMN_1723984	7	99799130	rs6955367	NP_778212.2	GI_30179910	1	100	0	ENSG00000121716	NP_778212.2	7	99793603	99793652	cis	AA	AG	GG	80	28	2	4.16996	4.3393	4.46065	1.16e-11	1.2e-08	0.732585	0	0.66429	2.44e-15	0.000142	7.09285e-06	1	1.41857e-06	1
ILMN_1663142	12	10040673	rs581949	CLEC1B	GI_42490743	1	100	0	ENSG00000172322	CLEC12A	12	10029269	10029318	cis	AA	AG	GG	29	50	31	5.86884	6.45711	7.0083	5.3e-05	4.3e-05	0.65297	1.07e-14	0.663397	2.89e-15	0.000143	7.15112e-06	1	1.43022e-06	1
ILMN_1670576	7	128476649	rs2167273	TNPO3	GI_38683857	1	100	0	ENSG00000128604	IRF5	7	128376806	128376855	cis	GG	GA	AA	27	57	26	4.68796	4.49905	4.30493	0.000118	0.000323	-0.59805	5.25e-12	-0.663498	2.89e-15	0.000144	7.18298e-06	1	1.4366e-06	1
ILMN_1683279	6	43040178	rs9471979	GNMT	GI_21361243	1	100	0	ENSG00000124587	PEX6	6	43039878	43039927	cis	CC	CA	AA	29	65	15	4.44178	4.80694	5.05095	6.99e-09	3.98e-09	0.647522	2.78e-14	0.66449	3.33e-15	0.000144	7.18809e-06	1	1.43762e-06	1
ILMN_1719064	12	108364662	rs7132057	MYO1H	GI_70608095	1	100	0	ENSG00000110906	KCTD10	12	108371008	108371057	cis	AA	AC	CC	60	40	10	4.88185	5.13766	5.37614	9.23e-09	7.25e-09	0.686813	2.22e-16	0.661036	3.77e-15	0.000144	7.22147e-06	1	1.44429e-06	1
ILMN_1675375	11	10599800	rs12576547	Q8N6V7_HUMAN	GI_18490992	1	100	0	ENSESTG00000099144		11	10671945	10671994	cis	AA	AG	GG	22	58	29	4.42146	4.83413	5.09421	0.000722	0.00059	0.650158	2e-14	0.663649	3.77e-15	0.000145	7.26396e-06	1	1.45279e-06	1
ILMN_1745116	20	25317918	rs6083828	CT022_HUMAN	GI_34147330	1	100	2	ENSG00000100997	CT022_HUMAN	20	25223567	25223616	cis	GG	GA	AA	39	46	25	4.36498	4.48471	4.52523	1.99e-10	2.56e-11	0.623937	3.3e-13	0.660862	4e-15	0.000147	7.34821e-06	1	1.46964e-06	1
ILMN_1673325	5	150593042	rs1004736	CCDC69	GI_39995108	1	100	0	ENSG00000196743	GM2A	5	150628839	150628888	cis	AA	AC	CC	75	31	4	6.30946	6.78772	7.29974	2.4e-10	1.12e-11	0.687229	2.22e-16	0.659152	4.88e-15	0.000147	7.36889e-06	1	1.47378e-06	1
ILMN_1676528	6	26709505	rs9379897	ABT1	GI_76781490	1	100	1	ENSG00000186470	BTN3A2	6	26486092	26486141	cis	AA	AG	GG	56	48	6	6.32357	5.84518	4.90797	8.2e-11	1.87e-12	-0.725429	0	-0.657715	6e-15	0.000152	7.60038e-06	1	1.52008e-06	1
ILMN_1781819	4	108829077	rs2522420	PAPSS1	GI_46094057	1	100	0	ENSG00000138801	PAPSS1	4	108754883	108754932	cis	CC	CA	AA	7	57	46	6.30424	6.18699	5.89431	6.87e-11	1.55e-13	-0.650206	1.51e-14	-0.65614	7.11e-15	0.000154	7.71145e-06	1	1.54229e-06	1
ILMN_1773313	10	105023005	rs1712517	INA	GI_14249375	1	100	0	ENSG00000173915	USMG5	10	105144010	105144059	cis	AA	AG	GG	20	54	36	4.64174	4.46005	4.29206	2.37e-07	1.33e-08	-0.66785	1.55e-15	-0.655377	7.99e-15	0.000154	7.72362e-06	1	1.54472e-06	1
ILMN_1801283	1	43043620	rs323720	CCDC23	GI_40786403	1	100	0	ENSG00000177868	CCDC23	1	43045474	43045523	cis	AA	AG	GG	56	44	10	6.51432	6.98998	7.06191	7.78e-12	2.94e-11	0.625444	2.78e-13	0.653112	1.04e-14	0.000155	7.7305e-06	1	1.5461e-06	1
ILMN_1788631	5	102159866	rs174015	PAM	GI_21070979	1	100	0	ENSG00000145730	PAM	5	102392540	102392589	cis	AA	AG	GG	45	54	10	4.83687	5.08454	5.32301	5.14e-09	8.35e-09	0.622563	4.93e-13	0.655289	1.07e-14	0.000156	7.7806e-06	1	1.55612e-06	1
ILMN_1667162	8	23488277	rs8534	Q71JB2_HUMAN	GI_19923351	1	98	0	ENSG00000167034	NKX3-1	8	23592421	23592472	cis	AA	AG	GG	15	52	41	5.294	5.03797	4.52508	4.69e-11	5.15e-13	-0.641258	7.64e-14	-0.656898	1.15e-14	0.000156	7.78322e-06	1	1.55664e-06	1
ILMN_1720059	8	29033031	rs7836759	KIF13B	GI_47059039	1	100	0	ENSG00000147421	HMBOX1	8	28965040	28965089	cis	CC	CA	AA	51	44	15	5.16363	4.8771	4.67991	1.05e-10	1.39e-12	-0.673146	8.88e-16	-0.651723	1.24e-14	0.000156	7.82266e-06	1	1.56453e-06	1
ILMN_1722025	5	173286120	rs747472	CPEB4	GI_32698754	1	100	0	ENSG00000113742	CPEB4	5	173317562	173317611	cis	AA	AG	GG	54	47	9	4.89722	5.2221	5.4933	1.11e-09	1.06e-10	0.657742	6e-15	0.650979	1.38e-14	0.000157	7.82614e-06	1	1.56523e-06	1
ILMN_1655990	9	122201556	rs10125592	CDK5RAP2	GI_58535452	1	100	0	ENSG00000136861	CDK5RAP2	9	122191032	122191081	cis	AA	AG	GG	62	47	1	5.60693	5.21269	5.09225	1.5e-11	1.51e-13	-0.641822	4.17e-14	-0.650203	1.51e-14	0.000157	7.83703e-06	1	1.56741e-06	1
ILMN_1655990	9	122206740	rs3780674	CDK5RAP2	GI_58535452	1	100	0	ENSG00000136861	CDK5RAP2	9	122191032	122191081	cis	GG	GA	AA	62	47	1	5.60693	5.21269	5.09225	1.5e-11	1.51e-13	-0.641822	4.17e-14	-0.650203	1.51e-14	0.000159	7.92721e-06	1	1.58544e-06	1
ILMN_1750511	17	37295202	rs4796729	ACLY	GI_34147471	1	100	0	ENSG00000141698	NT5C3L	17	37235126	37235175	cis	AA	AG	GG	72	33	5	4.4893	4.67142	4.79647	5.13e-10	2.41e-10	0.658933	5.11e-15	0.650126	1.53e-14	0.000159	7.94716e-06	1	1.58943e-06	1
ILMN_1773313	10	105177736	rs11191686	Q9H4P1_HUMAN	GI_14249375	1	100	0	ENSG00000173915	USMG5	10	105144010	105144059	cis	GG	GA	AA	49	45	16	4.3109	4.50045	4.65234	1.26e-08	1.87e-10	0.682485	2.22e-16	0.649058	1.73e-14	0.00016	7.99052e-06	1	1.5981e-06	1
ILMN_1783795	5	180391419	rs6868418	BTNL9	GI_37574623	1	100	0	ENSG00000168903	BTNL3	5	180357021	180357070	cis	AA	AG	GG	11	38	61	5.16934	4.75292	4.22895	7.54e-08	7.96e-10	-0.698509	0	-0.64808	1.95e-14	0.00016	8.00079e-06	1	1.60016e-06	1
ILMN_1796335	16	54116231	rs1558666	AYTL1	GI_47106078	1	100	1	ENSG00000087253	AYTL1	16	54174433	54174482	cis	AA	AG	GG	27	51	31	4.46669	4.97214	5.17351	0.00588567	0.00589881	0.648765	2.38e-14	0.649549	2.15e-14	0.00016	8.02494e-06	1	1.60499e-06	1
ILMN_1763198	12	55779263	rs841718	NAB2	GI_23397677	1	100	0	ENSG00000166888	STAT6	12	55775568	55775617	cis	AA	AG	GG	40	52	17	6.09668	6.37985	6.54177	8.17e-09	1.39e-09	0.645897	3.35e-14	0.649491	2.18e-14	0.000161	8.06153e-06	1	1.61231e-06	1
ILMN_1670576	7	128470783	rs10279821	TNPO3	GI_38683857	1	100	0	ENSG00000128604	IRF5	7	128376806	128376855	cis	GG	GA	AA	57	39	14	4.38235	4.58862	4.72851	1.83e-09	6.98e-08	0.57613	4.54e-11	0.647137	2.2e-14	0.000163	8.13708e-06	1	1.62742e-06	1
ILMN_1773313	10	105169204	rs3740382	Q9H4P1_HUMAN	GI_14249375	1	100	0	ENSG00000173915	USMG5	10	105144010	105144059	cis	GG	GA	AA	48	46	16	4.31013	4.49713	4.65234	1.57e-08	2.72e-10	0.678654	4.44e-16	0.646812	2.29e-14	0.000163	8.14818e-06	1	1.62964e-06	1
ILMN_1736184	1	110097812	rs6684608	EPS8L3	GI_39995110	1	100	0	ENSG00000134202	GSTM3	1	110078132	110078181	cis	AA	AG	GG	14	47	49	4.17173	4.41542	4.56959	2.31e-05	1.12e-05	0.63907	5.77e-14	0.646343	2.42e-14	0.000163	8.1703e-06	1	1.63406e-06	1
ILMN_1750511	17	37237346	rs1046403	NT5C3L	GI_34147471	1	100	0	ENSG00000141698	NT5C3L	17	37235126	37235175	cis	AA	AG	GG	70	34	6	4.48354	4.68104	4.72756	1.04e-11	2e-12	0.646098	2.49e-14	0.644338	3.09e-14	0.000165	8.24031e-06	1	1.64806e-06	1
ILMN_1813139	15	62982315	rs936867	ANKDD1A	GI_38176293	1	100	0	ENSG00000166839	ANKDD1A	15	63037789	63037838	cis	AA	AG	GG	36	52	22	5.24796	4.88852	4.64193	1.02e-06	9.96e-08	-0.64597	2.53e-14	-0.643685	3.33e-14	0.000165	8.25231e-06	1	1.65046e-06	1
ILMN_1697227	17	74303774	rs1044486	USP36	GI_35250685	1	100	0	ENSG00000055483	USP36	17	74295248	74295297	cis	AA	AG	GG	28	54	28	5.05345	4.9088	4.67858	2.06e-06	1.93e-06	-0.631423	1.41e-13	-0.643388	3.46e-14	0.000166	8.28874e-06	1	1.65775e-06	1
ILMN_1680231	12	56403912	rs701008	CENTG1	GI_45827722	1	100	0	ENSG00000123427	NP_996797.1	12	56454743	56454792	cis	AA	AG	GG	49	50	11	4.74338	4.91862	5.10827	1.06e-08	7.26e-10	0.671813	8.88e-16	0.642535	3.84e-14	0.000167	8.33052e-06	1	1.6661e-06	1
ILMN_1683279	6	43023898	rs6941212	TNRC5	GI_21361243	1	100	0	ENSG00000124587	PEX6	6	43039878	43039927	cis	AA	AG	GG	29	65	16	4.46377	4.78894	5.06356	2.25e-07	1.93e-07	0.631779	1.35e-13	0.64246	3.86e-14	0.000168	8.38518e-06	1	1.67704e-06	1
ILMN_1723115	2	70903003	rs1548888	CLEC4F	GI_47778939	1	100	0	ENSG00000152672	CLEC4F	2	70889453	70889502	cis	AA	AC	CC	50	46	14	4.11016	4.26334	4.37283	3.64e-09	5.87e-07	0.566472	1.12e-10	0.640569	4.84e-14	0.000168	8.41257e-06	1	1.68251e-06	1
ILMN_1704985	2	219314462	rs1554622	TTLL4	GI_13904863	1	100	0	ENSG00000135929	CYP27A1	2	219387910	219387959	cis	AA	AC	CC	26	48	36	5.45296	5.94023	6.22337	0.000402	0.000904	0.62035	4.91e-13	0.640492	4.88e-14	0.000169	8.42923e-06	1	1.68585e-06	1
ILMN_1786426	19	40965374	rs2291067	SNX26	GI_13375912	1	100	0	ENSG00000126246	U2AF1L4	19	40922182	40922231	cis	GG	GA	AA	71	31	8	6.24002	5.89954	5.4152	1.76e-07	1.97e-08	-0.696343	0	-0.640263	5.02e-14	0.000169	8.47451e-06	1	1.6949e-06	1
ILMN_1750511	17	37339191	rs6503675	TTC25	GI_34147471	1	100	0	ENSG00000141698	NT5C3L	17	37235126	37235175	cis	AA	AG	GG	71	34	5	4.48916	4.66635	4.79647	1.33e-09	5.27e-10	0.650733	1.42e-14	0.639546	5.46e-14	0.00017	8.49464e-06	1	1.69893e-06	1
ILMN_1732815	14	64470018	rs1064108	CHURC1	GI_51854822	1	100	0	ENSG00000197195	CHURC1	14	64471183	64471232	cis	AA	AG	GG	15	58	37	6.9819	6.60234	5.74751	1.1e-09	2.22e-16	-0.66116	3.77e-15	-0.639497	5.51e-14	0.00017	8.51325e-06	1	1.70265e-06	1
ILMN_1719064	12	108350911	rs10850135	MYO1H	GI_70608095	1	100	0	ENSG00000110906	KCTD10	12	108371008	108371057	cis	CC	CA	AA	60	41	9	4.88541	5.15032	5.32118	1.24e-08	3.09e-08	0.638115	6.48e-14	0.638526	6.17e-14	0.000174	8.70631e-06	1	1.74126e-06	1
ILMN_1742689	20	32952432	rs6120757	ACSS2	GI_41872428	1	100	0	ENSG00000100991	TRPC4AP	20	33054027	33054076	cis	AA	AG	GG	44	53	13	5.69766	5.95331	6.05037	1.94e-09	1.76e-11	0.632563	1.24e-13	0.637986	6.57e-14	0.000175	8.73392e-06	1	1.74678e-06	1
ILMN_1742689	20	32934355	rs4911163	ACSS2	GI_41872428	1	100	0	ENSG00000100991	TRPC4AP	20	33054027	33054076	cis	AA	AG	GG	44	53	13	5.69766	5.95331	6.05037	1.94e-09	1.76e-11	0.632563	1.24e-13	0.637986	6.57e-14	0.000177	8.85655e-06	1	1.77131e-06	1
ILMN_1781388	9	70303655	rs424970	PGM5	GI_68299819	1	100	0	ENSG00000154330	PGM5	9	70335548	70335597	cis	AA	AG	GG	63	36	11	4.38752	4.74861	4.80954	4.99e-11	6.35e-09	0.638679	6.06e-14	0.637729	6.77e-14	0.000179	8.9277e-06	1	1.78554e-06	1
ILMN_1781388	9	70309833	rs928049	PGM5	GI_68299819	1	100	0	ENSG00000154330	PGM5	9	70335548	70335597	cis	GG	GA	AA	63	36	11	4.38752	4.74861	4.80954	4.99e-11	6.35e-09	0.638679	6.06e-14	0.637729	6.77e-14	0.000179	8.9424e-06	1	1.78848e-06	1
ILMN_1732815	14	64480300	rs2296327	GPX2	GI_51854822	1	100	0	ENSG00000197195	CHURC1	14	64471183	64471232	cis	GG	GA	AA	65	38	7	5.97676	6.8688	7.25971	7.71e-10	5.66e-14	0.696743	0	0.63763	6.86e-14	0.000181	9.04549e-06	1	1.8091e-06	1
ILMN_1732815	14	64482194	rs2277501	NP_941959.1	GI_51854822	1	100	0	ENSG00000197195	CHURC1	14	64471183	64471232	cis	AA	AG	GG	37	56	17	5.76229	6.56722	7.02075	7.44e-08	1.25e-13	0.669649	1.33e-15	0.635294	9.02e-14	0.000181	9.0566e-06	1	1.81132e-06	1
ILMN_1676528	6	26603078	rs2093169	BTN1A1	GI_76781490	1	100	1	ENSG00000186470	BTN3A2	6	26486092	26486141	cis	GG	GA	AA	45	55	10	6.34154	5.94293	5.19063	1.78e-08	1.62e-09	-0.666977	1.78e-15	-0.63514	9.17e-14	0.000181	9.07079e-06	1	1.81416e-06	1
ILMN_1698243	1	154587778	rs11264477	NP_653228.1	GI_24307870	1	100	0	ENSG00000198715	NP_653181.1	1	154529205	154529254	cis	GG	GA	AA	55	42	13	6.04525	5.778	5.48913	3.67e-07	1.32e-07	-0.636513	7.82e-14	-0.634771	9.57e-14	0.000181	9.07079e-06	1	1.81416e-06	1
ILMN_1716218	6	167189969	rs6918384	RPS6KA2	GI_55743135	1	100	2	ENSG00000071242	RPS6KA2	6	167191698	167195595	cis	GG	GA	AA	78	30	2	4.32834	4.5234	4.71194	1.67e-10	7.46e-08	0.7021	0	0.634496	9.88e-14	0.000183	9.14327e-06	1	1.82865e-06	1
ILMN_1683279	6	43005052	rs2234185	TNRC5	GI_21361243	1	100	0	ENSG00000124587	PEX6	6	43039878	43039927	cis	AA	AG	GG	28	62	19	4.49038	4.76262	5.04242	1.5e-06	0.000347	0.591186	1.31e-11	0.636113	1.07e-13	0.000186	9.28512e-06	1	1.85702e-06	1
ILMN_1773313	10	105186804	rs10883868	Q9H4P1_HUMAN	GI_14249375	1	100	0	ENSG00000173915	USMG5	10	105144010	105144059	cis	GG	GA	AA	48	47	15	4.3102	4.50445	4.63952	1.02e-08	1.89e-10	0.659218	4.88e-15	0.633147	1.16e-13	0.000187	9.37425e-06	1	1.87485e-06	1
ILMN_1697227	17	74256150	rs6501243	PSCD1	GI_35250685	1	100	0	ENSG00000055483	USP36	17	74295248	74295297	cis	AA	AC	CC	30	48	32	5.05176	4.90973	4.69852	1.11e-05	1.8e-05	-0.627604	2.18e-13	-0.632622	1.23e-13	0.000191	9.52794e-06	1	1.90559e-06	1
ILMN_1723984	7	99916162	rs4463351	TSC22D4	GI_30179910	1	100	0	ENSG00000121716	NP_778212.2	7	99793603	99793652	cis	GG	GA	AA	79	28	3	4.17148	4.33192	4.39267	1.08e-10	4.81e-08	0.676178	4.44e-16	0.632531	1.24e-13	0.000194	9.686e-06	1	1.9372e-06	1
ILMN_1792356	10	133827521	rs7915260	NP_919279.1	GI_11321616	1	100	0	ENSG00000151640	DPYSL4	10	133869207	133869256	cis	AA	AG	GG	31	56	23	4.28861	4.52369	4.71875	5.65e-07	2.22e-08	0.542771	9.04e-10	0.632286	1.28e-13	0.000194	9.71492e-06	1	1.94298e-06	1
ILMN_1661631	19	59489660	rs103294	LILRA3	GI_31543055	1	100	0	ENSG00000170866	LILRA3	19	59493861	59493910	cis	AA	AG	GG	4	33	73	4.79762	6.86385	7.45507	3.46e-09	1.43e-08	0.742614	0	0.631807	1.35e-13	0.000194	9.7245e-06	1	1.9449e-06	1
ILMN_1713803	17	257873	rs4130140	NP_001013694.2	GI_62177143	1	100	0	ENSG00000187624	NP_001013694.2	17	264363	264412	cis	AA	AG	GG	4	38	68	4.54171	4.34511	4.19234	1.44e-09	2.09e-09	-0.637816	6.71e-14	-0.631612	1.38e-13	0.000195	9.73018e-06	1	1.94604e-06	1
ILMN_1792356	10	133827088	rs4880241	NP_919279.1	GI_11321616	1	100	0	ENSG00000151640	DPYSL4	10	133869207	133869256	cis	AA	AG	GG	30	57	23	4.28668	4.52058	4.71875	5.33e-07	1.98e-08	0.540044	1.14e-09	0.631454	1.41e-13	0.000198	9.90196e-06	1	1.98039e-06	1
ILMN_1773313	10	105182560	rs11191688	Q9H4P1_HUMAN	GI_14249375	1	100	0	ENSG00000173915	USMG5	10	105144010	105144059	cis	AA	AG	GG	47	48	15	4.3094	4.5012	4.63952	1.27e-08	2.68e-10	0.655274	7.99e-15	0.630843	1.51e-13	0.000198	9.90833e-06	1	1.98167e-06	1
ILMN_1786426	19	40911365	rs8106959	MLL4_HUMAN	GI_13375912	1	100	0	ENSG00000126246	U2AF1L4	19	40922182	40922231	cis	AA	AG	GG	71	33	6	6.237	5.88832	5.35122	3.96e-08	1.44e-08	-0.682108	2.22e-16	-0.630764	1.52e-13	0.000199	9.92624e-06	1	1.98525e-06	1
ILMN_1756049	12	102750162	rs10861116	NT5DC3	GI_7706748	1	100	0	ENSG00000111696	NT5DC3	12	102690445	102690494	cis	CC	CA	AA	85	20	5	4.81533	5.00713	5.14448	4.13e-09	4e-09	0.697079	0	0.630412	1.58e-13	0.000199	9.93724e-06	1	1.98745e-06	1
ILMN_1676575	7	50441245	rs6944602	ZNFN1A1	GI_31657112	1	100	0	ENSG00000185811	ZNFN1A1	7	50437623	50437672	cis	GG	GA	AA	70	31	9	6.40515	5.98165	5.20953	2.45e-06	5.16e-05	-0.586951	1.6e-11	-0.630163	1.63e-13	0.000201	1.00491e-05	1	2.00982e-06	1
ILMN_1723984	7	99870601	rs4074838	NP_659467.1	GI_30179910	1	100	0	ENSG00000121716	NP_778212.2	7	99793603	99793652	cis	GG	GA	AA	80	28	2	4.17305	4.33047	4.46065	1.78e-10	7.93e-08	0.691033	0	0.630009	1.66e-13	0.000202	1.00844e-05	1	2.01689e-06	1
ILMN_1697227	17	74343395	rs7213204	USP36	GI_35250685	1	100	0	ENSG00000055483	USP36	17	74295248	74295297	cis	GG	GA	AA	27	58	25	5.06352	4.90063	4.66483	1.16e-05	7.13e-06	-0.64449	3.02e-14	-0.629583	1.74e-13	0.000202	1.01098e-05	1	2.02195e-06	1
ILMN_1801866	21	39637389	rs2070865	HMGN1	GI_38026951	1	100	0	ENSG00000185658	BRWD1	21	39484302	39484351	cis	GG	GA	AA	30	55	25	4.42414	4.57547	4.79885	5.63e-05	7.26e-05	0.61449	9.32e-13	0.629398	1.78e-13	0.000204	1.01912e-05	1	2.03824e-06	1
ILMN_1723115	2	70909606	rs10206319	CD207	GI_47778939	1	100	0	ENSG00000152672	CLEC4F	2	70889453	70889502	cis	GG	GA	AA	52	48	10	4.11428	4.26712	4.40767	9.62e-10	1.99e-07	0.575926	4.62e-11	0.62915	1.83e-13	0.000204	1.02209e-05	1	2.04417e-06	1
ILMN_1812297	2	72255762	rs41420	SEC15L2	GI_33239448	1	100	0	ENSG00000003137	CYP26B1	2	72210303	72210352	cis	GG	GA	AA	75	28	7	4.17157	4.39417	4.62216	3.89e-08	5.53e-07	0.773858	0	0.62889	1.88e-13	0.000206	1.03142e-05	1	2.06284e-06	1
ILMN_1812297	2	72283284	rs41386	SEC15L2	GI_33239448	1	100	0	ENSG00000003137	CYP26B1	2	72210303	72210352	cis	AA	AG	GG	75	28	7	4.17157	4.39417	4.62216	3.89e-08	5.53e-07	0.773858	0	0.62889	1.88e-13	0.000208	1.04139e-05	1	2.08279e-06	1
ILMN_1723984	7	99894102	rs6955362	NP_001004323.1	GI_30179910	1	100	0	ENSG00000121716	NP_778212.2	7	99793603	99793652	cis	GG	GA	AA	79	28	2	4.17361	4.33047	4.46065	2.16e-10	8.51e-08	0.689823	0	0.630277	2.08e-13	0.000212	1.05938e-05	1	2.11876e-06	1
ILMN_1773313	10	105184076	rs2986014	Q9H4P1_HUMAN	GI_14249375	1	100	0	ENSG00000173915	USMG5	10	105144010	105144059	cis	GG	GA	AA	43	51	16	4.30515	4.48726	4.63874	6.27e-08	1.55e-09	0.646867	2.26e-14	0.627155	2.29e-13	0.000212	1.06231e-05	1	2.12462e-06	1
ILMN_1765332	11	56993689	rs3851117	RTN4RL2	GI_6912707	1	100	0	ENSG00000134809	TIMM10	11	57052593	57052642	cis	GG	GA	AA	59	47	4	5.53492	5.15559	4.57012	5.5e-09	6.23e-08	-0.579785	3.2e-11	-0.626688	2.42e-13	0.000215	1.07468e-05	1	2.14935e-06	1
ILMN_1773313	10	105196864	rs6580	FAM26B	GI_14249375	1	100	0	ENSG00000173915	USMG5	10	105144010	105144059	cis	AA	AG	GG	45	50	15	4.30665	4.496	4.63952	2.43e-08	3.25e-10	0.651032	1.35e-14	0.625705	2.7e-13	0.000215	1.07656e-05	1	2.15311e-06	1
ILMN_1697227	17	74345511	rs4352096	USP36	GI_35250685	1	100	0	ENSG00000055483	USP36	17	74295248	74295297	cis	GG	GA	AA	23	62	25	5.07892	4.90438	4.66743	3.07e-06	2.99e-05	-0.643738	3.31e-14	-0.624936	2.95e-13	0.000216	1.07827e-05	1	2.15654e-06	1
ILMN_1697227	17	74321879	rs1110274	USP36	GI_35250685	1	100	0	ENSG00000055483	USP36	17	74295248	74295297	cis	AA	AC	CC	24	57	29	5.07273	4.91166	4.6849	3.64e-06	1.21e-05	-0.639436	5.53e-14	-0.624919	2.95e-13	0.000216	1.07918e-05	1	2.15836e-06	1
ILMN_1695812	12	51310079	rs686339	NP_778238.1	GI_28372502	1	100	0	ENSG00000170486	NP_542785.1	12	51265803	51265852	cis	GG	GA	AA	60	42	8	5.11517	4.72996	4.38909	1.45e-07	4.45e-09	-0.606222	2.25e-12	-0.624435	3.12e-13	0.000217	1.08343e-05	1	2.16685e-06	1
ILMN_1750511	17	37273611	rs9303318	KLHL11	GI_34147471	1	100	0	ENSG00000141698	NT5C3L	17	37235126	37235175	cis	AA	AG	GG	72	32	6	4.4893	4.67648	4.74868	2.73e-10	1.21e-10	0.634675	9.68e-14	0.624122	3.23e-13	0.000221	1.10333e-05	1	2.20667e-06	1
ILMN_1750511	17	37247297	rs4796715	KLHL10	GI_34147471	1	100	0	ENSG00000141698	NT5C3L	17	37235126	37235175	cis	AA	AG	GG	72	32	6	4.4893	4.67648	4.74868	2.73e-10	1.21e-10	0.634675	9.68e-14	0.624122	3.23e-13	0.000221	1.10347e-05	1	2.20694e-06	1
ILMN_1773313	10	105191567	rs2281860	Q9H4P1_HUMAN	GI_14249375	1	100	0	ENSG00000173915	USMG5	10	105144010	105144059	cis	GG	GA	AA	44	51	15	4.3057	4.4931	4.63952	2.88e-08	4.43e-10	0.647382	2.13e-14	0.623705	3.38e-13	0.000221	1.10512e-05	1	2.21024e-06	1
ILMN_1721762	2	102409144	rs3755266	IL18RAP	GI_27477087	1	100	0	ENSG00000115607	IL18RAP	2	102435293	102435342	cis	GG	GA	AA	30	55	25	6.66131	7.15501	7.43678	7.35e-07	9.88e-07	0.629695	1.72e-13	0.623211	3.57e-13	0.000221	1.10522e-05	1	2.21044e-06	1
ILMN_1721762	2	102375969	rs4851004	IL18R1	GI_27477087	1	100	0	ENSG00000115607	IL18RAP	2	102435293	102435342	cis	GG	GA	AA	30	55	25	6.66131	7.15501	7.43678	7.35e-07	9.88e-07	0.629695	1.72e-13	0.623211	3.57e-13	0.000224	1.12e-05	1	2.23999e-06	1
ILMN_1721762	2	102415506	rs2310300	IL18RAP	GI_27477087	1	100	0	ENSG00000115607	IL18RAP	2	102435293	102435342	cis	AA	AG	GG	30	55	25	6.66131	7.15501	7.43678	7.35e-07	9.88e-07	0.629695	1.72e-13	0.623211	3.57e-13	0.000225	1.1256e-05	1	2.2512e-06	1
ILMN_1721762	2	102382119	rs1420094	IL18R1	GI_27477087	1	100	0	ENSG00000115607	IL18RAP	2	102435293	102435342	cis	GG	GA	AA	30	55	25	6.66131	7.15501	7.43678	7.35e-07	9.88e-07	0.629695	1.72e-13	0.623211	3.57e-13	0.000228	1.13979e-05	1	2.27957e-06	1
ILMN_1721762	2	102377669	rs2287033	IL18R1	GI_27477087	1	100	0	ENSG00000115607	IL18RAP	2	102435293	102435342	cis	AA	AG	GG	30	55	25	6.66131	7.15501	7.43678	7.35e-07	9.88e-07	0.629695	1.72e-13	0.623211	3.57e-13	0.000229	1.14596e-05	1	2.29193e-06	1
ILMN_1762594	16	49295481	rs8057341	CARD15	GI_11545911	1	100	0	ENSG00000167207	CARD15	16	49324082	49324131	cis	GG	GA	AA	55	44	11	5.57428	5.90204	6.44047	1.44e-06	1.12e-06	0.654266	9.1e-15	0.622947	3.68e-13	0.000232	1.15849e-05	1	2.31697e-06	1
ILMN_1676528	6	26421327	rs6923139	HIST4H4	GI_76781490	1	100	1	ENSG00000186470	BTN3A2	6	26486092	26486141	cis	GG	GA	AA	64	41	5	6.2818	5.78727	4.96465	3.79e-10	3e-10	-0.685113	2.22e-16	-0.621174	4.48e-13	0.000232	1.15938e-05	1	2.31877e-06	1
ILMN_1676528	6	26575161	rs3799380	BTN2A1	GI_76781490	1	100	1	ENSG00000186470	BTN3A2	6	26486092	26486141	cis	AA	AG	GG	44	55	11	6.34014	5.95198	5.25557	6.02e-08	5.67e-09	-0.650862	1.4e-14	-0.620546	4.81e-13	0.000232	1.16111e-05	1	2.32221e-06	1
ILMN_1753164	12	30779268	rs12146709	C1QDC1	GI_53759102	1	100	1	ENSG00000133704	IPO8	12	30673526	30673575	cis	AA	AG	GG	51	53	6	5.35508	5.10793	4.85121	9.96e-09	1.98e-09	-0.621487	4.33e-13	-0.620357	4.91e-13	0.000234	1.16759e-05	1	2.33518e-06	1
ILMN_1704985	2	219379842	rs4674345	CYP27A1	GI_13904863	1	100	0	ENSG00000135929	CYP27A1	2	219387910	219387959	cis	AA	AG	GG	23	49	38	5.4571	5.90285	6.21569	0.000169	0.000222	0.599484	4.53e-12	0.620138	5.03e-13	0.000234	1.16933e-05	1	2.33865e-06	1
ILMN_1719064	12	108512178	rs11067376	MVK	GI_70608095	1	100	0	ENSG00000110906	KCTD10	12	108371008	108371057	cis	AA	AG	GG	51	45	14	4.87772	5.0836	5.33236	4.71e-06	1.15e-06	0.639348	5.6e-14	0.618911	5.75e-13	0.000235	1.17436e-05	1	2.34871e-06	1
ILMN_1697227	17	74251445	rs7218899	PSCD1	GI_35250685	1	100	0	ENSG00000055483	USP36	17	74295248	74295297	cis	AA	AG	GG	28	49	33	5.05345	4.91435	4.70524	1.31e-05	1.6e-05	-0.615514	8.34e-13	-0.617782	6.51e-13	0.000236	1.17772e-05	1	2.35544e-06	1
ILMN_1656521	22	41210905	rs4822136	SERHL	GI_62751922	1	100	0	ENSG00000189306	ZG14_HUMAN	22	41238568	41238617	cis	AA	AG	GG	80	27	3	5.62698	5.30057	4.82211	3.29e-09	6.54e-08	-0.644986	2.84e-14	-0.615637	8.23e-13	0.000239	1.19378e-05	1	2.38756e-06	1
ILMN_1697227	17	74323398	rs7218605	USP36	GI_35250685	1	100	0	ENSG00000055483	USP36	17	74295248	74295297	cis	AA	AG	GG	24	57	28	5.07273	4.91166	4.68689	7.35e-06	2.45e-05	-0.633877	1.38e-13	-0.617359	8.71e-13	0.000239	1.19486e-05	1	2.38973e-06	1
ILMN_1784863	7	80164219	rs10954289	CD36	GI_48375179	1	100	0	OTTHUMG00000064027		7	80143770	80143819	cis	GG	GA	AA	26	54	30	5.45038	5.70904	6.01866	0.000111	2.76e-05	0.63292	1.19e-13	0.614354	9.45e-13	0.000239	1.19524e-05	1	2.39049e-06	1
ILMN_1791530	7	129794617	rs11761888	CPA5	GI_31377628	1	100	1	ENSG00000158525	CPA5	7	129795043	129795511	cis	AA	AG	GG	73	28	9	4.25488	4.36963	4.52592	7.14e-07	1.86e-05	0.683555	2.22e-16	0.613515	1.04e-12	0.00024	1.19815e-05	1	2.39631e-06	1
ILMN_1712365	6	133072185	rs2300077	VNN1	GI_4759311	1	100	0	ENSG00000112299	VNN1	6	133044702	133044751	cis	GG	GA	AA	6	45	59	5.80191	5.40989	4.99118	5.67e-10	1.31e-09	-0.598791	4.86e-12	-0.613025	1.09e-12	0.000241	1.20267e-05	1	2.40533e-06	1
ILMN_1765332	11	57062587	rs514385	TIMM10	GI_6912707	1	100	0	ENSG00000134809	TIMM10	11	57052593	57052642	cis	AA	AG	GG	17	48	45	5.73228	5.43392	5.08614	1.68e-07	6.89e-07	-0.571852	6.78e-11	-0.611689	1.26e-12	0.000242	1.21116e-05	1	2.42232e-06	1
ILMN_1801283	1	43044833	rs11210721	CCDC23	GI_40786403	1	100	0	ENSG00000177868	CCDC23	1	43045474	43045523	cis	AA	AG	GG	7	33	70	7.21601	7.01754	6.58413	1.71e-08	1.93e-07	-0.613175	1.07e-12	-0.611305	1.31e-12	0.000243	1.21344e-05	1	2.42688e-06	1
ILMN_1775008	12	6479764	rs7134136	CND1_HUMAN	GI_41281520	1	100	0	ENSG00000010292	CND1_HUMAN	12	6510832	6510881	cis	CC	CA	AA	58	40	12	5.01442	5.33412	5.59387	6.73e-07	3.11e-06	0.602951	3.17e-12	0.609413	1.61e-12	0.000243	1.21478e-05	1	2.42956e-06	1
ILMN_1745116	20	25138598	rs1007707	ENTPD6	GI_34147330	1	100	2	ENSG00000100997	CT022_HUMAN	20	25223567	25223616	cis	AA	AG	GG	32	51	27	4.36168	4.4742	4.51497	2.97e-08	2.4e-09	0.564549	1.33e-10	0.608867	1.7e-12	0.000243	1.21576e-05	1	2.43152e-06	1
ILMN_1745116	20	25134116	rs6083776	ENTPD6	GI_34147330	1	100	2	ENSG00000100997	CT022_HUMAN	20	25223567	25223616	cis	GG	GA	AA	32	51	27	4.36168	4.4742	4.51497	2.97e-08	2.4e-09	0.564549	1.33e-10	0.608867	1.7e-12	0.000244	1.21867e-05	1	2.43735e-06	1
ILMN_1745116	20	25429117	rs404775	NP_079452.3	GI_34147330	1	100	2	ENSG00000100997	CT022_HUMAN	20	25223567	25223616	cis	AA	AG	GG	29	53	28	4.35655	4.46969	4.51529	4.43e-09	1.48e-10	0.567273	1.04e-10	0.608368	1.79e-12	0.000244	1.22201e-05	1	2.44403e-06	1
ILMN_1711453	12	10040673	rs581949	CLEC1B	GI_42490743	1	100	0	ENSG00000172322	CLEC12A	12	10029269	10029318	cis	AA	AG	GG	29	50	31	4.25772	4.40254	4.55542	0.000615	0.000434	0.58179	2.64e-11	0.608025	1.86e-12	0.000245	1.22484e-05	1	2.44967e-06	1
ILMN_1655557	13	50976683	rs9535701	NP_036273.1	GI_11024693	1	100	0	ENSG00000102786	NP_036273.1	13	50837598	50837647	cis	GG	GA	AA	55	44	11	5.45815	5.67891	5.80657	4.39e-08	1.6e-08	0.592077	9.6e-12	0.607714	1.92e-12	0.000245	1.2274e-05	1	2.4548e-06	1
ILMN_1658486	19	3713698	rs13960	MRPL54	GI_27436907	1	100	0	ENSG00000183617	MRPL54	19	3716282	3718260	cis	AA	AG	GG	44	52	14	6.08723	5.93436	5.70135	3.65e-05	2.7e-05	-0.601428	3.71e-12	-0.606929	2.09e-12	0.000247	1.2328e-05	1	2.46559e-06	1
ILMN_1786303	19	59489660	rs103294	LILRA3	GI_31543055	1	100	0	ENSG00000170866	LILRA3	19	59493861	59493910	cis	AA	AG	GG	4	33	73	4.07575	5.11682	5.57965	2.8e-08	5.42e-10	0.677676	4.44e-16	0.606096	2.28e-12	0.000249	1.24538e-05	1	2.49077e-06	1
ILMN_1762103	3	39159963	rs1274958	AXUD1	GI_21314694	1	100	0	ENSG00000114742	WDR48	3	39112651	39112700	cis	AA	AG	GG	50	56	4	5.53968	5.76028	5.87125	1.26e-09	1.86e-09	0.552363	3.95e-10	0.605087	2.53e-12	0.00025	1.24923e-05	1	2.49846e-06	1
ILMN_1801216	4	6748667	rs3822262	S100P	GI_45827727	1	100	0	ENSG00000163993	S100P	4	6749666	6749715	cis	AA	AC	CC	63	41	6	6.54124	6.04166	4.76149	2.2e-07	1.1e-07	-0.657829	5.77e-15	-0.604894	2.59e-12	0.00025	1.25128e-05	1	2.50256e-06	1
ILMN_1654929	16	382806	rs390499	Q96S24_HUMAN	GI_37675275	1	100	0	ENSG00000103200	NME4	16	390636	390685	cis	CC	CA	AA	42	47	20	5.19306	5.41551	5.61026	4.61e-06	5.6e-06	0.597866	6.7e-12	0.606734	2.69e-12	0.00025	1.25179e-05	1	2.50359e-06	1
ILMN_1672606	12	111841592	rs3177979	NP_001027581.1	GI_74229012	1	100	0	ENSG00000089127	NP_001027581.1	12	111841624	111841673	cis	AA	AG	GG	46	51	13	4.45061	4.81286	4.9203	3.36e-09	5.22e-06	0.4222	4.34e-06	0.603968	2.85e-12	0.000252	1.26016e-05	1	2.52032e-06	1
ILMN_1700067	6	26603078	rs2093169	BTN1A1	GI_37574626	1	100	0	ENSG00000111801	BTN3A3	6	26561049	26561098	cis	GG	GA	AA	45	55	10	5.17941	4.92695	4.47338	1.28e-06	7.06e-06	-0.587466	1.52e-11	-0.603914	2.86e-12	0.000253	1.26313e-05	1	2.52625e-06	1
ILMN_1796216	14	76279152	rs4903482	VASH1	GI_40254856	1	100	0	ENSG00000071246	VASH1	14	76318923	76318972	cis	AA	AG	GG	85	19	6	4.995	5.34694	5.7876	1.4e-07	3.77e-08	0.689475	0	0.603458	3e-12	0.000254	1.26794e-05	1	2.53589e-06	1
ILMN_1655557	13	50817182	rs9563046	NP_036273.1	GI_11024693	1	100	0	ENSG00000102786	NP_036273.1	13	50837598	50837647	cis	GG	GA	AA	73	33	4	5.49201	5.74178	5.88672	8.85e-09	2.62e-09	0.593433	8.38e-12	0.603215	3.08e-12	0.000254	1.27104e-05	1	2.54209e-06	1
ILMN_1743145	5	96242143	rs2549779	NP_071745.1	GI_11641260	1	100	0	ENSG00000164308	NP_071745.1	5	96274820	96274869	cis	GG	GA	AA	26	57	27	5.25766	5.88242	6.26351	0.000329	7.67e-05	0.640188	5.06e-14	0.602909	3.18e-12	0.000254	1.27175e-05	1	2.5435e-06	1
ILMN_1723116	16	54944970	rs899227	GNAO1	GI_21071002	1	100	0	ENSG00000159461	AMFR	16	54953279	54953328	cis	AA	AG	GG	24	48	36	4.89791	5.22483	5.3682	0.000939	0.00434438	0.564719	1.94e-10	0.607337	3.2e-12	0.000255	1.27589e-05	1	2.55178e-06	1
ILMN_1670576	7	128479893	rs6960994	TNPO3	GI_38683857	1	100	0	ENSG00000128604	IRF5	7	128376806	128376855	cis	AA	AG	GG	66	39	5	4.4001	4.62587	4.82665	1.63e-09	7.72e-09	0.576889	4.22e-11	0.602083	3.46e-12	0.000256	1.27777e-05	1	2.55554e-06	1
ILMN_1676528	6	26496651	rs1796518	BTN2A2	GI_76781490	1	100	1	ENSG00000186470	BTN3A2	6	26486092	26486141	cis	AA	AG	GG	28	46	35	5.61328	6.03548	6.39104	1.74e-06	5.3e-08	0.612863	1.41e-12	0.604233	3.49e-12	0.000256	1.28232e-05	1	2.56464e-06	1
ILMN_1775008	12	6471436	rs1048402	MRPL51	GI_41281520	1	100	0	ENSG00000010292	CND1_HUMAN	12	6510832	6510881	cis	AA	AC	CC	59	39	12	5.01876	5.33575	5.59387	1.29e-06	5.76e-06	0.599002	4.76e-12	0.601965	3.51e-12	0.000261	1.30293e-05	1	2.60587e-06	1
ILMN_1745116	20	25350778	rs4423675	PSF1_HUMAN	GI_34147330	1	100	2	ENSG00000100997	CT022_HUMAN	20	25223567	25223616	cis	GG	GA	AA	30	52	28	4.36	4.46988	4.51529	9.9e-09	8.41e-10	0.561437	1.77e-10	0.601861	3.55e-12	0.000261	1.30372e-05	1	2.60744e-06	1
ILMN_1787529	12	8099511	rs11057065	FOXJ2	GI_21314629	1	100	0	ENSG00000171860	C3AR1	12	8102342	8102391	cis	AA	AG	GG	62	39	9	4.91575	4.76435	4.57587	1.19e-06	0.000344	-0.482387	9.48e-08	-0.601508	3.68e-12	0.000262	1.3097e-05	1	2.6194e-06	1
ILMN_1723116	16	55056012	rs7404082	OGFOD1	GI_21071002	1	100	0	ENSG00000159461	AMFR	16	54953279	54953328	cis	AA	AC	CC	41	49	20	5.37364	5.18607	4.87626	0.000194	0.000162	-0.58556	1.83e-11	-0.600993	3.88e-12	0.000262	1.31037e-05	1	2.62075e-06	1
ILMN_1765332	11	57075915	rs5847	UBE2L6	GI_6912707	1	100	0	ENSG00000134809	TIMM10	11	57052593	57052642	cis	AA	AG	GG	32	53	25	5.06702	5.33688	5.68616	7.81e-05	0.000941	0.542794	9.02e-10	0.600728	3.99e-12	0.000262	1.31136e-05	1	2.62273e-06	1
ILMN_1781388	9	70312487	rs12375820	PGM5	GI_68299819	1	100	0	ENSG00000154330	PGM5	9	70335548	70335597	cis	GG	GA	AA	55	35	20	4.38701	4.64779	4.81552	4.08e-07	4.61e-06	0.614589	9.22e-13	0.5995	4.52e-12	0.000264	1.32083e-05	1	2.64166e-06	1
ILMN_1763609	6	110914475	rs2428175	SLC22A16	GI_31542326	1	100	0	ENSG00000004809	SLC22A16	6	110852776	110852825	cis	AA	AC	CC	7	40	63	4.40918	4.55631	4.73182	1.63e-07	3.09e-08	0.561177	1.81e-10	0.599333	4.6e-12	0.000265	1.32259e-05	1	2.64518e-06	1
ILMN_1779135	6	41279191	rs9381042	TREML2	GI_37700253	1	100	0	ENSG00000188056	TREML4	6	41313874	41313923	cis	GG	GA	AA	92	17	1	4.34316	5.14226	5.45479	5.93e-10	1.78e-09	0.791459	0	0.598991	4.76e-12	0.000265	1.32299e-05	1	2.64597e-06	1
ILMN_1733245	19	60018551	rs581623	KIR2DL4	GI_7019440	1	100	2	ENSG00000167633	KIR3DL1	19	60028306	60032637	cis	AA	AG	GG	31	54	24	4.41528	4.51403	4.68286	0.000157	2.69e-05	0.569149	1.07e-10	0.601094	4.82e-12	0.000265	1.32491e-05	1	2.64983e-06	1
ILMN_1736862	1	167364087	rs2000321	NME7	GI_49574487	1	100	0	ENSG00000143153	ATP1B1	1	167367688	167367737	cis	GG	GA	AA	79	30	1	4.47861	4.67743	5.03265	1.12e-09	1.41e-07	0.671665	8.88e-16	0.598815	4.85e-12	0.000267	1.33386e-05	1	2.66771e-06	1
ILMN_1730054	22	22594395	rs6003959	Q6ZT19_HUMAN	GI_4504184	1	100	0	ENSG00000184674	GSTT1	22	22706377	22706426	cis	AA	AG	GG	5	48	57	4.15272	4.46621	4.76091	2.36e-08	9.61e-09	0.603818	2.89e-12	0.598765	4.88e-12	0.00027	1.34941e-05	1	2.69881e-06	1
ILMN_1668605	4	77038523	rs11934638	PPEF2	GI_53850662	1	100	0	ENSG00000138744	ASAHL	4	77060144	77060955	cis	AA	AG	GG	4	49	56	6.03681	5.8918	5.65079	7.04e-09	1.75e-09	-0.57653	5.37e-11	-0.600783	4.98e-12	0.00027	1.35093e-05	1	2.70185e-06	1
ILMN_1655557	13	50943095	rs7989850	NP_036273.1	GI_11024693	1	100	0	ENSG00000102786	NP_036273.1	13	50837598	50837647	cis	AA	AG	GG	72	34	4	5.49151	5.73549	5.88672	1.33e-08	4.21e-09	0.587212	1.56e-11	0.598198	5.17e-12	0.000272	1.36042e-05	1	2.72083e-06	1
ILMN_1811301	9	138455420	rs1127152	KIAA0310	GI_47078290	1	100	0	ENSG00000148384	INPP5E	9	138443134	138443183	cis	AA	AG	GG	39	47	24	4.75984	4.64921	4.47301	0.000893	0.0027012	-0.569748	8.25e-11	-0.597517	5.54e-12	0.000273	1.3664e-05	1	2.73281e-06	1
ILMN_1803197	12	68445817	rs4258420	RAB3IP	GI_41281870	1	100	0	ENSG00000127328	RAB3IP	12	68495484	68495533	cis	AA	AG	GG	50	52	8	5.15983	5.04291	4.85947	6.25e-07	1.71e-06	-0.588487	1.37e-11	-0.597296	5.67e-12	0.000274	1.3707e-05	1	2.74141e-06	1
ILMN_1803197	12	68403513	rs775450	RAB3IP	GI_41281870	1	100	0	ENSG00000127328	RAB3IP	12	68495484	68495533	cis	AA	AG	GG	8	52	50	4.85947	5.04291	5.15983	6.25e-07	1.71e-06	0.588487	1.37e-11	0.597296	5.67e-12	0.000275	1.37543e-05	1	2.75086e-06	1
ILMN_1719064	12	108495249	rs12314392	MMAB	GI_70608095	1	100	0	ENSG00000110906	KCTD10	12	108371008	108371057	cis	AA	AG	GG	39	50	21	4.85729	5.04381	5.26447	1.37e-05	1.39e-06	0.605916	2.32e-12	0.596655	6.05e-12	0.000278	1.38857e-05	1	2.77715e-06	1
ILMN_1670576	7	128497025	rs1901198	TNPO3	GI_38683857	1	100	0	ENSG00000128604	IRF5	7	128376806	128376855	cis	AA	AG	GG	24	46	40	4.66422	4.5338	4.36133	7.51e-07	3.92e-05	-0.517953	6.83e-09	-0.5961	6.4e-12	0.000278	1.38962e-05	1	2.77923e-06	1
ILMN_1757636	5	56274354	rs2591961	NP_689835.2	GI_31559786	1	100	0	ENSG00000155542	NP_714917.1	5	56246550	56248447	cis	AA	AG	GG	62	41	7	4.42557	4.32291	4.2022	3.22e-07	3.79e-08	-0.614104	9.71e-13	-0.595465	6.82e-12	0.000278	1.39126e-05	1	2.78252e-06	1
ILMN_1810274	17	43975287	rs1042815	HOXB2	GI_24497527	1	100	0	ENSG00000173917	HOXB2	17	43975338	43975387	cis	AA	AG	GG	33	56	21	5.20506	4.96458	4.63687	0.000538	0.000309	-0.611989	1.22e-12	-0.595077	7.1e-12	0.00028	1.40183e-05	1	2.80366e-06	1
ILMN_1765332	11	57072215	rs2729368	UBE2L6	GI_6912707	1	100	0	ENSG00000134809	TIMM10	11	57052593	57052642	cis	AA	AG	GG	17	49	44	5.73228	5.41785	5.09614	8.3e-07	5.47e-06	-0.552447	3.93e-10	-0.594745	7.34e-12	0.000281	1.40592e-05	1	2.81185e-06	1
ILMN_1775008	12	6501430	rs917634	CND1_HUMAN	GI_41281520	1	100	0	ENSG00000010292	CND1_HUMAN	12	6510832	6510881	cis	CC	CA	AA	40	48	22	4.97624	5.22293	5.52624	3.81e-05	1.09e-05	0.588762	1.33e-11	0.594322	7.66e-12	0.000284	1.41916e-05	1	2.83832e-06	1
ILMN_1715169	6	32698903	rs3129763	HA25_HUMAN	GI_4504410	1	100	21	ENSG00000196126	HLA-DRB2	6	32654826	32656017	cis	AA	AG	GG	29	73	8	4.22889	5.27821	5.00563	1.64e-11	3.72e-10	0.324722	0.000538	0.594144	7.8e-12	0.000286	1.42834e-05	1	2.85669e-06	1
ILMN_1808238	15	62835362	rs7403071	RBPMS2	GI_34915989	1	100	0	ENSG00000166831	RBPMS2	15	62819199	62819248	cis	AA	AG	GG	87	20	3	4.61074	5.23072	5.71576	8.16e-09	1.02e-06	0.758602	0	0.593736	8.12e-12	0.000286	1.42952e-05	1	2.85905e-06	1
ILMN_1739683	8	133767194	rs6471091	LRRC6	GI_31621308	1	100	0	ENSG00000129295	LRRC6	8	133653744	133653793	cis	AA	AG	GG	32	54	24	4.85166	4.75206	4.51797	0.000573	0.0115133	-0.577037	4.16e-11	-0.593544	8.28e-12	0.000286	1.42994e-05	1	2.85988e-06	1
ILMN_1699525	7	87674049	rs734909	SRI	GI_38679886	1	100	0	ENSG00000075142	SRI	7	87687237	87687286	cis	AA	AC	CC	3	29	78	4.82964	4.65373	4.46209	7.88e-09	1.49e-10	-0.569832	8.19e-11	-0.593159	8.61e-12	0.000287	1.43423e-05	1	2.86846e-06	1
ILMN_1682120	1	150113141	rs13320	THEM4	GI_76159292	1	100	0	ENSG00000159445	THEM4	1	150112934	150112983	cis	AA	AG	GG	38	50	22	4.40986	4.29948	4.23639	2.82e-06	8.77e-07	-0.573352	5.89e-11	-0.592047	9.62e-12	0.000287	1.43535e-05	1	2.8707e-06	1
ILMN_1676528	6	26559532	rs2237236	BTN3A3	GI_76781490	1	100	1	ENSG00000186470	BTN3A2	6	26486092	26486141	cis	AA	AG	GG	28	55	27	6.3932	6.06279	5.61754	2.16e-05	6.15e-07	-0.572866	6.17e-11	-0.590888	1.08e-11	0.000287	1.43535e-05	1	2.8707e-06	1
ILMN_1700067	6	26575161	rs3799380	BTN2A1	GI_37574626	1	100	0	ENSG00000111801	BTN3A3	6	26561049	26561098	cis	AA	AG	GG	44	55	11	5.18061	4.92861	4.52443	1.97e-06	9.19e-06	-0.571603	6.94e-11	-0.589757	1.21e-11	0.000289	1.44454e-05	1	2.88907e-06	1
ILMN_1743145	5	96255028	rs4869315	NP_071745.1	GI_11641260	1	100	0	ENSG00000164308	NP_071745.1	5	96274820	96274869	cis	AA	AG	GG	14	63	33	5.13943	5.77381	6.22454	7.96e-06	3.8e-06	0.602307	3.39e-12	0.588912	1.31e-11	0.000292	1.46095e-05	1	2.92191e-06	1
ILMN_1715013	1	43090380	rs9960	ZNF691	GI_63054854	1	100	0	ENSG00000164010	ERMAP	1	43055397	43055446	cis	GG	GA	AA	72	34	4	5.01213	4.81341	4.5007	8.96e-08	3.54e-07	-0.63962	5.42e-14	-0.586969	1.59e-11	0.000296	1.4783e-05	1	2.9566e-06	1
ILMN_1715013	1	43084150	rs12406643	ZNF691	GI_63054854	1	100	0	ENSG00000164010	ERMAP	1	43055397	43055446	cis	AA	AG	GG	72	34	4	5.01213	4.81341	4.5007	8.96e-08	3.54e-07	-0.63962	5.42e-14	-0.586969	1.59e-11	0.000297	1.48705e-05	1	2.97411e-06	1
ILMN_1795461	1	155805349	rs10489671	FCRL4	GI_14550413	1	100	0	ENSG00000143297	FCRL5	1	155749983	155750032	cis	AA	AG	GG	6	30	74	5.68921	5.34076	4.9145	1.73e-07	1.33e-07	-0.628136	2.05e-13	-0.586762	1.63e-11	0.000297	1.48727e-05	1	2.97454e-06	1
ILMN_1795461	1	155800659	rs4111873	FCRL4	GI_14550413	1	100	0	ENSG00000143297	FCRL5	1	155749983	155750032	cis	AA	AG	GG	74	30	6	4.9145	5.34076	5.68921	1.73e-07	1.33e-07	0.628136	2.05e-13	0.586762	1.63e-11	0.000298	1.48865e-05	1	2.97731e-06	1
ILMN_1781819	4	108842442	rs4956130	PAPSS1	GI_46094057	1	100	0	ENSG00000138801	PAPSS1	4	108754883	108754932	cis	AA	AC	CC	11	57	42	6.28433	6.15601	5.90254	3.29e-08	5.87e-10	-0.590017	1.18e-11	-0.586731	1.63e-11	0.000298	1.48871e-05	1	2.97742e-06	1
ILMN_1772627	4	4397138	rs10027109	NSG1_HUMAN	GI_36951161	1	100	0	ENSG00000168824	NSG1_HUMAN	4	4471438	4471487	cis	AA	AG	GG	17	49	44	5.65036	5.28538	4.95336	9.42e-05	3e-05	-0.58237	2.49e-11	-0.58666	1.64e-11	0.000298	1.49123e-05	1	2.98246e-06	1
ILMN_1675375	11	10480095	rs2071018	AMPD3	GI_18490992	1	100	0	ENSESTG00000099144		11	10671945	10671994	cis	AA	AG	GG	24	52	34	4.51823	4.80233	5.0645	0.00033	0.000202	0.568213	9.51e-11	0.586573	1.66e-11	0.0003	1.49875e-05	1	2.9975e-06	1
ILMN_1791511	7	150122017	rs3173833	NP_054739.2	GI_32484986	1	100	0	ENSG00000002933	NP_060957.2	7	150133038	150133087	cis	AA	AC	CC	16	57	37	5.64148	5.22852	4.71504	2.63e-06	7.06e-08	-0.607277	2.01e-12	-0.585527	1.83e-11	0.0003	1.49961e-05	1	2.99922e-06	1
ILMN_1803197	12	68403677	rs775448	RAB3IP	GI_41281870	1	100	0	ENSG00000127328	RAB3IP	12	68495484	68495533	cis	AA	AG	GG	8	51	51	4.85947	5.04395	5.1565	1.55e-06	4.37e-06	0.577238	4.08e-11	0.585286	1.88e-11	0.000301	1.50348e-05	1	3.00696e-06	1
ILMN_1730454	11	71548134	rs1540086	FOLR3	GI_9257219	1	100	0	ENSG00000110203	FOLR3	11	71528494	71528543	cis	GG	GA	AA	16	52	42	6.07756	6.79457	7.35104	0.000115	0.00104692	0.505513	1.77e-08	0.585006	1.93e-11	0.000301	1.50406e-05	1	3.00811e-06	1
ILMN_1797155	17	27769855	rs4794922	PSMD11	GI_45505146	1	100	0	ENSG00000108666	NJMU_HUMAN	17	27682633	27682682	cis	AA	AG	GG	85	21	4	4.33148	4.55498	4.65482	1.75e-08	9.22e-07	0.665922	2e-15	0.584425	2.04e-11	0.000301	1.50725e-05	1	3.0145e-06	1
ILMN_1676528	6	26487516	rs4712984	BTN3A2	GI_76781490	1	100	1	ENSG00000186470	BTN3A2	6	26486092	26486141	cis	AA	AG	GG	26	53	31	5.6803	5.99971	6.40206	4.71e-07	3.15e-08	0.545009	7.47e-10	0.58436	2.06e-11	0.000302	1.51083e-05	1	3.02167e-06	1
ILMN_1678974	10	102643755	rs10786612	CJ006_HUMAN	GI_28872737	1	100	0	ENSG00000055950	MRPL43	10	102733710	102733759	cis	AA	AG	GG	71	32	7	4.30222	4.40165	4.54417	1.03e-06	2.11e-05	0.609907	1.52e-12	0.584124	2.1e-11	0.000303	1.51393e-05	1	3.02786e-06	1
ILMN_1682120	1	150164001	rs3007711	THEM4	GI_76159292	1	100	0	ENSG00000159445	THEM4	1	150112934	150112983	cis	AA	AC	CC	42	49	19	4.40444	4.28829	4.24399	3.64e-07	3.31e-07	-0.547403	6.08e-10	-0.58403	2.12e-11	0.000304	1.51946e-05	1	3.03893e-06	1
ILMN_1682120	1	150164661	rs3007685	THEM4	GI_76159292	1	100	0	ENSG00000159445	THEM4	1	150112934	150112983	cis	CC	CA	AA	42	49	19	4.40444	4.28829	4.24399	3.64e-07	3.31e-07	-0.547403	6.08e-10	-0.58403	2.12e-11	0.000305	1.52554e-05	1	3.05108e-06	1
ILMN_1779147	5	73954372	rs10079609	ENC1	GI_4505460	1	98	0	ENSG00000171617	ENC1	5	73959245	73959294	cis	AA	AG	GG	79	29	2	4.54934	4.86052	5.34604	1.03e-08	1.19e-08	0.70793	0	0.584023	2.12e-11	0.000305	1.52634e-05	1	3.05268e-06	1
ILMN_1792356	10	133852757	rs2101613	DPYSL4	GI_11321616	1	100	0	ENSG00000151640	DPYSL4	10	133869207	133869256	cis	AA	AG	GG	33	54	23	4.31696	4.52088	4.7051	4.67e-06	1.54e-05	0.496111	3.56e-08	0.583776	2.18e-11	0.000305	1.52652e-05	1	3.05304e-06	1
ILMN_1721363	6	14051934	rs9382713	RNF182	GI_22749454	1	100	0	ENSG00000180537	RNF182	6	14087614	14087663	cis	AA	AG	GG	3	32	75	4.48121	4.42504	4.2577	7.8e-09	5.03e-07	-0.601336	3.74e-12	-0.583654	2.2e-11	0.000307	1.53464e-05	1	3.06928e-06	1
ILMN_1731433	7	150107821	rs7806458	NP_054739.2	GI_73486660	1	100	0	ENSG00000002726	NM_001091.2	7	150189216	150189265	cis	AA	AG	GG	45	49	14	4.57552	4.82809	4.90219	1.18e-08	3.31e-09	0.555683	4.31e-10	0.58779	2.26e-11	0.000307	1.53747e-05	1	3.07494e-06	1
ILMN_1739683	8	133798162	rs7011665	TMEM71	GI_31621308	1	100	0	ENSG00000129295	LRRC6	8	133653744	133653793	cis	AA	AG	GG	37	54	19	4.85766	4.71975	4.51032	4.27e-05	0.000395	-0.584243	2.08e-11	-0.582819	2.39e-11	0.000311	1.55601e-05	1	3.11202e-06	1
ILMN_1801866	21	39548890	rs2836961	BRWD1	GI_38026951	1	100	0	ENSG00000185658	BRWD1	21	39484302	39484351	cis	AA	AC	CC	35	54	20	4.44343	4.59064	4.80978	4.55e-05	7.9e-05	0.580758	3.6e-11	0.584802	2.44e-11	0.000312	1.558e-05	1	3.116e-06	1
ILMN_1661658	16	87244575	rs3794624	CYBA	GI_77404437	1	100	1	ENSG00000185669	SNAI3	16	87271715	87271764	cis	AA	AG	GG	12	46	48	5.37019	5.47613	5.71711	1.38e-08	5.93e-08	0.550074	1.01e-09	0.591525	2.44e-11	0.000312	1.55982e-05	1	3.11965e-06	1
ILMN_1676528	6	26531539	rs4320356	BTN2A3	GI_76781490	1	100	1	ENSG00000186470	BTN3A2	6	26486092	26486141	cis	AA	AG	GG	26	56	28	5.6143	6.05634	6.3932	1.58e-05	3.36e-07	0.569176	8.7e-11	0.582394	2.49e-11	0.000312	1.56169e-05	1	3.12338e-06	1
ILMN_1811301	9	138423122	rs4487900	SDCCAG3	GI_47078290	1	100	0	ENSG00000148384	INPP5E	9	138443134	138443183	cis	AA	AG	GG	31	50	28	4.77332	4.66519	4.49137	0.00434675	0.00375176	-0.562659	1.92e-10	-0.584568	2.49e-11	0.000314	1.56785e-05	1	3.1357e-06	1
ILMN_1683279	6	43009098	rs4714634	TNRC5	GI_21361243	1	100	0	ENSG00000124587	PEX6	6	43039878	43039927	cis	GG	GA	AA	33	60	17	4.50053	4.79895	5.01723	1.71e-06	7.16e-07	0.577584	3.95e-11	0.582303	2.51e-11	0.000314	1.57165e-05	1	3.1433e-06	1
ILMN_1661658	16	87293860	rs11648894	RNF166	GI_77404437	1	100	1	ENSG00000185669	SNAI3	16	87271715	87271764	cis	AA	AG	GG	12	52	46	5.33227	5.50415	5.71731	1.52e-07	4.8e-07	0.554038	3.41e-10	0.582131	2.55e-11	0.000315	1.57482e-05	1	3.14963e-06	1
ILMN_1763198	12	55776095	rs703817	NAB2	GI_23397677	1	100	0	ENSG00000166888	STAT6	12	55775568	55775617	cis	GG	GA	AA	29	49	32	6.47784	6.34592	6.08802	1.07e-06	4.56e-07	-0.572486	6.39e-11	-0.581653	2.67e-11	0.000316	1.57838e-05	1	3.15676e-06	1
ILMN_1674285	6	2994981	rs7761969	Q5QPL7_HUMAN	GI_61966806	1	100	0	null		6	2964503	2964552	cis	AA	AG	GG	15	57	38	4.73724	5.04764	5.37809	1.7e-07	2.76e-07	0.574301	5.39e-11	0.581132	2.81e-11	0.000316	1.58224e-05	1	3.16448e-06	1
ILMN_1739683	8	133794906	rs10110952	TMEM71	GI_31621308	1	100	0	ENSG00000129295	LRRC6	8	133653744	133653793	cis	CC	CA	AA	37	53	19	4.85766	4.71982	4.51032	5.1e-05	0.000419	-0.584252	2.57e-11	-0.583067	2.88e-11	0.000316	1.58245e-05	1	3.16489e-06	1
ILMN_1655557	13	50790509	rs4628860	NP_659456.2	GI_11024693	1	100	0	ENSG00000102786	NP_036273.1	13	50837598	50837647	cis	AA	AC	CC	72	34	4	5.49419	5.72983	5.88672	5.19e-08	3.36e-08	0.572514	6.38e-11	0.580164	3.09e-11	0.000317	1.58631e-05	1	3.17262e-06	1
ILMN_1803609	22	15644904	rs9605145	XKR3	GI_31343579	1	100	0	ENSG00000172967	XKR3	22	15644637	15644686	cis	GG	GA	AA	20	52	37	4.42115	4.33437	4.23788	4.97e-06	3.3e-06	-0.586581	2.05e-11	-0.582229	3.12e-11	0.000318	1.58762e-05	1	3.17523e-06	1
ILMN_1810628	9	78443167	rs3739518	KIAA0367	GI_62412855	1	100	1	OTTHUMG00000020045		9	78416407	78416456	cis	AA	AG	GG	65	38	7	4.2369	4.40002	4.43656	6.68e-09	8.03e-09	0.559645	2.07e-10	0.579956	3.15e-11	0.000319	1.59515e-05	1	3.1903e-06	1
ILMN_1793017	4	955779	rs11724804	DGKQ	GI_40806174	1	100	0	ENSG00000145214	DGKQ	4	942814	942863	cis	GG	GA	AA	29	61	20	5.50175	5.74395	6.03029	0.000143	2.33e-05	0.56291	1.54e-10	0.578988	3.45e-11	0.00032	1.59823e-05	1	3.19645e-06	1
ILMN_1716733	8	2104645	rs10100885	MYOM2	GI_4505314	1	100	1	ENSG00000036448	MYOM2	8	2080589	2080638	cis	GG	GA	AA	80	27	3	4.95049	5.95275	6.41615	1.07e-08	1.04e-06	0.595272	6.96e-12	0.578069	3.77e-11	0.00032	1.59989e-05	1	3.19978e-06	1
ILMN_1719064	12	108542272	rs12830053	MVK	GI_70608095	1	100	0	ENSG00000110906	KCTD10	12	108371008	108371057	cis	AA	AG	GG	68	37	5	4.90993	5.17568	5.36069	6.94e-08	2.79e-07	0.602282	3.39e-12	0.5777	3.91e-11	0.00032	1.60058e-05	1	3.20115e-06	1
ILMN_1667162	8	23494920	rs2928679	Q71JB2_HUMAN	GI_19923351	1	98	0	ENSG00000167034	NKX3-1	8	23592421	23592472	cis	AA	AG	GG	26	52	32	5.21558	4.90601	4.54498	3.91e-05	4.14e-07	-0.55508	3.11e-10	-0.57649	4.38e-11	0.000322	1.60928e-05	1	3.21856e-06	1
ILMN_1806733	21	45727840	rs2236472	SLC19A1	GI_18765744	1	100	0	ENSG00000182871	COL18A1	21	45757890	45757939	cis	AA	AG	GG	9	34	67	4.37454	4.69265	4.89638	1.84e-05	4.38e-06	0.596701	6.02e-12	0.576482	4.39e-11	0.000325	1.62399e-05	1	3.24799e-06	1
ILMN_1745116	20	25249022	rs2274890	PYGB	GI_34147330	1	100	2	ENSG00000100997	CT022_HUMAN	20	25223567	25223616	cis	GG	GA	AA	61	43	6	4.39951	4.51327	4.53688	4.79e-09	5.25e-09	0.552714	3.83e-10	0.576432	4.41e-11	0.000326	1.62877e-05	1	3.25753e-06	1
ILMN_1762103	3	39127349	rs1112438	GORASP1	GI_21314694	1	100	0	ENSG00000114742	WDR48	3	39112651	39112700	cis	GG	GA	AA	46	59	5	5.53815	5.74601	5.85513	1.82e-08	1.93e-08	0.521721	5.08e-09	0.575137	4.98e-11	0.000329	1.6435e-05	1	3.28701e-06	1
ILMN_1761363	1	169951129	rs1001373	VAMP4	GI_42544206	1	100	0	ENSG00000117533	VAMP4	1	169939897	169939946	cis	GG	GA	AA	68	38	4	4.7789	4.9754	5.13082	1.33e-08	6.71e-08	0.55563	2.97e-10	0.574915	5.09e-11	0.000329	1.64435e-05	1	3.28869e-06	1
ILMN_1655557	13	50975994	rs9535699	NP_036273.1	GI_11024693	1	100	0	ENSG00000102786	NP_036273.1	13	50837598	50837647	cis	AA	AG	GG	73	33	4	5.49736	5.72995	5.88672	7.05e-08	2.45e-08	0.563495	1.47e-10	0.574257	5.41e-11	0.00033	1.64779e-05	1	3.29559e-06	1
ILMN_1810274	17	43929490	rs2325948	HOXB1	GI_24497527	1	100	0	ENSG00000173917	HOXB2	17	43975338	43975387	cis	AA	AG	GG	31	48	31	5.21896	4.97401	4.72961	0.000195	2.35e-05	-0.582098	2.56e-11	-0.574085	5.5e-11	0.000332	1.65824e-05	1	3.31648e-06	1
ILMN_1796216	14	76238179	rs1861421	VASH1	GI_40254856	1	100	0	ENSG00000071246	VASH1	14	76318923	76318972	cis	AA	AG	GG	49	47	14	4.92137	5.1715	5.47748	7.16e-06	1.42e-06	0.604897	2.58e-12	0.573405	5.87e-11	0.000332	1.65969e-05	1	3.31938e-06	1
ILMN_1712365	6	133058735	rs2262438	VNN1	GI_4759311	1	100	0	ENSG00000112299	VNN1	6	133044702	133044751	cis	GG	GA	AA	6	43	61	5.80191	5.3979	5.01336	1.38e-08	4.05e-08	-0.564624	1.32e-10	-0.57261	6.32e-11	0.000332	1.66025e-05	1	3.32051e-06	1
ILMN_1776519	1	21913660	rs1018102	USP48	GI_4506414	1	100	0	ENSG00000076864	RAP1GA1	1	21795339	21795388	cis	GG	GA	AA	21	57	32	5.59022	5.44187	4.54742	5.34e-11	8.17e-08	-0.478568	1.24e-07	-0.572486	6.39e-11	0.000335	1.67268e-05	1	3.34535e-06	1
ILMN_1806733	21	45731055	rs2274808	SLC19A1	GI_18765744	1	100	0	ENSG00000182871	COL18A1	21	45757890	45757939	cis	AA	AG	GG	8	35	67	4.35672	4.68763	4.89638	1.04e-05	2.16e-06	0.595302	6.94e-12	0.572485	6.39e-11	0.000335	1.67744e-05	1	3.35488e-06	1
ILMN_1806733	21	45727449	rs2236470	SLC19A1	GI_18765744	1	100	0	ENSG00000182871	COL18A1	21	45757890	45757939	cis	AA	AG	GG	67	35	8	4.89638	4.68763	4.35672	1.04e-05	2.16e-06	-0.595302	6.94e-12	-0.572485	6.39e-11	0.000337	1.68546e-05	1	3.37092e-06	1
ILMN_1765122	2	127740354	rs12692065	ERCC3	GI_21735555	1	100	1	ENSG00000169967	MAP3K2	2	127780309	127780358	cis	AA	AG	GG	57	45	8	5.77467	5.52292	5.2206	3.16e-06	2.05e-07	-0.593534	8.29e-12	-0.572246	6.54e-11	0.000337	1.68684e-05	1	3.37369e-06	1
ILMN_1813139	15	62997194	rs4287512	ANKDD1A	GI_38176293	1	100	0	ENSG00000166839	ANKDD1A	15	63037789	63037838	cis	AA	AG	GG	18	58	34	4.65989	4.89216	5.22437	2.14e-06	1.27e-06	0.570087	8e-11	0.571893	6.76e-11	0.000338	1.69154e-05	1	3.38308e-06	1
ILMN_1719170	7	72877554	rs4255023	CLDN4	GI_30795189	1	100	0	ENSG00000165171	WBSCR27	7	72887000	72887049	cis	AA	AG	GG	64	42	4	4.16176	4.24382	4.34061	4.91e-08	1.35e-08	0.599747	4.41e-12	0.571824	6.8e-11	0.000339	1.6963e-05	1	3.39261e-06	1
ILMN_1712365	6	133063075	rs2745443	VNN1	GI_4759311	1	100	0	ENSG00000112299	VNN1	6	133044702	133044751	cis	GG	GA	AA	6	43	60	5.80191	5.3979	5.01081	1.7e-08	4.04e-08	-0.565712	1.46e-10	-0.57241	7.89e-11	0.00034	1.69864e-05	1	3.39728e-06	1
ILMN_1712517	8	144458860	rs1122242	TOP1MT	GI_13569857	1	100	0	ENSG00000185730	ZNF696	8	144451356	144451405	cis	GG	GA	AA	33	58	19	4.6465	4.74285	4.87125	0.000559	0.00223413	0.501473	2.4e-08	0.57014	7.96e-11	0.00034	1.70053e-05	1	3.40105e-06	1
ILMN_1791511	7	150093327	rs10265670	GIMAP5	GI_32484986	1	100	0	ENSG00000002933	NP_060957.2	7	150133038	150133087	cis	AA	AG	GG	45	49	14	5.43177	5.02271	4.52344	0.000123	3e-05	-0.581141	4.28e-11	-0.574434	8.02e-11	0.000341	1.70278e-05	1	3.40557e-06	1
ILMN_1703558	1	38237902	rs4634868	FHL3	GI_54112384	1	100	0	ENSG00000183386	FHL3	1	38235243	38235292	cis	GG	GA	AA	72	33	5	5.20629	5.53513	5.62392	2.55e-08	1.11e-08	0.552569	3.88e-10	0.568566	9.21e-11	0.000341	1.7029e-05	1	3.4058e-06	1
ILMN_1676528	6	26700686	rs9379895	ABT1	GI_76781490	1	100	1	ENSG00000186470	BTN3A2	6	26486092	26486141	cis	AA	AG	GG	37	56	10	6.34799	5.95265	5.38321	1.2e-07	2.16e-09	-0.61372	5.47e-12	-0.583931	9.53e-11	0.000343	1.71355e-05	1	3.4271e-06	1
ILMN_1778488	5	76774726	rs441102	WDR41	GI_42716286	1	100	0	ENSG00000164253	WDR41	5	76763937	76763986	cis	GG	GA	AA	75	30	5	4.96285	4.69579	4.39453	6.5e-07	8.22e-08	-0.583387	2.26e-11	-0.568161	9.56e-11	0.000347	1.73328e-05	1	3.46656e-06	1
ILMN_1797155	17	27707111	rs11080180	ZNF207	GI_45505146	1	100	0	ENSG00000108666	NJMU_HUMAN	17	27682633	27682682	cis	AA	AG	GG	25	52	33	4.28763	4.35079	4.51568	2.57e-06	2.19e-06	0.562795	1.56e-10	0.56786	9.83e-11	0.000348	1.73776e-05	1	3.47551e-06	1
ILMN_1697499	6	32766602	rs2157051	HLA-DQB1	GI_26665892	1	100	3	ENSG00000198502	2B19_HUMAN	6	32593375	32593424	cis	AA	AG	GG	92	18	0	4.2085	6.71698	-1	3.26e-09	5.49e-07	0.819493	0	0.566536	1.11e-10	0.000349	1.74306e-05	1	3.48612e-06	1
ILMN_1671703	10	90749704	rs4406737	ACTA2	GI_4501882	1	100	0	ENSG00000107796	ACTA2	10	90684908	90684957	cis	AA	AG	GG	20	55	34	5.28692	5.5826	5.82008	0.00072	0.000303	0.579053	4.23e-11	0.56775	1.21e-10	0.000352	1.75889e-05	1	3.51777e-06	1
ILMN_1701998	4	8006388	rs11732351	ABLIM2	GI_40807503	1	100	1	ENSG00000196526	NP_940997.1	4	7811363	7811412	cis	GG	GA	AA	39	54	13	4.42231	4.526	4.65452	1.92e-05	8.66e-06	0.565199	2.76e-10	0.574241	1.23e-10	0.000352	1.75916e-05	1	3.51833e-06	1
ILMN_1654376	19	53435389	rs6509366	CARD8	GI_7662403	1	100	0	ENSG00000105483	CARD8	19	53403356	53403405	cis	GG	GA	AA	51	46	13	5.80563	5.63942	5.41189	4.26e-06	1.7e-05	-0.568626	9.15e-11	-0.565205	1.25e-10	0.000352	1.76199e-05	1	3.52399e-06	1
ILMN_1702168	11	43833274	rs12576296	HSD17B12	GI_7705854	1	100	0	ENSG00000149084	HSD17B12	11	43834110	43834159	cis	AA	AG	GG	12	51	47	4.97919	5.07517	5.25492	9.45e-07	3.34e-05	0.456397	5.41e-07	0.565116	1.26e-10	0.000355	1.77314e-05	1	3.54628e-06	1
ILMN_1702168	11	43803426	rs7131110	HSD17B12	GI_7705854	1	100	0	ENSG00000149084	HSD17B12	11	43834110	43834159	cis	AA	AG	GG	12	51	47	4.97919	5.07517	5.25492	9.45e-07	3.34e-05	0.456397	5.41e-07	0.565116	1.26e-10	0.000356	1.7791e-05	1	3.5582e-06	1
ILMN_1765032	3	196963462	rs2291652	Q6ZSM7_HUMAN	GI_61966874	1	100	0	ENSG00000205814	NP_001013736.1	3	196924282	196924331	cis	GG	GA	AA	26	59	25	4.51463	4.66193	4.77185	2.34e-05	5.63e-06	0.548475	5.55e-10	0.565045	1.27e-10	0.000357	1.78435e-05	1	3.56871e-06	1
ILMN_1789558	8	79750410	rs3736169	NP_057094.1	GI_7705774	1	100	0	ENSG00000104427	NP_057094.1	8	79772263	79773219	cis	AA	AG	GG	13	40	57	4.40366	4.48727	4.57046	6.93e-06	0.000523	0.492539	4.61e-08	0.564505	1.34e-10	0.000358	1.7912e-05	1	3.58241e-06	1
ILMN_1789558	8	79734777	rs1384804	NP_057094.1	GI_7705774	1	100	0	ENSG00000104427	NP_057094.1	8	79772263	79773219	cis	AA	AC	CC	57	40	13	4.57046	4.48727	4.40366	6.93e-06	0.000523	-0.492539	4.61e-08	-0.564505	1.34e-10	0.000359	1.7938e-05	1	3.58759e-06	1
ILMN_1789558	8	79784264	rs2369440	NP_057094.1	GI_7705774	1	100	0	ENSG00000104427	NP_057094.1	8	79772263	79773219	cis	AA	AG	GG	57	40	13	4.57046	4.48727	4.40366	6.93e-06	0.000523	-0.492539	4.61e-08	-0.564505	1.34e-10	0.00036	1.8005e-05	1	3.60101e-06	1
ILMN_1789558	8	79804324	rs1441438	IL7	GI_7705774	1	100	0	ENSG00000104427	NP_057094.1	8	79772263	79773219	cis	AA	AG	GG	13	40	57	4.40366	4.48727	4.57046	6.93e-06	0.000523	0.492539	4.61e-08	0.564505	1.34e-10	0.000361	1.80414e-05	1	3.60828e-06	1
ILMN_1789558	8	79756291	rs7842142	NP_057094.1	GI_7705774	1	100	0	ENSG00000104427	NP_057094.1	8	79772263	79773219	cis	AA	AC	CC	13	40	57	4.40366	4.48727	4.57046	6.93e-06	0.000523	0.492539	4.61e-08	0.564505	1.34e-10	0.000361	1.80637e-05	1	3.61274e-06	1
ILMN_1676575	7	50438098	rs4132601	ZNFN1A1	GI_31657112	1	100	0	ENSG00000185811	ZNFN1A1	7	50437623	50437672	cis	AA	AC	CC	64	34	12	6.41279	6.04043	5.40699	8.92e-05	0.000369	-0.544471	7.82e-10	-0.564372	1.35e-10	0.000364	1.81835e-05	1	3.63671e-06	1
ILMN_1674285	6	3003689	rs12200314	RIPK1	GI_61966806	1	100	0	null		6	2964503	2964552	cis	AA	AG	GG	17	56	37	4.79024	5.04683	5.38069	2.68e-07	3.77e-07	0.550981	4.46e-10	0.563593	1.45e-10	0.000366	1.83033e-05	1	3.66066e-06	1
ILMN_1719170	7	72903353	rs4717112	WBSCR27	GI_30795189	1	100	0	ENSG00000165171	WBSCR27	7	72887000	72887049	cis	GG	GA	AA	63	43	4	4.16182	4.24182	4.34061	9.3e-08	2.57e-08	0.590728	1.1e-11	0.56283	1.56e-10	0.000366	1.83211e-05	1	3.66422e-06	1
ILMN_1705078	1	111561801	rs654997	CHI3L2	GI_68533254	1	100	0	ENSG00000064886	CHI3L2	1	111586462	111586511	cis	CC	CA	AA	84	26	0	4.55708	4.85693	-1	4.34e-09	2.36e-07	0.621213	4.46e-13	0.562752	1.57e-10	0.000368	1.83789e-05	1	3.67577e-06	1
ILMN_1795836	21	46486043	rs2839168	MCM3AP	GI_54607071	1	100	0	ENSG00000182362	CU057_HUMAN	21	46531282	46531331	cis	AA	AG	GG	29	53	27	5.11874	4.9794	4.85911	8.74e-05	9.75e-05	-0.566008	1.42e-10	-0.564626	1.61e-10	0.000371	1.85481e-05	1	3.70963e-06	1
ILMN_1670576	7	128371320	rs7808907	IRF5	GI_38683857	1	100	0	ENSG00000128604	IRF5	7	128376806	128376855	cis	GG	GA	AA	22	57	31	4.29954	4.50703	4.6277	0.00315197	0.0142735	0.496894	3.36e-08	0.562183	1.65e-10	0.000371	1.85531e-05	1	3.71063e-06	1
ILMN_1802867	14	20418096	rs10144126	RNASE3	GI_45243506	1	100	0	ENSG00000169397	RNASE3	14	20430090	20430139	cis	AA	AG	GG	3	32	75	5.31057	5.06877	4.73068	4.41e-08	1.53e-08	-0.5717	6.88e-11	-0.561325	1.78e-10	0.000371	1.85547e-05	1	3.71095e-06	1
ILMN_1704985	2	219355731	rs4674338	CYP27A1	GI_13904863	1	100	0	ENSG00000135929	CYP27A1	2	219387910	219387959	cis	AA	AG	GG	28	52	30	6.17758	6.00755	5.51948	1.22e-06	4.72e-07	-0.530278	2.55e-09	-0.560866	1.86e-10	0.000373	1.86289e-05	1	3.72578e-06	1
ILMN_1701998	4	7982582	rs11930623	NP_981968.1	GI_40807503	1	100	1	ENSG00000196526	NP_940997.1	4	7811363	7811412	cis	AA	AC	CC	49	49	12	4.42091	4.55831	4.60525	1.62e-08	3.46e-09	0.552397	3.94e-10	0.559869	2.03e-10	0.000373	1.86526e-05	1	3.73053e-06	1
ILMN_1675483	2	241112126	rs3821348	ANKMY1	GI_75750528	1	100	0	ENSG00000144504	ANKMY1	2	241067546	241067595	cis	AA	AC	CC	1	27	82	5.80646	5.51495	5.22758	1.48e-08	2.41e-09	-0.564078	1.39e-10	-0.559676	2.07e-10	0.000374	1.87025e-05	1	3.7405e-06	1
ILMN_1771697	19	55169512	rs12984158	VRK3	GI_71164887	1	100	0	ENSG00000105053	VRK3	19	55174169	55174218	cis	GG	GA	AA	74	33	3	6.18616	5.8912	5.36066	2.18e-07	1.13e-07	-0.580151	3.09e-11	-0.559611	2.08e-10	0.000376	1.87961e-05	1	3.75921e-06	1
ILMN_1705078	1	111579848	rs11556868	CHI3L2	GI_68533254	1	100	0	ENSG00000064886	CHI3L2	1	111586462	111586511	cis	GG	GA	AA	84	26	0	4.55733	4.85612	-1	5.36e-09	2.79e-07	0.619022	5.68e-13	0.559381	2.12e-10	0.000376	1.88033e-05	1	3.76066e-06	1
ILMN_1749493	10	1296745	rs4880807	ADARB2	GI_8922076	1	100	0	ENSG00000185736	ADARB2	10	1218219	1218268	cis	AA	AG	GG	17	45	48	4.35099	4.2651	4.18942	0.0001	1.11e-05	-0.578587	3.59e-11	-0.559342	2.13e-10	0.000377	1.88301e-05	1	3.76602e-06	1
ILMN_1808238	15	62846704	rs1008917	RBPMS2	GI_34915989	1	100	0	ENSG00000166831	RBPMS2	15	62819199	62819248	cis	GG	GA	AA	85	22	3	4.61254	5.16741	5.71576	1.32e-07	5.38e-06	0.722787	0	0.559216	2.16e-10	0.000377	1.88557e-05	1	3.77114e-06	1
ILMN_1812297	2	72286804	rs13417114	SEC15L2	GI_33239448	1	100	0	ENSG00000003137	CYP26B1	2	72210303	72210352	cis	CC	CA	AA	68	36	6	4.17328	4.3503	4.64435	3.56e-06	2.84e-06	0.700194	0	0.558809	2.24e-10	0.000378	1.88825e-05	1	3.77649e-06	1
ILMN_1808238	15	62601346	rs673931	ZNF609	GI_34915989	1	100	0	ENSG00000166831	RBPMS2	15	62819199	62819248	cis	AA	AG	GG	84	22	3	4.61183	5.16597	5.71576	1.49e-07	5.7e-06	0.721557	0	0.559978	2.44e-10	0.000378	1.89094e-05	1	3.78187e-06	1
ILMN_1716733	8	2096466	rs9314455	MYOM2	GI_4505314	1	100	1	ENSG00000036448	MYOM2	8	2080589	2080638	cis	AA	AG	GG	50	47	12	4.80935	5.51392	5.96126	1.77e-07	1.41e-06	0.526086	4.23e-09	0.559369	2.58e-10	0.000378	1.89164e-05	1	3.78328e-06	1
ILMN_1680231	12	56307200	rs10083154	SLC26A10	GI_45827722	1	100	0	ENSG00000123427	NP_996797.1	12	56454743	56454792	cis	AA	AG	GG	9	46	55	5.06663	4.93043	4.76633	1.73e-07	8.4e-08	-0.570173	7.93e-11	-0.556966	2.63e-10	0.000379	1.89346e-05	1	3.78693e-06	1
ILMN_1670576	7	128381184	rs10488630	TNPO3	GI_38683857	1	100	0	ENSG00000128604	IRF5	7	128376806	128376855	cis	AA	AG	GG	46	52	12	4.61099	4.45354	4.27161	6.81e-05	0.000321	-0.489459	5.75e-08	-0.556859	2.66e-10	0.000379	1.89578e-05	1	3.79157e-06	1
ILMN_1811178	15	74552294	rs157783	ZNF291	GI_16507197	1	100	0	ENSG00000140386	ZNF291	15	74428067	74428116	cis	AA	AG	GG	19	46	44	4.76182	4.68912	4.60699	2.9e-05	4.77e-05	-0.503367	2.42e-08	-0.558695	2.73e-10	0.000379	1.89648e-05	1	3.79295e-06	1
ILMN_1757950	11	44047975	rs7951555	NP_115981.1	GI_14211920	1	100	0	ENSG00000110455	NP_115981.1	11	44062064	44062113	cis	AA	AG	GG	81	26	3	5.35871	5.87912	6.08751	8.49e-08	2.09e-07	0.691818	0	0.556314	2.79e-10	0.00038	1.8975e-05	1	3.795e-06	1
ILMN_1783149	10	73213459	rs9299508	GI24_HUMAN	GI_16507961	1	100	0	ENSG00000107736	CDH23	10	73245477	73245526	cis	AA	AG	GG	39	49	22	5.00023	5.1714	5.33096	3.27e-05	8.71e-06	0.552238	4e-10	0.556248	2.81e-10	0.00038	1.89918e-05	1	3.79836e-06	1
ILMN_1743646	19	50721994	rs10995	VASP	GI_57165438	1	100	0	ENSG00000125753	VASP	19	50721726	50721775	cis	AA	AG	GG	54	53	3	6.09378	6.48847	6.94646	1.15e-07	2.8e-08	0.554707	3.22e-10	0.55601	2.87e-10	0.000383	1.91509e-05	1	3.83017e-06	1
ILMN_1812297	2	72376277	rs13409513	SEC15L2	GI_33239448	1	100	0	ENSG00000003137	CYP26B1	2	72210303	72210352	cis	AA	AG	GG	89	17	4	4.19904	4.49779	4.52065	7.43e-08	8.28e-06	0.648405	1.89e-14	0.554684	3.22e-10	0.000386	1.93006e-05	1	3.86012e-06	1
ILMN_1716547	2	71151994	rs13023145	NAGK	GI_49574507	1	100	1	ENSG00000124357	NAGK	2	71159114	71159163	cis	AA	AG	GG	76	33	1	7.47712	7.1978	6.84738	2.2e-08	1.9e-08	-0.560227	1.97e-10	-0.554223	3.36e-10	0.000388	1.94138e-05	1	3.88277e-06	1
ILMN_1773313	10	104899880	rs1163249	NT5C2	GI_14249375	1	100	0	ENSG00000173915	USMG5	10	105144010	105144059	cis	GG	GA	AA	75	32	3	4.36825	4.57208	4.75545	1.37e-07	9.89e-09	0.584308	2.07e-11	0.553391	3.61e-10	0.000389	1.94268e-05	1	3.88536e-06	1
ILMN_1744593	14	100080962	rs4074037	BEGIN_HUMAN	GI_34147339	1	100	0	ENSG00000183092	BEGIN_HUMAN	14	100073530	100073579	cis	AA	AG	GG	35	62	13	4.38987	4.31208	4.23687	4.52e-06	4.32e-06	-0.56914	8.73e-11	-0.552981	3.75e-10	0.00039	1.94928e-05	1	3.89855e-06	1
ILMN_1720059	8	29020589	rs10112345	KIF13B	GI_47059039	1	100	0	ENSG00000147421	HMBOX1	8	28965040	28965089	cis	GG	GA	AA	34	54	22	5.15566	4.9764	4.73265	4.28e-05	3.7e-05	-0.554307	3.33e-10	-0.55287	3.78e-10	0.000391	1.95328e-05	1	3.90656e-06	1
ILMN_1730054	22	22735492	rs738809	CABIN_HUMAN	GI_4504184	1	100	0	ENSG00000184674	GSTT1	22	22706377	22706426	cis	AA	AG	GG	56	44	10	4.75174	4.49035	4.2841	1.01e-07	1.88e-07	-0.553468	3.59e-10	-0.552662	3.85e-10	0.000391	1.95366e-05	1	3.90731e-06	1
ILMN_1744593	14	100063798	rs7142209	WDR25	GI_34147339	1	100	0	ENSG00000183092	BEGIN_HUMAN	14	100073530	100073579	cis	AA	AG	GG	13	61	36	4.23687	4.31152	4.38866	4.8e-06	3.63e-06	0.568416	9.33e-11	0.552659	3.85e-10	0.000392	1.96183e-05	1	3.92366e-06	1
ILMN_1765122	2	127848232	rs2139142	Q9BY25_HUMAN	GI_21735555	1	100	1	ENSG00000169967	MAP3K2	2	127780309	127780358	cis	GG	GA	AA	57	47	6	5.77467	5.50674	5.24659	1.02e-06	6.03e-08	-0.568603	9.17e-11	-0.551976	4.09e-10	0.000394	1.97212e-05	1	3.94424e-06	1
ILMN_1702197	9	139114886	rs4880201	MAN1B1	GI_31341967	1	100	0	ENSG00000186193	NP_848543.1	9	139076855	139076904	cis	CC	CA	AA	43	49	18	4.34109	4.29724	4.1969	0.0076186	0.0162452	-0.49756	3.2e-08	-0.55169	4.19e-10	0.000395	1.97513e-05	1	3.95026e-06	1
ILMN_1810628	9	78493863	rs520365	KIAA0367	GI_62412855	1	100	1	OTTHUMG00000020045		9	78416407	78416456	cis	AA	AC	CC	20	60	30	4.41607	4.32822	4.18802	1.24e-06	2.07e-09	-0.546158	6.77e-10	-0.551566	4.24e-10	0.000396	1.97779e-05	1	3.95558e-06	1
ILMN_1652333	17	78273738	rs2243523	KT3K_HUMAN	GI_20149679	1	100	0	ENSG00000141560	KT3K_HUMAN	17	78278958	78279007	cis	CC	CA	AA	43	52	14	5.88959	6.18583	6.34642	3.62e-07	2.95e-08	0.56234	1.98e-10	0.552413	4.74e-10	0.000398	1.98811e-05	1	3.97622e-06	1
ILMN_1687247	17	45976364	rs1122634	EPN3	GI_31542722	1	100	0	ENSG00000006282	SPATA20	17	45988142	45988191	cis	GG	GA	AA	28	60	22	4.84569	5.05546	5.25584	0.000227	0.000129	0.572017	6.68e-11	0.550039	4.84e-10	0.000399	1.99592e-05	1	3.99184e-06	1
ILMN_1765332	11	57084022	rs2848624	UBE2L6	GI_6912707	1	100	0	ENSG00000134809	TIMM10	11	57052593	57052642	cis	AA	AC	CC	15	49	46	5.63959	5.45577	5.11363	2.3e-06	1.58e-05	-0.482217	9.59e-08	-0.549723	4.98e-10	0.0004	1.99915e-05	1	3.9983e-06	1
ILMN_1763198	12	55732112	rs324021	MYO1A	GI_23397677	1	100	0	ENSG00000166888	STAT6	12	55775568	55775617	cis	AA	AC	CC	39	46	25	6.48339	6.25776	6.11661	9.95e-06	4.05e-06	-0.552239	4e-10	-0.549695	4.99e-10	0.0004	1.99983e-05	1	3.99965e-06	1
ILMN_1675375	11	10478696	rs4910146	AMPD3	GI_18490992	1	100	0	ENSESTG00000099144		11	10671945	10671994	cis	AA	AG	GG	29	55	26	4.54028	4.86111	5.05087	3.68e-06	2.52e-06	0.526298	3.52e-09	0.549644	5.01e-10	0.000401	2.00674e-05	1	4.01347e-06	1
ILMN_1702168	11	43828572	rs1518821	HSD17B12	GI_7705854	1	100	0	ENSG00000149084	HSD17B12	11	43834110	43834159	cis	AA	AC	CC	12	50	46	4.97919	5.09545	5.25414	4.9e-06	0.000121	0.461796	4.89e-07	0.553162	5.36e-10	0.000402	2.01131e-05	1	4.02262e-06	1
ILMN_1663142	12	10028824	rs479499	CLEC12A	GI_42490743	1	100	0	ENSG00000172322	CLEC12A	12	10029269	10029318	cis	AA	AC	CC	18	51	39	5.83145	6.37738	6.84875	0.000581	0.000331	0.545976	9.89e-10	0.553157	5.36e-10	0.000403	2.01362e-05	1	4.02725e-06	1
ILMN_1803609	22	15645194	rs9605146	XKR3	GI_31343579	1	100	0	ENSG00000172967	XKR3	22	15644637	15644686	cis	AA	AG	GG	19	51	40	4.42137	4.33451	4.24493	2.65e-05	1.02e-05	-0.564216	1.37e-10	-0.54847	5.55e-10	0.000404	2.01961e-05	1	4.03923e-06	1
ILMN_1796335	16	54094188	rs243834	MMP2	GI_47106078	1	100	1	ENSG00000087253	AYTL1	16	54174433	54174482	cis	AA	AG	GG	29	58	22	4.51081	5.01872	5.12086	7.88e-09	3.32e-11	0.556817	3.23e-10	0.550559	5.57e-10	0.000405	2.02439e-05	1	4.04877e-06	1
ILMN_1762103	3	39068330	rs6599003	WDR48	GI_21314694	1	100	0	ENSG00000114742	WDR48	3	39112651	39112700	cis	GG	GA	AA	47	52	11	5.53975	5.75051	5.78639	3.3e-08	6.37e-08	0.488634	6.1e-08	0.547823	5.87e-10	0.000405	2.02504e-05	1	4.05009e-06	1
ILMN_1762103	3	39086144	rs2293312	WDR48	GI_21314694	1	100	0	ENSG00000114742	WDR48	3	39112651	39112700	cis	CC	CA	AA	47	52	11	5.53975	5.75051	5.78639	3.3e-08	6.37e-08	0.488634	6.1e-08	0.547823	5.87e-10	0.000406	2.03224e-05	1	4.06448e-06	1
ILMN_1715169	6	32497626	rs3135363	BTNL2	GI_4504410	1	100	21	ENSG00000196126	HLA-DRB2	6	32654826	32656017	cis	GG	GA	AA	30	68	12	4.25941	5.28231	5.08441	8.3e-10	5.23e-09	0.310351	0.000968	0.547758	5.9e-10	0.000409	2.04657e-05	1	4.09315e-06	1
ILMN_1808238	15	62752868	rs11071803	ZNF609	GI_34915989	1	100	0	ENSG00000166831	RBPMS2	15	62819199	62819248	cis	CC	CA	AA	86	21	3	4.61577	5.18061	5.71576	2.97e-07	8.53e-06	0.722904	0	0.547235	6.17e-10	0.00041	2.04949e-05	1	4.09899e-06	1
ILMN_1721762	2	102334788	rs10192157	IL1RL1	GI_27477087	1	100	0	ENSG00000115607	IL18RAP	2	102435293	102435342	cis	GG	GA	AA	37	58	15	6.772	7.17677	7.49782	3.96e-05	1.9e-05	0.557925	2.42e-10	0.546912	6.35e-10	0.000411	2.05283e-05	1	4.10565e-06	1
ILMN_1721762	2	102334794	rs10206753	IL1RL1	GI_27477087	1	100	0	ENSG00000115607	IL18RAP	2	102435293	102435342	cis	AA	AG	GG	37	58	15	6.772	7.17677	7.49782	3.96e-05	1.9e-05	0.557925	2.42e-10	0.546912	6.35e-10	0.000411	2.05477e-05	1	4.10953e-06	1
ILMN_1721762	2	102334644	rs10204137	IL1RL1	GI_27477087	1	100	0	ENSG00000115607	IL18RAP	2	102435293	102435342	cis	AA	AG	GG	37	58	15	6.772	7.17677	7.49782	3.96e-05	1.9e-05	0.557925	2.42e-10	0.546912	6.35e-10	0.000413	2.06719e-05	1	4.13438e-06	1
ILMN_1663142	12	10023132	rs608418	CLEC12A	GI_42490743	1	100	0	ENSG00000172322	CLEC12A	12	10029269	10029318	cis	AA	AG	GG	29	54	27	5.88544	6.54059	6.90516	3.3e-06	1.54e-09	0.56763	1e-10	0.546908	6.35e-10	0.000414	2.07075e-05	1	4.1415e-06	1
ILMN_1697499	6	32735692	rs1063355	HLA-DQB1	GI_26665892	1	100	3	ENSG00000198502	2B19_HUMAN	6	32593375	32593424	cis	CC	CA	AA	81	29	0	4.16311	5.89227	-1	1.12e-08	5.03e-06	0.672793	8.88e-16	0.546887	6.36e-10	0.000415	2.07338e-05	1	4.14676e-06	1
ILMN_1742689	20	32993427	rs2273684	GSS	GI_41872428	1	100	0	ENSG00000100991	TRPC4AP	20	33054027	33054076	cis	AA	AC	CC	37	43	30	5.9749	5.89454	5.67802	0.043718	0.0560067	-0.538511	1.29e-09	-0.546136	6.78e-10	0.000416	2.07939e-05	1	4.15878e-06	1
ILMN_1663142	12	10022951	rs607567	CLEC12A	GI_42490743	1	100	0	ENSG00000172322	CLEC12A	12	10029269	10029318	cis	AA	AC	CC	18	53	39	5.83145	6.38192	6.84875	0.000615	0.000354	0.539685	1.17e-09	0.545998	6.86e-10	0.000417	2.08279e-05	1	4.16559e-06	1
ILMN_1737195	5	64955206	rs468754	TRIM23	GI_16905072	1	100	0	ENSG00000123219	NP_071428.2	5	64850083	64850132	cis	GG	GA	AA	46	49	15	4.22243	4.36164	4.45681	4.32e-09	4.51e-10	0.581957	2.6e-11	0.545569	7.12e-10	0.000417	2.08621e-05	1	4.17243e-06	1
ILMN_1712918	6	2974126	rs1885300	NQO2	GI_4505416	1	100	0	ENSG00000124588	NQO2	6	2962145	2962194	cis	GG	GA	AA	57	46	5	5.11552	5.43433	5.67837	3.15e-07	1.54e-07	0.532866	2.91e-09	0.549694	7.22e-10	0.000418	2.09055e-05	1	4.1811e-06	1
ILMN_1733245	19	60014787	rs631717	KIR2DL4	GI_7019440	1	100	2	ENSG00000167633	KIR3DL1	19	60028306	60032637	cis	GG	GA	AA	23	57	29	4.41033	4.50315	4.65182	6.31e-05	0.00100884	0.515507	9.69e-09	0.547447	7.27e-10	0.000419	2.09527e-05	1	4.19054e-06	1
ILMN_1734707	3	127756159	rs10934779	NP_689746.1	GI_23097237	1	100	0	ENSG00000180767	CHST13	3	127744730	127744779	cis	AA	AG	GG	44	49	17	6.19546	5.91119	5.42376	0.000265	0.000299	-0.567409	1.02e-10	-0.544663	7.69e-10	0.000421	2.10341e-05	1	4.20682e-06	1
ILMN_1670841	20	33847048	rs11906854	PHF20	GI_23397707	1	100	0	ENSG00000125976	RBM12	20	33677535	33677584	cis	AA	AG	GG	80	26	2	6.21626	5.89555	5.48606	7.99e-08	2.98e-07	-0.56014	2.92e-10	-0.548287	8.13e-10	0.000423	2.11546e-05	1	4.23091e-06	1
ILMN_1791530	7	129789553	rs1544705	CPA5	GI_31377628	1	100	1	ENSG00000158525	CPA5	7	129795043	129795511	cis	AA	AG	GG	6	25	79	4.55002	4.38485	4.26289	4.18e-06	9.72e-05	-0.645716	2.62e-14	-0.543581	8.44e-10	0.000424	2.11948e-05	1	4.23896e-06	1
ILMN_1718063	10	91000459	rs2243547	LIPA	GI_51317398	1	100	0	ENSG00000107798	LIPA	10	90963677	90963726	cis	AA	AC	CC	48	52	10	6.32719	6.644	6.86209	7.16e-07	1.75e-07	0.548848	5.37e-10	0.54355	8.46e-10	0.000425	2.12452e-05	1	4.24904e-06	1
ILMN_1761778	9	116704032	rs2295800	TNFSF8	GI_24119162	1	100	0	ENSG00000106952	TNFSF8	9	116705096	116705145	cis	GG	GA	AA	21	58	31	4.60786	4.73406	4.83426	0.000376	0.00186853	0.484778	8.02e-08	0.542566	9.2e-10	0.000425	2.12566e-05	1	4.25131e-06	1
ILMN_1718771	1	44197466	rs4660758	IPO13	GI_22749046	1	100	0	ENSG00000159214	CCDC24	1	44234655	44234704	cis	AA	AC	CC	4	36	70	4.47311	4.45753	4.32528	4.68e-08	5.41e-09	-0.526937	3.35e-09	-0.542332	9.38e-10	0.000426	2.13106e-05	1	4.26212e-06	1
ILMN_1700477	10	102740773	rs3740487	PEO1	GI_28872733	1	100	0	ENSG00000055950	MRPL43	10	102736291	102736340	cis	CC	CA	AA	69	32	9	5.22718	5.39908	5.50989	2.74e-06	4.33e-06	0.562564	1.59e-10	0.541914	9.72e-10	0.000427	2.13464e-05	1	4.26928e-06	1
ILMN_1700477	10	102736493	rs2863095	MRPL43	GI_28872733	1	100	0	ENSG00000055950	MRPL43	10	102736291	102736340	cis	GG	GA	AA	69	32	9	5.22718	5.39908	5.50989	2.74e-06	4.33e-06	0.562564	1.59e-10	0.541914	9.72e-10	0.000428	2.13762e-05	1	4.27525e-06	1
ILMN_1745949	19	46777713	rs2302188	CEACAM21	GI_52317155	1	100	0	ENSG00000007129	CEACAM21	19	46784856	46784905	cis	GG	GA	AA	66	37	7	4.48314	4.39497	4.29389	1.42e-05	4.9e-05	-0.510352	1.23e-08	-0.54188	9.75e-10	0.000428	2.14048e-05	1	4.28095e-06	1
ILMN_1712918	6	2989886	rs4959762	Q5QPL7_HUMAN	GI_4505416	1	100	0	ENSG00000124588	NQO2	6	2962145	2962194	cis	GG	GA	AA	67	41	2	5.13908	5.49795	5.57323	1.44e-08	4.84e-10	0.524053	4.22e-09	0.541343	1.02e-09	0.000429	2.14302e-05	1	4.28604e-06	1
ILMN_1801866	21	39621801	rs2037925	CU087_HUMAN	GI_38026951	1	100	0	ENSG00000185658	BRWD1	21	39484302	39484351	cis	AA	AG	GG	37	53	19	4.74513	4.51968	4.4438	7.63e-07	4.01e-07	-0.533245	2.38e-09	-0.543459	1.02e-09	0.000429	2.14425e-05	1	4.28851e-06	1
ILMN_1658247	12	111859131	rs10774679	OAS3	GI_74229010	1	100	0	ENSG00000089127	NP_001027581.1	12	111839896	111839945	cis	AA	AG	GG	44	50	15	5.66714	5.44177	4.9693	0.000136	0.00421075	-0.499043	3.33e-08	-0.542834	1.08e-09	0.000431	2.15643e-05	1	4.31287e-06	1
ILMN_1720059	8	28828062	rs1022116	NP_060720.1	GI_47059039	1	100	0	ENSG00000147421	HMBOX1	8	28965040	28965089	cis	AA	AG	GG	82	24	2	5.06544	4.73901	4.54423	1.19e-07	1.2e-07	-0.555113	4.53e-10	-0.544065	1.16e-09	0.000434	2.16979e-05	1	4.33959e-06	1
ILMN_1801866	21	39611041	rs2836982	CU087_HUMAN	GI_38026951	1	100	0	ENSG00000185658	BRWD1	21	39484302	39484351	cis	AA	AC	CC	39	52	19	4.73986	4.52038	4.4438	1.11e-06	4.78e-07	-0.528948	2.85e-09	-0.539622	1.18e-09	0.000436	2.17804e-05	1	4.35607e-06	1
ILMN_1801866	21	39610235	rs2836981	CU087_HUMAN	GI_38026951	1	100	0	ENSG00000185658	BRWD1	21	39484302	39484351	cis	AA	AG	GG	39	52	19	4.73986	4.52038	4.4438	1.11e-06	4.78e-07	-0.528948	2.85e-09	-0.539622	1.18e-09	0.000442	2.209e-05	1	4.418e-06	1
ILMN_1801866	21	39628464	rs2836987	HMGN1	GI_38026951	1	100	0	ENSG00000185658	BRWD1	21	39484302	39484351	cis	AA	AG	GG	39	52	19	4.73986	4.52038	4.4438	1.11e-06	4.78e-07	-0.528948	2.85e-09	-0.539622	1.18e-09	0.000442	2.21183e-05	1	4.42367e-06	1
ILMN_1737195	5	64833838	rs10940038	NP_071428.2	GI_16905072	1	100	0	ENSG00000123219	NP_071428.2	5	64850083	64850132	cis	AA	AG	GG	45	49	16	4.22215	4.35921	4.45038	1.06e-08	1.23e-09	0.572055	6.66e-11	0.539552	1.19e-09	0.000444	2.21794e-05	1	4.43588e-06	1
ILMN_1658247	12	111841592	rs3177979	NP_001027581.1	GI_74229010	1	100	0	ENSG00000089127	NP_001027581.1	12	111839896	111839945	cis	AA	AG	GG	46	51	13	5.65017	5.4527	4.88937	0.000658	0.0106714	-0.49822	3.05e-08	-0.538873	1.26e-09	0.000447	2.23474e-05	1	4.46947e-06	1
ILMN_1716547	2	71142325	rs9636398	NAGK	GI_49574507	1	100	1	ENSG00000124357	NAGK	2	71159114	71159163	cis	GG	GA	AA	76	32	2	7.47493	7.20343	7.01555	8.08e-08	7.93e-08	-0.539091	1.23e-09	-0.538698	1.27e-09	0.000448	2.23979e-05	1	4.47959e-06	1
ILMN_1762103	3	39007473	rs7642737	SCN11A	GI_21314694	1	100	0	ENSG00000114742	WDR48	3	39112651	39112700	cis	AA	AG	GG	47	53	10	5.53975	5.75333	5.77505	2.14e-08	3.41e-08	0.481347	1.02e-07	0.538381	1.31e-09	0.00045	2.25052e-05	1	4.50105e-06	1
ILMN_1762103	3	38997930	rs6779880	SCN11A	GI_21314694	1	100	0	ENSG00000114742	WDR48	3	39112651	39112700	cis	AA	AC	CC	47	53	10	5.53975	5.75333	5.77505	2.14e-08	3.41e-08	0.481347	1.02e-07	0.538381	1.31e-09	0.000451	2.25324e-05	1	4.50647e-06	1
ILMN_1751743	19	48769347	rs3213255	XRCC1	GI_5454171	1	100	1	ENSG00000073050	XRCC1	19	48739465	48739620	cis	AA	AG	GG	37	48	25	4.98386	5.03601	5.19139	0.00633257	0.0423898	0.52918	2.79e-09	0.538054	1.34e-09	0.000451	2.25333e-05	1	4.50665e-06	1
ILMN_1775008	12	6433014	rs2532501	TAPBPL	GI_41281520	1	100	0	ENSG00000010292	CND1_HUMAN	12	6510832	6510881	cis	GG	GA	AA	56	40	13	5.02564	5.34182	5.51122	2.09e-06	3.11e-06	0.548628	6.58e-10	0.540162	1.34e-09	0.000451	2.25693e-05	1	4.51386e-06	1
ILMN_1719170	7	72857444	rs13232536	CLDN4	GI_30795189	1	100	0	ENSG00000165171	WBSCR27	7	72887000	72887049	cis	GG	GA	AA	63	40	7	4.16394	4.23419	4.32279	1.81e-06	5.33e-07	0.575737	4.71e-11	0.537959	1.36e-09	0.000453	2.26261e-05	1	4.52522e-06	1
ILMN_1697499	6	32694832	rs9271366	HA25_HUMAN	GI_26665892	1	100	3	ENSG00000198502	2B19_HUMAN	6	32593375	32593424	cis	AA	AG	GG	97	13	0	4.2464	7.39897	-1	1.91e-08	0	0.898725	0	0.537907	1.36e-09	0.000454	2.2683e-05	1	4.5366e-06	1
ILMN_1736184	1	110070351	rs7367193	GSTM3	GI_39995110	1	100	0	ENSG00000134202	GSTM3	1	110078132	110078181	cis	AA	AC	CC	34	47	29	4.32131	4.45233	4.6088	0.000883	0.00160082	0.541629	9.96e-10	0.537704	1.38e-09	0.000456	2.27837e-05	1	4.55674e-06	1
ILMN_1811178	15	74559117	rs2469249	ZNF291	GI_16507197	1	100	0	ENSG00000140386	ZNF291	15	74428067	74428116	cis	AA	AG	GG	13	48	49	4.74255	4.71556	4.60937	1.44e-06	3.82e-06	-0.460103	4.26e-07	-0.537491	1.41e-09	0.000457	2.28737e-05	1	4.57473e-06	1
ILMN_1654685	5	94076203	rs2638	MCTP1	GI_50582995	1	100	0	ENSG00000175471	MCTP1	5	94072303	94072352	cis	AA	AG	GG	22	57	31	4.52915	4.65668	4.79018	7.59e-05	0.000864	0.516642	7.57e-09	0.536663	1.51e-09	0.000458	2.28876e-05	1	4.57753e-06	1
ILMN_1680692	1	203980995	rs823130	NUCKS1	GI_56118309	1	100	0	ENSG00000069275	NUCKS1	1	203954017	203954066	cis	GG	GA	AA	38	46	26	4.94284	4.75636	4.49412	0.00655716	0.00749601	-0.521127	5.32e-09	-0.536249	1.56e-09	0.000459	2.29716e-05	1	4.59433e-06	1
ILMN_1812297	2	72256318	rs41419	SEC15L2	GI_33239448	1	100	0	ENSG00000003137	CYP26B1	2	72210303	72210352	cis	AA	AG	GG	59	39	12	4.17384	4.28012	4.58988	0.00635289	0.000571	0.680965	2.22e-16	0.535898	1.61e-09	0.000463	2.31295e-05	1	4.6259e-06	1
ILMN_1765332	11	57005697	rs2955849	SLC43A1	GI_6912707	1	100	0	ENSG00000134809	TIMM10	11	57052593	57052642	cis	AA	AG	GG	16	54	40	5.62976	5.43948	5.08363	4.08e-06	5.99e-06	-0.489276	5.83e-08	-0.535659	1.64e-09	0.000464	2.32026e-05	1	4.64052e-06	1
ILMN_1763455	19	59245509	rs10500316	NP_940883.1	GI_38348277	1	100	0	ENSG00000189068	NP_940883.1	19	59236110	59236857	cis	GG	GA	AA	30	55	25	4.8134	5.00853	5.19477	0.000135	3.02e-05	0.539913	1.15e-09	0.535599	1.65e-09	0.000465	2.32352e-05	1	4.64704e-06	1
ILMN_1786426	19	40839155	rs7254601	COX6B1	GI_13375912	1	100	0	ENSG00000126246	U2AF1L4	19	40922182	40922231	cis	AA	AG	GG	58	43	9	6.25679	5.94827	5.61992	7.1e-07	9.84e-08	-0.586653	1.64e-11	-0.535304	1.69e-09	0.000466	2.32876e-05	1	4.65752e-06	1
ILMN_1764321	14	73153599	rs12891009	NP_001032239.1	GI_63999751	1	100	0	ENSG00000177465	ACOT4	14	73132036	73132085	cis	AA	AG	GG	18	50	42	4.59484	4.4272	4.34016	0.000272	0.000538	-0.564603	1.32e-10	-0.534797	1.76e-09	0.000466	2.3298e-05	1	4.65959e-06	1
ILMN_1737631	1	154501744	rs933489	SMG5	GI_24432010	1	100	0	ENSG00000160781	PAQR6	1	154482460	154482509	cis	AA	AG	GG	29	49	32	4.3842	4.31489	4.21213	6.22e-05	1.3e-05	-0.519095	6.25e-09	-0.53457	1.8e-09	0.000466	2.33169e-05	1	4.66338e-06	1
ILMN_1810628	9	78448789	rs4744800	KIAA0367	GI_62412855	1	100	1	OTTHUMG00000020045		9	78416407	78416456	cis	AA	AC	CC	61	41	8	4.23949	4.37779	4.44464	8.33e-07	9.82e-07	0.522185	4.89e-09	0.534035	1.88e-09	0.000467	2.33319e-05	1	4.66638e-06	1
ILMN_1801283	1	42925197	rs3862218	YBX1	GI_40786403	1	100	0	ENSG00000177868	CCDC23	1	43045474	43045523	cis	AA	AG	GG	61	40	9	6.58879	6.91476	7.16377	7.04e-06	1.73e-05	0.529642	2.69e-09	0.533402	1.98e-09	0.000469	2.34251e-05	1	4.68503e-06	1
ILMN_1736453	17	9757396	rs2270121	GAS7	GI_56550117	1	100	0	ENSG00000109047	RCV1	17	9741784	9741833	cis	GG	GA	AA	42	57	11	4.17281	4.2493	4.31896	5.58e-06	4.12e-06	0.516103	7.89e-09	0.533249	2e-09	0.000469	2.3471e-05	1	4.69419e-06	1
ILMN_1651261	10	16903167	rs780633	CUBN	GI_34577084	1	100	1	ENSG00000148484	RSU1	10	16899027	16899076	cis	AA	AG	GG	18	57	35	5.13639	4.96904	4.78149	4.18e-05	0.000116	-0.482352	9.5e-08	-0.533238	2e-09	0.00047	2.34793e-05	1	4.69587e-06	1
ILMN_1745116	20	25346790	rs6076347	PSF1_HUMAN	GI_34147330	1	100	2	ENSG00000100997	CT022_HUMAN	20	25223567	25223616	cis	AA	AG	GG	22	54	34	4.3618	4.4526	4.50771	0.00315513	0.00885775	0.495559	3.71e-08	0.533122	2.02e-09	0.00047	2.34975e-05	1	4.69951e-06	1
ILMN_1789558	8	79816700	rs6993386	IL7	GI_7705774	1	100	0	ENSG00000104427	NP_057094.1	8	79772263	79773219	cis	AA	AG	GG	44	50	16	4.5798	4.49976	4.42224	3.58e-05	0.000377	-0.469494	2.29e-07	-0.532534	2.12e-09	0.000472	2.35829e-05	1	4.71658e-06	1
ILMN_1805922	13	49164110	rs3809325	EBPL	GI_14211872	1	100	0	ENSG00000123179	EBPL	13	49133241	49133290	cis	AA	AG	GG	32	44	34	5.09424	4.98308	4.85354	0.0009	0.0005	-0.530159	2.58e-09	-0.53221	2.18e-09	0.000473	2.36464e-05	1	4.72927e-06	1
ILMN_1718063	10	90992907	rs1412444	LIPA	GI_51317398	1	100	0	ENSG00000107798	LIPA	10	90963677	90963726	cis	AA	AG	GG	13	51	46	6.8111	6.63325	6.32552	1.64e-06	7.51e-07	-0.525768	3.68e-09	-0.53188	2.24e-09	0.000473	2.36661e-05	1	4.73323e-06	1
ILMN_1745949	19	46739764	rs4802122	CEACAM21	GI_52317155	1	100	0	ENSG00000007129	CEACAM21	19	46784856	46784905	cis	AA	AC	CC	64	38	8	4.4845	4.39743	4.30593	3.05e-05	4.9e-05	-0.50494	1.85e-08	-0.531818	2.25e-09	0.000476	2.37798e-05	1	4.75595e-06	1
ILMN_1810628	9	78508741	rs620985	KIAA0367	GI_62412855	1	100	1	OTTHUMG00000020045		9	78416407	78416456	cis	AA	AG	GG	17	58	35	4.41973	4.33677	4.19962	3.18e-06	9.68e-09	-0.538323	1.31e-09	-0.53162	2.29e-09	0.000476	2.37963e-05	1	4.75925e-06	1
ILMN_1805992	10	118725623	rs1905541	KIAA1598	GI_50511339	1	100	0	ENSG00000187164	KIAA1598	10	118634572	118634621	cis	AA	AG	GG	11	40	59	5.43385	5.25309	5.04512	1.1e-05	5.61e-05	-0.507019	1.58e-08	-0.531192	2.37e-09	0.000476	2.38157e-05	1	4.76314e-06	1
ILMN_1656938	11	124464124	rs4936978	SLC37A2	GI_38093648	1	100	0	ENSG00000134955	SLC37A2	11	124464225	124464274	cis	GG	GA	AA	63	45	2	4.94441	4.73633	4.57659	2.13e-07	3.65e-08	-0.510302	1.23e-08	-0.530804	2.45e-09	0.000477	2.38625e-05	1	4.7725e-06	1
ILMN_1773313	10	105029231	rs1163085	INA	GI_14249375	1	100	0	ENSG00000173915	USMG5	10	105144010	105144059	cis	AA	AG	GG	38	52	20	4.54851	4.42119	4.27231	0.00110029	0.000816	-0.530849	2.44e-09	-0.530549	2.5e-09	0.000478	2.38812e-05	1	4.77624e-06	1
ILMN_1747935	3	123046045	rs9884018	EAF2	GI_4758453	1	100	0	ENSG00000173230	GOLGB1	3	122865848	122865897	cis	AA	AG	GG	80	26	4	5.57705	5.34481	5.04881	1.38e-06	1.14e-06	-0.591821	9.84e-12	-0.528971	2.84e-09	0.000478	2.39183e-05	1	4.78366e-06	1
ILMN_1745949	19	46741661	rs7255742	CEACAM21	GI_52317155	1	100	0	ENSG00000007129	CEACAM21	19	46784856	46784905	cis	GG	GA	AA	67	35	8	4.48145	4.39582	4.30593	3.3e-05	4.86e-05	-0.495796	3.64e-08	-0.528778	2.88e-09	0.000481	2.40602e-05	1	4.81204e-06	1
ILMN_1680692	1	204010286	rs708724	RAB7L1	GI_56118309	1	100	0	ENSG00000069275	NUCKS1	1	203954017	203954066	cis	AA	AC	CC	38	49	23	4.94284	4.74359	4.48713	0.00337856	0.00408318	-0.512864	1.01e-08	-0.528539	2.94e-09	0.000481	2.40662e-05	1	4.81323e-06	1
ILMN_1687247	17	45986606	rs739924	SPATA20	GI_31542722	1	100	0	ENSG00000006282	SPATA20	17	45988142	45988191	cis	AA	AG	GG	63	37	10	5.1495	4.93102	4.7769	1.39e-06	6e-07	-0.540104	1.13e-09	-0.528507	2.95e-09	0.000483	2.41604e-05	1	4.83209e-06	1
ILMN_1656938	11	124478042	rs7118508	Q6ZRR8_HUMAN	GI_38093648	1	100	0	ENSG00000134955	SLC37A2	11	124464225	124464274	cis	GG	GA	AA	31	54	25	4.71878	4.84817	5.0281	0.000327	0.000755	0.514422	8.99e-09	0.528331	2.99e-09	0.000484	2.41784e-05	1	4.83569e-06	1
ILMN_1812297	2	72358983	rs4852288	SEC15L2	GI_33239448	1	100	0	ENSG00000003137	CYP26B1	2	72210303	72210352	cis	CC	CA	AA	56	43	11	4.16873	4.29472	4.558	6.96e-05	1.63e-05	0.646415	2.4e-14	0.527904	3.1e-09	0.000484	2.41991e-05	1	4.83983e-06	1
ILMN_1730054	22	22572973	rs4820571	Q6ZT19_HUMAN	GI_4504184	1	100	0	ENSG00000184674	GSTT1	22	22706377	22706426	cis	AA	AG	GG	21	55	34	4.37024	4.57084	4.80419	2.29e-05	1.61e-05	0.529631	2.69e-09	0.526979	3.34e-09	0.000484	2.42048e-05	1	4.84097e-06	1
ILMN_1781388	9	70353728	rs4745093	CI071_HUMAN	GI_68299819	1	100	0	ENSG00000154330	PGM5	9	70335548	70335597	cis	GG	GA	AA	32	54	24	4.37292	4.53667	4.80646	0.00234933	5.93e-05	0.548435	5.57e-10	0.526789	3.39e-09	0.000485	2.42741e-05	1	4.85482e-06	1
ILMN_1723115	2	70911734	rs2080390	CD207	GI_47778939	1	100	0	ENSG00000152672	CLEC4F	2	70889453	70889502	cis	GG	GA	AA	63	39	8	4.13846	4.27976	4.40095	9.8e-07	6.5e-05	0.509973	1.27e-08	0.526712	3.41e-09	0.000486	2.42787e-05	1	4.85573e-06	1
ILMN_1703856	5	179206426	rs748197	NP_001018072.1	GI_46251280	1	100	0	ENSG00000161011	OSIL	5	179197561	179197610	cis	AA	AG	GG	22	56	32	5.45983	5.29835	5.05523	8.37e-05	4.73e-05	-0.544545	7.77e-10	-0.526654	3.42e-09	0.000486	2.43054e-05	1	4.86108e-06	1
ILMN_1719622	17	5203473	rs11078559	RABEP1	GI_49574500	1	100	0	OTTHUMG00000142414		17	5229361	5229410	cis	AA	AG	GG	33	55	22	5.21827	5.31512	5.48351	0.00128562	0.00160776	0.51141	1.13e-08	0.526157	3.56e-09	0.000487	2.43532e-05	1	4.87063e-06	1
ILMN_1654929	16	425556	rs1698232	RAB11FIP3	GI_37675275	1	100	0	ENSG00000103200	NME4	16	390636	390685	cis	GG	GA	AA	24	44	42	5.58718	5.37337	5.2322	0.00219406	0.00560881	-0.514221	9.13e-09	-0.526055	3.59e-09	0.00049	2.45022e-05	1	4.90044e-06	1
ILMN_1718771	1	44198612	rs2301993	IPO13	GI_22749046	1	100	0	ENSG00000159214	CCDC24	1	44234655	44234704	cis	AA	AG	GG	69	37	4	4.32581	4.45297	4.47311	1.56e-07	2.16e-08	0.513716	9.5e-09	0.525778	3.67e-09	0.000492	2.45863e-05	1	4.91726e-06	1
ILMN_1745949	19	46758119	rs4803480	CEACAM21	GI_52317155	1	100	0	ENSG00000007129	CEACAM21	19	46784856	46784905	cis	GG	GA	AA	71	31	7	4.47709	4.38734	4.30662	2.01e-05	0.000101	-0.482574	1.07e-07	-0.527645	3.74e-09	0.000493	2.46316e-05	1	4.92631e-06	1
ILMN_1658247	12	111855349	rs1859333	NP_001027581.1	GI_74229010	1	100	0	ENSG00000089127	NP_001027581.1	12	111839896	111839945	cis	GG	GA	AA	46	49	15	5.65332	5.44827	4.9693	0.000377	0.00927671	-0.48608	7.31e-08	-0.525217	3.84e-09	0.000494	2.46984e-05	1	4.93968e-06	1
ILMN_1654685	5	94038735	rs1124667	ANKRD32	GI_50582995	1	100	0	ENSG00000175471	MCTP1	5	94072303	94072352	cis	AA	AG	GG	29	58	23	4.78523	4.66604	4.52893	0.000423	0.00410705	-0.501219	2.44e-08	-0.524888	3.95e-09	0.000494	2.4723e-05	1	4.9446e-06	1
ILMN_1665457	12	7781816	rs1894823	CLEC4C	GI_45580689	1	100	0	ENSG00000198178	CLEC4C	12	7790224	7790273	cis	GG	GA	AA	51	48	11	4.4802	4.59192	4.64636	2.63e-06	2.36e-06	0.495705	3.67e-08	0.524866	3.95e-09	0.000495	2.47739e-05	1	4.95477e-06	1
ILMN_1745116	20	25156272	rs3746337	ENTPD6	GI_34147330	1	100	2	ENSG00000100997	CT022_HUMAN	20	25223567	25223616	cis	GG	GA	AA	28	54	28	4.36439	4.4695	4.50378	0.0424526	0.124473	0.49202	4.79e-08	0.524848	3.96e-09	0.000495	2.47739e-05	1	4.95477e-06	1
ILMN_1812297	2	72446751	rs1589064	SEC15L2	GI_33239448	1	100	0	ENSG00000003137	CYP26B1	2	72210303	72210352	cis	GG	GA	AA	87	19	4	4.1999	4.4624	4.52065	9.96e-07	3.86e-05	0.6167	7.33e-13	0.524548	4.05e-09	0.000496	2.47973e-05	1	4.95945e-06	1
ILMN_1795836	21	46505469	rs2839179	MCM3APAS	GI_54607071	1	100	0	ENSG00000182362	CU057_HUMAN	21	46531282	46531331	cis	AA	AG	GG	5	43	62	4.76496	4.90797	5.05544	4.93e-06	5.73e-07	0.517626	7.01e-09	0.524537	4.06e-09	0.000497	2.48398e-05	1	4.96797e-06	1
ILMN_1745116	20	25413589	rs2281212	NP_079452.3	GI_34147330	1	100	2	ENSG00000100997	CT022_HUMAN	20	25223567	25223616	cis	GG	GA	AA	81	28	1	4.42139	4.53474	4.55624	6.45e-08	3.59e-09	0.491189	5.08e-08	0.524209	4.17e-09	0.000498	2.48958e-05	1	4.97915e-06	1
ILMN_1732961	12	6893384	rs710415	LRRC23	GI_42542395	1	100	0	ENSG00000010626	LRRC23	12	6893582	6893631	cis	AA	AG	GG	51	50	9	4.92979	5.15788	5.29972	7.63e-08	2e-08	0.544386	7.88e-10	0.524183	4.17e-09	0.000499	2.49264e-05	1	4.98527e-06	1
ILMN_1658247	12	111866339	rs2269899	OAS3	GI_74229010	1	100	0	ENSG00000089127	NP_001027581.1	12	111839896	111839945	cis	AA	AG	GG	48	50	12	5.63746	5.44921	4.87491	0.00114886	0.016307	-0.482071	9.69e-08	-0.524103	4.2e-09	0.0005	2.49789e-05	1	4.99577e-06	1
ILMN_1657129	7	26918664	rs2960785	SCAP2	GI_38202227	1	100	1	ENSG00000005020	SCAP2	7	26673836	26673885	cis	AA	AG	GG	24	49	37	5.83873	6.10185	6.19662	0.014596	0.0867513	0.479567	1.15e-07	0.52403	4.23e-09	0.0005	2.49935e-05	1	4.99869e-06	1
ILMN_1693362	10	75478319	rs4414157	VCL	GI_32484972	1	100	0	ENSG00000156110	ADK	10	75606521	75606570	cis	AA	AG	GG	83	24	3	4.43092	4.54037	4.60352	4.72e-07	8.14e-08	0.525401	3.79e-09	0.523675	4.35e-09	0.0005	2.5002e-05	1	5.0004e-06	1
ILMN_1737195	5	65046520	rs972501	SGTB	GI_16905072	1	100	0	ENSG00000123219	NP_071428.2	5	64850083	64850132	cis	AA	AG	GG	43	50	17	4.2205	4.35723	4.43887	2.17e-08	1.53e-09	0.553398	3.61e-10	0.523334	4.47e-09	0.0005	2.5002e-05	1	5.0004e-06	1
ILMN_1757636	5	56312250	rs1573998	NP_689835.2	GI_31559786	1	100	0	ENSG00000155542	NP_714917.1	5	56246550	56248447	cis	AA	AG	GG	4	36	70	4.17309	4.31446	4.41467	1.59e-06	3.64e-07	0.562449	1.61e-10	0.523228	4.5e-09	0.000501	2.50696e-05	1	5.01393e-06	1
ILMN_1757636	5	56306481	rs2441132	NP_689835.2	GI_31559786	1	100	0	ENSG00000155542	NP_714917.1	5	56246550	56248447	cis	AA	AG	GG	4	36	70	4.17309	4.31446	4.41467	1.59e-06	3.64e-07	0.562449	1.61e-10	0.523228	4.5e-09	0.000502	2.50859e-05	1	5.01718e-06	1
ILMN_1791511	7	150121309	rs2072443	NP_054739.2	GI_32484986	1	100	0	ENSG00000002933	NP_060957.2	7	150133038	150133087	cis	GG	GA	AA	39	51	20	5.42109	5.07628	4.62163	0.00158188	0.00083	-0.533862	1.9e-09	-0.521824	5.04e-09	0.000504	2.51801e-05	1	5.03601e-06	1
ILMN_1698395	15	50206777	rs2899485	GNB5	GI_61835190	1	100	2	ENSG00000069966	GNB5	15	50200581	50200630	cis	AA	AG	GG	44	57	9	4.21926	4.30388	4.34969	6.98e-07	2.03e-07	0.523371	4.45e-09	0.521404	5.21e-09	0.000504	2.51892e-05	1	5.03784e-06	1
ILMN_1685237	16	48671274	rs8051216	YP01_HUMAN	GI_8923644	1	100	0	ENSG00000155393	YP01_HUMAN	16	48697658	48697707	cis	AA	AG	GG	57	41	12	5.68413	5.57152	5.46317	2.05e-05	0.000312	-0.450452	7.9e-07	-0.5214	5.21e-09	0.000504	2.51911e-05	1	5.03822e-06	1
ILMN_1685237	16	48664095	rs2287197	YP01_HUMAN	GI_8923644	1	100	0	ENSG00000155393	YP01_HUMAN	16	48697658	48697707	cis	AA	AG	GG	12	41	57	5.46317	5.57152	5.68413	2.05e-05	0.000312	0.450452	7.9e-07	0.5214	5.21e-09	0.000509	2.54458e-05	1	5.08917e-06	1
ILMN_1685237	16	48675746	rs877639	YP01_HUMAN	GI_8923644	1	100	0	ENSG00000155393	YP01_HUMAN	16	48697658	48697707	cis	AA	AG	GG	57	41	12	5.68413	5.57152	5.46317	2.05e-05	0.000312	-0.450452	7.9e-07	-0.5214	5.21e-09	0.00051	2.54796e-05	1	5.09592e-06	1
ILMN_1720059	8	28960005	rs8180944	HMBOX1	GI_47059039	1	100	0	ENSG00000147421	HMBOX1	8	28965040	28965089	cis	AA	AC	CC	16	43	51	4.70603	4.93648	5.10924	1.39e-05	0.000207	0.523883	4.28e-09	0.521283	5.26e-09	0.000512	2.5581e-05	1	5.1162e-06	1
ILMN_1789196	9	35702003	rs2295795	NM_006289.2	GI_47519615	1	100	0	ENSG00000198467	TPM2	9	35672074	35672123	cis	GG	GA	AA	50	44	16	4.99489	4.85679	4.57452	0.00773472	0.00958205	-0.492948	4.48e-08	-0.52085	5.44e-09	0.000512	2.5625e-05	1	5.12499e-06	1
ILMN_1789196	9	35712282	rs2295797	CREB3	GI_47519615	1	100	0	ENSG00000198467	TPM2	9	35672074	35672123	cis	AA	AG	GG	50	44	16	4.99489	4.85679	4.57452	0.00773472	0.00958205	-0.492948	4.48e-08	-0.52085	5.44e-09	0.000516	2.58088e-05	1	5.16177e-06	1
ILMN_1730928	17	27868497	rs7212466	MYO1D	GI_34304373	1	100	0	ENSG00000176749	CDK5R1	17	27841663	27841712	cis	AA	AG	GG	27	50	33	5.27123	5.11142	4.99857	0.00146146	0.00363193	-0.521848	5.03e-09	-0.52077	5.47e-09	0.000519	2.59453e-05	1	5.18905e-06	1
ILMN_1668605	4	77169021	rs4859414	CXCL11	GI_53850662	1	100	0	ENSG00000138744	ASAHL	4	77060144	77060955	cis	AA	AG	GG	29	63	18	5.60687	5.79512	5.96025	0.000123	2.35e-05	0.521576	5.14e-09	0.520561	5.57e-09	0.000519	2.59497e-05	1	5.18995e-06	1
ILMN_1668605	4	77173431	rs4512021	CXCL11	GI_53850662	1	100	0	ENSG00000138744	ASAHL	4	77060144	77060955	cis	AA	AG	GG	18	63	29	5.96025	5.79512	5.60687	0.000123	2.35e-05	-0.521576	5.14e-09	-0.520561	5.57e-09	0.000519	2.59497e-05	1	5.18995e-06	1
ILMN_1678974	10	102737353	rs3740484	PEO1	GI_28872737	1	100	0	ENSG00000055950	MRPL43	10	102733710	102733759	cis	CC	CA	AA	46	47	17	4.289	4.35689	4.47366	0.00178649	0.00048	0.55549	3e-10	0.520432	5.62e-09	0.00052	2.59877e-05	1	5.19754e-06	1
ILMN_1801866	21	39608197	rs4624474	CU087_HUMAN	GI_38026951	1	100	0	ENSG00000185658	BRWD1	21	39484302	39484351	cis	GG	GA	AA	41	51	18	4.72701	4.52234	4.43886	6.05e-06	2.04e-06	-0.513425	9.71e-09	-0.519488	6.06e-09	0.000522	2.60766e-05	1	5.21532e-06	1
ILMN_1810191	19	53300284	rs1653554	PLA2G4C	GI_4505850	1	100	0	ENSG00000105499	PLA2G4C	19	53243033	53243082	cis	AA	AG	GG	71	36	3	4.47268	4.70045	4.98749	7.01e-07	2e-06	0.532769	2.08e-09	0.519218	6.19e-09	0.000522	2.60842e-05	1	5.21684e-06	1
ILMN_1764321	14	73156988	rs7155613	NP_001032239.1	GI_63999751	1	100	0	ENSG00000177465	ACOT4	14	73132036	73132085	cis	CC	CA	AA	23	52	34	4.55595	4.42297	4.32549	0.000219	0.000229	-0.543685	1e-09	-0.52121	6.22e-09	0.000523	2.61435e-05	1	5.2287e-06	1
ILMN_1670476	2	88216350	rs7581571	FABP1	GI_40538795	1	100	1	ENSG00000144115	NP_060741.2	2	88267029	88267078	cis	AA	AG	GG	3	25	82	4.37987	4.31956	4.21412	2.06e-07	1.07e-06	-0.585824	1.78e-11	-0.518908	6.34e-09	0.000523	2.61654e-05	1	5.23307e-06	1
ILMN_1745116	20	25370483	rs3764694	PSF1_HUMAN	GI_34147330	1	100	2	ENSG00000100997	CT022_HUMAN	20	25223567	25223616	cis	AA	AC	CC	84	26	0	4.42381	4.54083	-1	5.94e-08	2.16e-09	0.491872	4.84e-08	0.518896	6.34e-09	0.000525	2.6233e-05	1	5.2466e-06	1
ILMN_1667162	8	23525033	rs11135759	Q71JB2_HUMAN	GI_19923351	1	98	0	ENSG00000167034	NKX3-1	8	23592421	23592472	cis	GG	GA	AA	38	50	22	5.15843	4.80625	4.53747	0.000616	0.000322	-0.520725	5.49e-09	-0.518367	6.61e-09	0.000526	2.63065e-05	1	5.26129e-06	1
ILMN_1694711	6	43636419	rs1096699	XPO5	GI_51243061	1	100	0	ENSG00000124688	MAD2L1BP	6	43716303	43716352	cis	GG	GA	AA	55	42	13	5.09541	5.19275	5.37176	0.00018	0.00473317	0.455806	5.62e-07	0.517965	6.83e-09	0.000527	2.63501e-05	1	5.27002e-06	1
ILMN_1719170	7	72825453	rs6460055	CLDN3	GI_30795189	1	100	0	ENSG00000165171	WBSCR27	7	72887000	72887049	cis	AA	AG	GG	61	40	7	4.16488	4.23092	4.32279	7.39e-06	2.72e-06	0.561271	2.64e-10	0.522048	6.86e-09	0.000527	2.6366e-05	1	5.27319e-06	1
ILMN_1805377	7	75862456	rs2286427	ZP3	GI_38327648	1	100	0	ENSG00000188372	ZP3	7	75900269	75900757	cis	AA	AG	GG	5	39	66	5.88707	5.60138	5.29564	1.66e-06	3.59e-07	-0.514434	8.98e-09	-0.517865	6.88e-09	0.000528	2.63985e-05	1	5.27971e-06	1
ILMN_1798308	2	61302280	rs2290324	USP34	GI_22748838	1	100	0	ENSG00000173209	AHSA2	2	61267121	61267289	cis	AA	AC	CC	59	45	6	5.52055	5.7363	5.96322	4.97e-06	0.00011	0.445445	1.08e-06	0.51772	6.96e-09	0.00053	2.64782e-05	1	5.29564e-06	1
ILMN_1763198	12	55790042	rs167769	STAT6	GI_23397677	1	100	0	ENSG00000166888	STAT6	12	55775568	55775617	cis	GG	GA	AA	32	54	24	6.45902	6.31077	6.08975	0.00538558	0.00430369	-0.506441	1.65e-08	-0.517394	7.14e-09	0.000531	2.65688e-05	1	5.31376e-06	1
ILMN_1667162	8	23533926	rs4872167	Q71JB2_HUMAN	GI_19923351	1	98	0	ENSG00000167034	NKX3-1	8	23592421	23592472	cis	AA	AG	GG	49	46	15	5.11318	4.73616	4.5165	3.3e-05	1.68e-05	-0.507074	1.58e-08	-0.517309	7.18e-09	0.000533	2.6633e-05	1	5.3266e-06	1
ILMN_1733245	19	60016447	rs649216	KIR2DL4	GI_7019440	1	100	2	ENSG00000167633	KIR3DL1	19	60028306	60032637	cis	AA	AG	GG	21	56	33	4.41869	4.49862	4.64279	4.48e-05	0.000569	0.480346	1.09e-07	0.517003	7.36e-09	0.000533	2.6635e-05	1	5.32701e-06	1
ILMN_1778347	9	34405648	rs11788070	CI025_HUMAN	GI_22219466	1	100	0	ENSG00000164978	NUDT2	9	34333478	34333527	cis	AA	AG	GG	27	48	35	4.92209	5.00184	5.15905	6.65e-06	4.16e-06	0.513838	9.41e-09	0.516872	7.43e-09	0.000533	2.66616e-05	1	5.33232e-06	1
ILMN_1775008	12	6545316	rs1558333	NOL1	GI_41281520	1	100	0	ENSG00000010292	CND1_HUMAN	12	6510832	6510881	cis	AA	AC	CC	84	21	5	5.09156	5.50081	5.62388	2.33e-07	2.55e-06	0.534349	1.83e-09	0.516749	7.51e-09	0.000536	2.67844e-05	1	5.35687e-06	1
ILMN_1804735	21	43309246	rs2839619	PKNOX1	GI_4557414	1	100	0	ENSG00000160200	CBS	21	43346426	43346475	cis	AA	AG	GG	31	50	29	5.07107	4.89826	4.69369	0.00570296	0.00480401	-0.497715	3.17e-08	-0.516644	7.57e-09	0.000536	2.67941e-05	1	5.35882e-06	1
ILMN_1655557	13	50805219	rs9535645	NP_036273.1	GI_11024693	1	100	0	ENSG00000102786	NP_036273.1	13	50837598	50837647	cis	AA	AC	CC	68	36	6	5.49918	5.69194	5.8481	1.03e-05	1.43e-05	0.511887	1.09e-08	0.516526	7.64e-09	0.000537	2.68257e-05	1	5.36514e-06	1
ILMN_1672606	12	111866339	rs2269899	OAS3	GI_74229012	1	100	0	ENSG00000089127	NP_001027581.1	12	111841624	111841673	cis	AA	AG	GG	48	50	12	4.46892	4.82072	4.88365	5.44e-08	1.34e-05	0.39071	2.44e-05	0.516252	7.8e-09	0.000537	2.68379e-05	1	5.36759e-06	1
ILMN_1761778	9	116734005	rs3181348	TNFSF8	GI_24119162	1	100	0	ENSG00000106952	TNFSF8	9	116705096	116705145	cis	AA	AG	GG	18	59	33	4.58646	4.7362	4.82456	0.00121246	0.00411978	0.483649	8.68e-08	0.515897	8.02e-09	0.000538	2.69146e-05	1	5.38292e-06	1
ILMN_1742689	20	33198154	rs1415771	CT031_HUMAN	GI_41872428	1	100	0	ENSG00000100991	TRPC4AP	20	33054027	33054076	cis	AA	AG	GG	28	54	28	5.69392	5.88355	5.99055	0.0210133	0.0139691	0.503033	2.14e-08	0.515553	8.24e-09	0.000538	2.69149e-05	1	5.38297e-06	1
ILMN_1732961	12	6877265	rs2040352	LRRC23	GI_42542395	1	100	0	ENSG00000010626	LRRC23	12	6893582	6893631	cis	AA	AC	CC	9	49	52	5.29972	5.1583	4.93378	1.48e-07	3.77e-08	-0.538525	1.29e-09	-0.515377	8.35e-09	0.000538	2.69179e-05	1	5.38359e-06	1
ILMN_1668605	4	77089253	rs6826085	SDAD1	GI_53850662	1	100	0	ENSG00000138744	ASAHL	4	77060144	77060955	cis	AA	AG	GG	13	63	34	5.95678	5.8187	5.61645	6.97e-06	1.55e-06	-0.507224	1.56e-08	-0.515246	8.44e-09	0.000542	2.70785e-05	1	5.4157e-06	1
ILMN_1772627	4	4403987	rs2369105	NSG1_HUMAN	GI_36951161	1	100	0	ENSG00000168824	NSG1_HUMAN	4	4471438	4471487	cis	AA	AG	GG	6	35	69	4.40038	5.05309	5.35837	0.000115	9.86e-05	0.556524	2.74e-10	0.515087	8.54e-09	0.000542	2.71121e-05	1	5.42242e-06	1
ILMN_1720059	8	28932140	rs7837237	HMBOX1	GI_47059039	1	100	0	ENSG00000147421	HMBOX1	8	28965040	28965089	cis	AA	AG	GG	50	44	16	5.10898	4.9407	4.70603	2.44e-05	0.00026	-0.518916	6.34e-09	-0.514355	9.04e-09	0.000543	2.71648e-05	1	5.43297e-06	1
ILMN_1761363	1	169982808	rs3753539	VAMP4	GI_42544206	1	100	0	ENSG00000117533	VAMP4	1	169939897	169939946	cis	GG	GA	AA	64	40	6	4.7836	4.95026	5.06559	6.78e-07	1.6e-05	0.484319	8.28e-08	0.514094	9.22e-09	0.000544	2.7199e-05	1	5.43981e-06	1
ILMN_1704985	2	219263506	rs1344642	STK36	GI_13904863	1	100	0	ENSG00000135929	CYP27A1	2	219387910	219387959	cis	AA	AG	GG	26	55	29	6.16136	6.00833	5.52744	2.74e-06	5.25e-07	-0.500277	2.62e-08	-0.514004	9.29e-09	0.000544	2.72038e-05	1	5.44075e-06	1
ILMN_1704985	2	219253553	rs2303565	STK36	GI_13904863	1	100	0	ENSG00000135929	CYP27A1	2	219387910	219387959	cis	AA	AG	GG	29	55	26	5.52744	6.00833	6.16136	2.74e-06	5.25e-07	0.500277	2.62e-08	0.514004	9.29e-09	0.000546	2.72933e-05	1	5.45867e-06	1
ILMN_1735712	12	51357827	rs2741158	KRT1	GI_17318568	1	100	0	ENSG00000167768	KRT1	12	51355133	51355182	cis	AA	AG	GG	37	41	32	5.28271	6.08691	6.13752	6.26e-07	7.86e-08	0.491692	4.9e-08	0.513913	9.35e-09	0.000547	2.73344e-05	1	5.46687e-06	1
ILMN_1804735	21	43318361	rs234720	PKNOX1	GI_4557414	1	100	0	ENSG00000160200	CBS	21	43346426	43346475	cis	GG	GA	AA	28	53	29	5.08521	4.89558	4.70281	0.000489	0.000499	-0.492335	4.68e-08	-0.513802	9.43e-09	0.000548	2.74176e-05	1	5.48352e-06	1
ILMN_1778347	9	34141463	rs10971957	WDR40A	GI_22219466	1	100	0	ENSG00000164978	NUDT2	9	34333478	34333527	cis	AA	AG	GG	40	51	19	5.131	5.01874	4.86083	0.000773	0.000653	-0.527951	3.08e-09	-0.513647	9.55e-09	0.000554	2.77211e-05	1	5.54423e-06	1
ILMN_1666546	17	32922368	rs853195	DUSP14	GI_5902001	1	100	1	ENSG00000161326	DUSP14	17	32947438	32947487	cis	AA	AC	CC	42	50	18	4.5125	4.60583	4.68188	0.000226	4.5e-05	0.493292	4.37e-08	0.513002	1e-08	0.000555	2.77373e-05	1	5.54746e-06	1
ILMN_1666546	17	32917163	rs853234	TADA2L	GI_5902001	1	100	1	ENSG00000161326	DUSP14	17	32947438	32947487	cis	AA	AG	GG	42	50	18	4.5125	4.60583	4.68188	0.000226	4.5e-05	0.493292	4.37e-08	0.513002	1e-08	0.000555	2.77696e-05	1	5.55392e-06	1
ILMN_1719064	12	108484576	rs7134594	MMAB	GI_70608095	1	100	0	ENSG00000110906	KCTD10	12	108371008	108371057	cis	GG	GA	AA	28	53	29	4.85408	5.00771	5.20192	0.00104495	0.0017049	0.52413	4.19e-09	0.512929	1.01e-08	0.000556	2.78095e-05	1	5.5619e-06	1
ILMN_1719064	12	108421917	rs7298565	UBE3B	GI_70608095	1	100	0	ENSG00000110906	KCTD10	12	108371008	108371057	cis	GG	GA	AA	28	53	29	4.85408	5.00771	5.20192	0.00104495	0.0017049	0.52413	4.19e-09	0.512929	1.01e-08	0.000558	2.79165e-05	1	5.5833e-06	1
ILMN_1697544	14	99841325	rs8007427	SLC25A29	GI_22748726	1	100	0	ENSG00000197119	SLC25A29	14	99827553	99827602	cis	GG	GA	AA	70	35	5	4.43217	4.6038	4.68707	1.36e-07	5.99e-07	0.490132	5.48e-08	0.512534	1.04e-08	0.000559	2.79406e-05	1	5.58811e-06	1
ILMN_1695413	19	21571239	rs7254018	ZNF429	GI_47777339	1	100	0	ENSG00000197134	ZNF429	19	21505281	21510925	cis	AA	AG	GG	9	49	52	4.35829	4.42374	4.51633	1.33e-05	3.04e-06	0.509267	1.34e-08	0.512294	1.06e-08	0.000559	2.79664e-05	1	5.59327e-06	1
ILMN_1796335	16	54079226	rs9302671	MMP2	GI_47106078	1	100	1	ENSG00000087253	AYTL1	16	54174433	54174482	cis	AA	AC	CC	16	50	44	4.431	4.88789	5.08414	0.0145377	0.00865266	0.521959	4.98e-09	0.512147	1.07e-08	0.00056	2.79949e-05	1	5.59898e-06	1
ILMN_1723431	22	35588449	rs4821544	NCF4	GI_55925656	1	100	1	ENSG00000100362	PVALB	22	35539636	35539685	cis	AA	AG	GG	59	41	10	4.53102	4.42403	4.2427	0.00084	0.000983	-0.485175	7.8e-08	-0.512055	1.08e-08	0.000562	2.80987e-05	1	5.61973e-06	1
ILMN_1730454	11	71544815	rs590586	FOLR3	GI_9257219	1	100	0	ENSG00000110203	FOLR3	11	71528494	71528543	cis	GG	GA	AA	79	28	2	6.56761	7.70558	8.99771	9.9e-07	1.2e-06	0.678826	4.44e-16	0.514059	1.08e-08	0.000563	2.81451e-05	1	5.62902e-06	1
ILMN_1672606	12	111859131	rs10774679	OAS3	GI_74229012	1	100	0	ENSG00000089127	NP_001027581.1	12	111841624	111841673	cis	AA	AG	GG	44	50	15	4.46015	4.81266	4.85121	5.1e-08	1.38e-05	0.371577	6.95e-05	0.513464	1.13e-08	0.000563	2.81495e-05	1	5.6299e-06	1
ILMN_1683279	6	43157439	rs2007950	PTK7	GI_21361243	1	100	0	ENSG00000124587	PEX6	6	43039878	43039927	cis	AA	AG	GG	17	50	43	4.42724	4.72018	4.89477	0.0012778	0.00286138	0.510139	1.25e-08	0.511087	1.16e-08	0.000567	2.83599e-05	1	5.67198e-06	1
ILMN_1654929	16	435539	rs7196963	RAB11FIP3	GI_37675275	1	100	0	ENSG00000103200	NME4	16	390636	390685	cis	AA	AG	GG	55	37	17	5.24871	5.43163	5.5977	0.000128	0.00011	0.505303	2.1e-08	0.513094	1.17e-08	0.000568	2.84074e-05	1	5.68148e-06	1
ILMN_1658437	10	120907435	rs2275111	SFXN4	GI_42542387	1	100	1	ENSG00000183605	SFXN4	10	120890463	120890512	cis	AA	AG	GG	27	58	25	5.2981	5.17602	5.06031	0.000739	0.000703	-0.511004	1.17e-08	-0.51093	1.18e-08	0.000569	2.84402e-05	1	5.68804e-06	1
ILMN_1739586	2	36634524	rs1533949	FEZ2	GI_7019372	1	100	1	ENSG00000171055	FEZ2	2	36633060	36633109	cis	GG	GA	AA	48	48	12	5.711	5.85191	6.06587	0.0005	0.00642641	0.424263	4.74e-06	0.514609	1.22e-08	0.000569	2.84515e-05	1	5.69029e-06	1
ILMN_1715169	6	32694832	rs9271366	HA25_HUMAN	GI_4504410	1	100	21	ENSG00000196126	HLA-DRB2	6	32654826	32656017	cis	AA	AG	GG	97	13	0	4.67558	7.26622	-1	9.67e-08	0	0.742816	0	0.510392	1.23e-08	0.000569	2.84712e-05	1	5.69424e-06	1
ILMN_1676528	6	26265741	rs3857546	HIST1H1E	GI_76781490	1	100	1	ENSG00000186470	BTN3A2	6	26486092	26486141	cis	GG	GA	AA	53	48	9	6.27241	5.91148	5.3275	7.07e-06	3.32e-06	-0.563822	1.42e-10	-0.510391	1.23e-08	0.000572	2.85798e-05	1	5.71595e-06	1
ILMN_1659857	22	19429297	rs2072513	SERPIND1	GI_18765736	1	100	0	ENSG00000099940	SNAP29	22	19573892	19573941	cis	AA	AG	GG	42	49	19	4.77694	4.9401	5.02778	7.11e-05	5.35e-05	0.50028	2.62e-08	0.509695	1.29e-08	0.000572	2.85866e-05	1	5.71733e-06	1
ILMN_1659857	22	19406129	rs4820579	PIK4CA	GI_18765736	1	100	0	ENSG00000099940	SNAP29	22	19573892	19573941	cis	GG	GA	AA	42	49	19	4.77694	4.9401	5.02778	7.11e-05	5.35e-05	0.50028	2.62e-08	0.509695	1.29e-08	0.000572	2.8596e-05	1	5.71919e-06	1
ILMN_1721363	6	14025119	rs7761500	RNF182	GI_22749454	1	100	0	ENSG00000180537	RNF182	6	14087614	14087663	cis	AA	AG	GG	14	48	48	4.41866	4.35506	4.23893	4.42e-06	1.53e-06	-0.50624	1.68e-08	-0.509685	1.29e-08	0.000572	2.86202e-05	1	5.72405e-06	1
ILMN_1721363	6	14022848	rs9475771	RNF182	GI_22749454	1	100	0	ENSG00000180537	RNF182	6	14087614	14087663	cis	AA	AG	GG	14	48	48	4.41866	4.35506	4.23893	4.42e-06	1.53e-06	-0.50624	1.68e-08	-0.509685	1.29e-08	0.000574	2.86783e-05	1	5.73566e-06	1
ILMN_1762103	3	38933014	rs11716902	SCN11A	GI_21314694	1	100	0	ENSG00000114742	WDR48	3	39112651	39112700	cis	AA	AC	CC	42	55	13	5.54029	5.72979	5.78571	1.89e-06	1.63e-06	0.455307	5.8e-07	0.509631	1.3e-08	0.000577	2.88581e-05	1	5.77163e-06	1
ILMN_1730928	17	27707111	rs11080180	ZNF207	GI_34304373	1	100	0	ENSG00000176749	CDK5R1	17	27841663	27841712	cis	AA	AG	GG	25	52	33	5.26006	5.12385	4.99714	0.000997	0.00107463	-0.496342	3.5e-08	-0.509486	1.31e-08	0.000578	2.88984e-05	1	5.77968e-06	1
ILMN_1781819	4	108858940	rs2726207	PAPSS1	GI_46094057	1	100	0	ENSG00000138801	PAPSS1	4	108754883	108754932	cis	AA	AC	CC	49	52	9	5.95142	6.14142	6.32807	3.35e-05	7.55e-06	0.517411	7.13e-09	0.509312	1.33e-08	0.000578	2.89065e-05	1	5.78129e-06	1
ILMN_1670306	5	147266247	rs2250145	NP_996849.1	GI_21359975	1	100	0	ENSG00000164265	SCGB3A2	5	147241324	147241373	cis	AA	AG	GG	26	49	31	4.33487	4.30819	4.21642	2.14e-06	6.49e-07	-0.506353	3.07e-08	-0.517543	1.34e-08	0.000579	2.89376e-05	1	5.78752e-06	1
ILMN_1691410	10	29146674	rs1775983	Q5T2Z8_HUMAN	GI_62953114	1	100	0	ENSG00000095739	BAMBI	10	29011568	29011617	cis	AA	AG	GG	12	44	54	4.51973	4.50183	4.34906	3.81e-07	7.43e-07	-0.460379	4.18e-07	-0.508877	1.38e-08	0.00058	2.9009e-05	1	5.8018e-06	1
ILMN_1726030	1	52836622	rs835342	GPX7	GI_15618996	1	100	0	ENSG00000116157	GPX7	1	52846892	52846941	cis	AA	AG	GG	30	55	25	4.72367	4.89772	5.05229	0.00179613	0.000874	0.468321	2.48e-07	0.508583	1.41e-08	0.000581	2.90383e-05	1	5.80767e-06	1
ILMN_1805992	10	118740238	rs10787735	KIAA1598	GI_50511339	1	100	0	ENSG00000187164	KIAA1598	10	118634572	118634621	cis	AA	AG	GG	56	43	11	5.04809	5.23472	5.43385	5.48e-05	0.000249	0.482883	9.16e-08	0.50852	1.41e-08	0.000581	2.90408e-05	1	5.80815e-06	1
ILMN_1737195	5	64804433	rs33396	ADAMTS6	GI_16905072	1	100	0	ENSG00000123219	NP_071428.2	5	64850083	64850132	cis	GG	GA	AA	48	48	14	4.23165	4.36207	4.45041	2.01e-07	4.71e-08	0.542135	9.54e-10	0.508429	1.42e-08	0.000582	2.9091e-05	1	5.81821e-06	1
ILMN_1739683	8	133828233	rs2739024	TMEM71	GI_31621308	1	100	0	ENSG00000129295	LRRC6	8	133653744	133653793	cis	AA	AG	GG	30	52	28	4.86888	4.72139	4.59704	0.000214	0.000769	-0.495581	3.7e-08	-0.508111	1.46e-08	0.000583	2.91572e-05	1	5.83144e-06	1
ILMN_1709237	8	27418059	rs7846038	EPHX2	GI_56682950	1	100	0	ENSG00000120915	EPHX2	8	27457993	27458042	cis	AA	AG	GG	82	23	1	5.01381	5.36238	5.27446	1.07e-07	2.63e-07	0.521211	1.01e-08	0.516156	1.49e-08	0.000586	2.93046e-05	1	5.86092e-06	1
ILMN_1718771	1	44181556	rs6680421	IPO13	GI_22749046	1	100	0	ENSG00000159214	CCDC24	1	44234655	44234704	cis	AA	AC	CC	72	34	4	4.33007	4.45517	4.47311	4.14e-07	2.83e-08	0.49582	3.64e-08	0.50767	1.51e-08	0.000587	2.93597e-05	1	5.87194e-06	1
ILMN_1718808	17	19750341	rs203467	AKAP10	GI_21493032	1	100	0	ENSG00000108599	AKAP10	17	19749654	19749703	cis	GG	GA	AA	72	35	3	4.73875	4.90229	4.95075	3.47e-07	3.53e-08	0.445781	1.06e-06	0.507475	1.53e-08	0.000589	2.94271e-05	1	5.88542e-06	1
ILMN_1784040	19	55574431	rs1405655	NR1H2	GI_4758753	1	100	0	ENSG00000131400	NAPSA	19	55553809	55554088	cis	AA	AG	GG	51	46	13	5.02525	4.79123	4.55583	0.000147	0.000152	-0.488862	6e-08	-0.507299	1.55e-08	0.000589	2.94605e-05	1	5.89211e-06	1
ILMN_1660544	15	96304027	rs1552673	ARRDC4	GI_34419646	1	100	0	ENSG00000140450	ARRDC4	15	96317358	96317407	cis	AA	AC	CC	3	41	66	4.78534	4.59474	4.4652	3.19e-06	1.27e-05	-0.518094	6.76e-09	-0.507204	1.56e-08	0.000591	2.95495e-05	1	5.9099e-06	1
ILMN_1795836	21	46642726	rs2073382	PCNT	GI_54607071	1	100	0	ENSG00000182362	CU057_HUMAN	21	46531282	46531331	cis	AA	AG	GG	42	50	18	5.08044	4.95482	4.84363	0.000237	0.000173	-0.511719	1.11e-08	-0.506733	1.62e-08	0.000591	2.95579e-05	1	5.91158e-06	1
ILMN_1763609	6	110925752	rs6922009	SLC22A16	GI_31542326	1	100	0	ENSG00000004809	SLC22A16	6	110852776	110852825	cis	AA	AC	CC	78	29	3	4.58701	4.76993	5.03552	3.55e-06	2.01e-05	0.556993	2.63e-10	0.505843	1.73e-08	0.000592	2.95888e-05	1	5.91777e-06	1
ILMN_1668605	4	77176998	rs6532114	CXCL11	GI_53850662	1	100	0	ENSG00000138744	ASAHL	4	77060144	77060955	cis	AA	AG	GG	17	63	29	5.94648	5.79512	5.60687	0.000123	2.35e-05	-0.506964	1.85e-08	-0.507801	1.74e-08	0.000592	2.95953e-05	1	5.91906e-06	1
ILMN_1709237	8	27401222	rs7017417	EPHX2	GI_56682950	1	100	0	ENSG00000120915	EPHX2	8	27457993	27458042	cis	AA	AG	GG	86	23	1	5.01539	5.36238	5.27446	1.14e-07	2.84e-07	0.511599	1.12e-08	0.505296	1.8e-08	0.000596	2.97903e-05	1	5.95806e-06	1
ILMN_1716733	8	2085234	rs4529490	MYOM2	GI_4505314	1	100	1	ENSG00000036448	MYOM2	8	2080589	2080638	cis	GG	GA	AA	75	32	3	4.95238	5.7587	6.76854	2.54e-06	1.4e-05	0.566685	1.09e-10	0.505293	1.8e-08	0.000596	2.98174e-05	1	5.96347e-06	1
ILMN_1693362	10	75456401	rs7914469	VCL	GI_32484972	1	100	0	ENSG00000156110	ADK	10	75606521	75606570	cis	AA	AC	CC	3	22	85	4.60352	4.54181	4.43312	1.48e-06	5.24e-07	-0.509763	1.29e-08	-0.504974	1.85e-08	0.000596	2.98219e-05	1	5.96438e-06	1
ILMN_1805905	11	34393262	rs873466	CAT	GI_60302919	1	100	1	ENSG00000121691	CAT	11	34449571	34449620	cis	GG	GA	AA	36	55	19	6.53161	6.78	7.02789	0.000222	0.000168	0.512722	1.03e-08	0.504628	1.9e-08	0.000596	2.98237e-05	1	5.96474e-06	1
ILMN_1715169	6	32425613	rs2076537	CF010_HUMAN	GI_4504410	1	100	21	ENSG00000196126	HLA-DRB2	6	32654826	32656017	cis	AA	AG	GG	38	57	15	4.44039	5.35139	4.94854	1.25e-08	2.51e-05	0.244878	0.0099274	0.50457	1.9e-08	0.000598	2.9917e-05	1	5.98341e-06	1
ILMN_1653712	9	139114886	rs4880201	MAN1B1	GI_46409263	1	100	0	ENSG00000197355	UAP1L1	9	139098360	139098409	cis	CC	CA	AA	43	49	18	4.55926	4.44468	4.33749	0.000932	0.00180015	-0.45165	7.33e-07	-0.504423	1.93e-08	0.000598	2.99221e-05	1	5.98442e-06	1
ILMN_1805377	7	75892308	rs2286428	SRCRB4D	GI_38327648	1	100	0	ENSG00000188372	ZP3	7	75900269	75900757	cis	AA	AG	GG	9	39	62	5.83152	5.56028	5.29139	2e-05	1.06e-05	-0.508596	1.41e-08	-0.504343	1.94e-08	0.0006	2.99851e-05	1	5.99703e-06	1
ILMN_1810191	19	53307249	rs251693	PLA2G4C	GI_4505850	1	100	0	ENSG00000105499	PLA2G4C	19	53243033	53243082	cis	GG	GA	AA	15	58	37	4.33694	4.55156	4.66743	0.00162153	0.0147973	0.420707	4.73e-06	0.504189	1.96e-08	0.0006	3.00227e-05	1	6.00453e-06	1
ILMN_1719622	17	5177736	rs6502860	RABEP1	GI_49574500	1	100	0	OTTHUMG00000142414		17	5229361	5229410	cis	AA	AG	GG	35	55	20	5.23035	5.31268	5.49559	0.00372028	0.00780741	0.493255	4.38e-08	0.504	1.99e-08	0.000603	3.01373e-05	1	6.02746e-06	1
ILMN_1672606	12	111855349	rs1859333	NP_001027581.1	GI_74229012	1	100	0	ENSG00000089127	NP_001027581.1	12	111841624	111841673	cis	GG	GA	AA	46	49	15	4.46592	4.81525	4.85121	1.1e-07	2.21e-05	0.371334	6.5e-05	0.503989	1.99e-08	0.000604	3.01766e-05	1	6.03533e-06	1
ILMN_1761778	9	116706597	rs3181366	TNFSF8	GI_24119162	1	100	0	ENSG00000106952	TNFSF8	9	116705096	116705145	cis	AA	AG	GG	21	56	33	4.60786	4.74088	4.8166	0.00367279	0.0230369	0.444737	1.13e-06	0.503247	2.1e-08	0.000604	3.01781e-05	1	6.03562e-06	1
ILMN_1679666	5	179993396	rs10085025	FLT4	GI_50363225	1	100	0	ENSG00000161055	SCGB3A1	5	179950252	179950301	cis	AA	AG	GG	79	28	3	4.2855	4.67285	4.96906	1.75e-06	1.58e-05	0.565974	1.17e-10	0.503172	2.11e-08	0.000605	3.02535e-05	1	6.0507e-06	1
ILMN_1690223	7	147635038	rs12673933	CNTNAP2	GI_21071040	1	100	0	ENSG00000174469	CNTNAP2	7	147748758	147748807	cis	GG	GA	AA	4	50	56	4.20599	4.47121	4.69796	9.15e-06	2e-06	0.499584	2.76e-08	0.502827	2.17e-08	0.000606	3.03139e-05	1	6.06279e-06	1
ILMN_1700067	6	26496651	rs1796518	BTN2A2	GI_37574626	1	100	0	ENSG00000111801	BTN3A3	6	26561049	26561098	cis	AA	AG	GG	28	46	35	4.72795	5.00967	5.17055	0.0078151	0.0140362	0.489773	6.48e-08	0.504708	2.19e-08	0.000608	3.04147e-05	1	6.08294e-06	1
ILMN_1813139	15	62995280	rs1471834	ANKDD1A	GI_38176293	1	100	0	ENSG00000166839	ANKDD1A	15	63037789	63037838	cis	AA	AG	GG	56	43	8	4.78243	5.12778	5.24081	4.92e-07	1.37e-07	0.515308	1.35e-08	0.50821	2.3e-08	0.000609	3.04428e-05	1	6.08855e-06	1
ILMN_1771482	1	109542071	rs2296696	KIAA1324	GI_38569481	1	100	0	ENSG00000116299	KIAA1324	1	109547192	109547241	cis	AA	AC	CC	7	35	68	4.81019	5.42594	5.81457	0.000125	0.000156	0.526341	3.51e-09	0.502022	2.3e-08	0.000609	3.04547e-05	1	6.09094e-06	1
ILMN_1694711	6	43721158	rs1617105	CF206_HUMAN	GI_51243061	1	100	0	ENSG00000124688	MAD2L1BP	6	43716303	43716352	cis	GG	GA	AA	55	41	14	5.09541	5.19483	5.3529	0.000145	0.00436131	0.444357	1.16e-06	0.501889	2.33e-08	0.00061	3.04899e-05	1	6.09798e-06	1
ILMN_1795671	2	3477890	rs12620727	ADI1	GI_8922761	1	100	1	ENSG00000182551	ADI1	2	3480737	3480786	cis	AA	AC	CC	4	31	75	5.79542	5.96908	6.20619	8.38e-06	7.65e-05	0.497488	3.22e-08	0.501307	2.43e-08	0.00061	3.04899e-05	1	6.09798e-06	1
ILMN_1737252	8	32521043	rs7005606	NRG1	GI_7669521	1	100	0	ENSG00000157168	NRG1	8	32705015	32705064	cis	AA	AC	CC	32	60	18	4.52193	4.42832	4.2941	0.00356471	0.00472142	-0.478572	1.24e-07	-0.50128	2.43e-08	0.000612	3.06095e-05	1	6.12189e-06	1
ILMN_1666206	17	35319766	rs2290400	GSDML	GI_8924175	1	100	0	ENSG00000073605	GSDML	17	35314498	35314547	cis	AA	AG	GG	26	60	24	6.01522	5.86453	5.65455	0.011273	0.00824246	-0.515735	8.12e-09	-0.501198	2.45e-08	0.000614	3.06912e-05	1	6.13824e-06	1
ILMN_1732961	12	6889210	rs2301137	LRRC23	GI_42542395	1	100	0	ENSG00000010626	LRRC23	12	6893582	6893631	cis	AA	AG	GG	8	50	52	5.23784	5.17103	4.93378	8.73e-08	2.88e-08	-0.50453	1.91e-08	-0.501016	2.48e-08	0.000614	3.07137e-05	1	6.14273e-06	1
ILMN_1719170	7	72864743	rs9647713	CLDN4	GI_30795189	1	100	0	ENSG00000165171	WBSCR27	7	72887000	72887049	cis	AA	AG	GG	71	38	0	4.16917	4.25564	-1	1.7e-07	1.02e-07	0.513617	1.12e-08	0.50296	2.5e-08	0.000614	3.07225e-05	1	6.1445e-06	1
ILMN_1715169	6	32512837	rs2395173	NP_061984.2	GI_4504410	1	100	21	ENSG00000196126	HLA-DRB2	6	32654826	32656017	cis	GG	GA	AA	65	42	3	4.72201	5.33389	5.67938	3.39e-07	0.00752328	0.279507	0.00310463	0.500867	2.51e-08	0.000615	3.07735e-05	1	6.1547e-06	1
ILMN_1805992	10	118633660	rs2257791	KIAA1598	GI_50511339	1	100	0	ENSG00000187164	KIAA1598	10	118634572	118634621	cis	AA	AG	GG	63	37	10	5.05799	5.25717	5.43897	3.92e-05	0.00011	0.485103	7.84e-08	0.500576	2.56e-08	0.000616	3.07986e-05	1	6.15972e-06	1
ILMN_1666546	17	32913179	rs2074412	TADA2L	GI_5902001	1	100	1	ENSG00000161326	DUSP14	17	32947438	32947487	cis	AA	AG	GG	20	51	39	4.47162	4.57445	4.65027	0.00104811	0.00243419	0.502056	2.3e-08	0.500568	2.57e-08	0.000617	3.08573e-05	1	6.17146e-06	1
ILMN_1795836	21	46780790	rs2839311	DIP2A	GI_54607071	1	100	0	ENSG00000182362	CU057_HUMAN	21	46531282	46531331	cis	AA	AG	GG	41	49	20	5.08449	4.95171	4.86034	0.000152	7.68e-05	-0.502998	2.14e-08	-0.500047	2.67e-08	0.00062	3.09903e-05	1	6.19807e-06	1
ILMN_1810274	17	43972018	rs6504340	HOXB2	GI_24497527	1	100	0	ENSG00000173917	HOXB2	17	43975338	43975387	cis	GG	GA	AA	64	40	6	5.09975	4.83594	4.55604	4.09e-05	3.17e-06	-0.507523	1.52e-08	-0.499844	2.71e-08	0.000622	3.10849e-05	1	6.21698e-06	1
ILMN_1715169	6	32471193	rs1980493	BTNL2	GI_4504410	1	100	21	ENSG00000196126	HLA-DRB2	6	32654826	32656017	cis	AA	AG	GG	19	67	24	4.90966	5.27233	4.2276	2.18e-08	5.27e-09	-0.216632	0.0230164	-0.499763	2.72e-08	0.000622	3.10849e-05	1	6.21698e-06	1
ILMN_1715169	6	32500855	rs3135353	NP_061984.2	GI_4504410	1	100	21	ENSG00000196126	HLA-DRB2	6	32654826	32656017	cis	AA	AG	GG	24	67	19	4.2276	5.27233	4.90966	2.18e-08	5.27e-09	0.216632	0.0230164	0.499763	2.72e-08	0.000623	3.11728e-05	1	6.23456e-06	1
ILMN_1726989	1	2041373	rs3107151	Q4G173_HUMAN	GI_32698895	1	98	1	ENSG00000162585	NP_872339.1	1	2105816	2105865	cis	CC	CA	AA	38	53	19	4.82848	5.03516	5.11232	1.05e-05	3.53e-06	0.510945	1.18e-08	0.499621	2.75e-08	0.000624	3.12034e-05	1	6.24067e-06	1
ILMN_1805148	2	55302822	rs4435493	NP_689598.1	GI_22748824	1	100	0	ENSG00000162994	NP_689598.1	2	55256373	55256422	cis	AA	AG	GG	65	38	7	4.3667	4.49369	4.54553	4.56e-07	2.4e-07	0.536698	1.51e-09	0.499391	2.8e-08	0.000624	3.12244e-05	1	6.24489e-06	1
ILMN_1703754	18	13008071	rs7234960	CEP192	GI_50811888	1	100	1	ENSG00000101639	CEP192	18	13114633	13114682	cis	GG	GA	AA	40	55	15	5.2749	5.41316	5.66071	0.00152642	0.00864585	0.443338	1.23e-06	0.498851	2.91e-08	0.000624	3.12249e-05	1	6.24498e-06	1
ILMN_1651354	4	89108629	rs6833161	SPP1	GI_38146097	1	100	0	ENSG00000118785	SPP1	4	89122810	89122859	cis	AA	AG	GG	17	53	40	4.29238	4.35093	4.47715	3.36e-05	3.98e-05	0.493883	4.19e-08	0.498566	2.97e-08	0.000625	3.1237e-05	1	6.2474e-06	1
ILMN_1781457	1	166426514	rs1040404	TIPRL	GI_73088933	1	100	0	ENSG00000143155	TIPRL	1	166419911	166420657	cis	AA	AG	GG	12	47	51	4.93071	5.01038	5.12825	0.0001	0.000111	0.452983	6.73e-07	0.498498	2.99e-08	0.000627	3.1362e-05	1	6.2724e-06	1
ILMN_1781457	1	166425886	rs2235207	TIPRL	GI_73088933	1	100	0	ENSG00000143155	TIPRL	1	166419911	166420657	cis	AA	AG	GG	12	47	51	4.93071	5.01038	5.12825	0.0001	0.000111	0.452983	6.73e-07	0.498498	2.99e-08	0.000629	3.14463e-05	1	6.28925e-06	1
ILMN_1674285	6	3000876	rs7765538	RIPK1	GI_61966806	1	100	0	null		6	2964503	2964552	cis	AA	AG	GG	62	45	3	5.26926	4.9477	4.60053	1.75e-06	4.73e-06	-0.481031	1.04e-07	-0.49835	3.02e-08	0.00063	3.14768e-05	1	6.29537e-06	1
ILMN_1797155	17	27649844	rs763545	RHBDL3	GI_45505146	1	100	0	ENSG00000108666	NJMU_HUMAN	17	27682633	27682682	cis	AA	AG	GG	34	57	19	4.51124	4.33692	4.30858	3.14e-07	4.05e-07	-0.50799	1.47e-08	-0.498268	3.04e-08	0.00063	3.15039e-05	1	6.30079e-06	1
ILMN_1715169	6	32713862	rs2187668	HA25_HUMAN	GI_4504410	1	100	21	ENSG00000196126	HLA-DRB2	6	32654826	32656017	cis	AA	AG	GG	25	69	14	4.23515	5.30119	4.83987	9.88e-09	1.65e-09	0.232288	0.0155587	0.502252	3.05e-08	0.000631	3.15328e-05	1	6.30657e-06	1
ILMN_1682120	1	150234460	rs3007708	S100A10	GI_76159292	1	100	0	ENSG00000159445	THEM4	1	150112934	150112983	cis	AA	AC	CC	28	63	19	4.41698	4.30715	4.24858	2.42e-05	2.39e-05	-0.498315	3.03e-08	-0.497846	3.14e-08	0.000631	3.15353e-05	1	6.30706e-06	1
ILMN_1797155	17	27857275	rs11655031	MYO1D	GI_45505146	1	100	0	ENSG00000108666	NJMU_HUMAN	17	27682633	27682682	cis	AA	AG	GG	23	50	37	4.29704	4.35198	4.48699	4.3e-05	6.61e-05	0.479684	1.14e-07	0.49783	3.14e-08	0.000634	3.16752e-05	1	6.33503e-06	1
ILMN_1671703	10	90747767	rs1571011	ACTA2	GI_4501882	1	100	0	ENSG00000107796	ACTA2	10	90684908	90684957	cis	AA	AC	CC	36	58	15	5.39414	5.64642	5.89155	5.79e-05	2.95e-05	0.521377	6.14e-09	0.499718	3.17e-08	0.000635	3.17486e-05	1	6.34973e-06	1
ILMN_1680231	12	56348934	rs10876993	OS9_HUMAN	GI_45827722	1	100	0	ENSG00000123427	NP_996797.1	12	56454743	56454792	cis	AA	AG	GG	50	47	10	4.77278	4.90743	5.05673	2.09e-05	2.87e-05	0.51314	1.59e-08	0.503647	3.21e-08	0.000637	3.18474e-05	1	6.36948e-06	1
ILMN_1665457	12	7821438	rs12367053	Q7Z5D8_HUMAN	GI_45580689	1	100	0	ENSG00000198178	CLEC4C	12	7790224	7790273	cis	AA	AG	GG	21	44	42	4.64208	4.55815	4.48486	0.000841	0.00388908	-0.46696	3.98e-07	-0.503351	3.28e-08	0.000638	3.19218e-05	1	6.38436e-06	1
ILMN_1726594	14	92763175	rs2905	CN130_HUMAN	GI_28411949	1	100	0	OTTHUMG00000029751		14	92743188	92743237	cis	AA	AG	GG	8	46	56	4.5364	4.44651	4.39839	0.000514	0.00024	-0.508165	1.45e-08	-0.496849	3.37e-08	0.000641	3.20299e-05	1	6.40597e-06	1
ILMN_1703754	18	13059782	rs6505780	CEP192	GI_50811888	1	100	1	ENSG00000101639	CEP192	18	13114633	13114682	cis	AA	AG	GG	41	54	15	5.2788	5.41276	5.66071	0.00179621	0.010703	0.439043	1.6e-06	0.49679	3.39e-08	0.000641	3.20323e-05	1	6.40645e-06	1
ILMN_1703754	18	13037784	rs570505	CEP192	GI_50811888	1	100	1	ENSG00000101639	CEP192	18	13114633	13114682	cis	CC	CA	AA	41	54	15	5.2788	5.41276	5.66071	0.00179621	0.010703	0.439043	1.6e-06	0.49679	3.39e-08	0.000641	3.20323e-05	1	6.40645e-06	1
ILMN_1715169	6	32509195	rs3135338	NP_061984.2	GI_4504410	1	100	21	ENSG00000196126	HLA-DRB2	6	32654826	32656017	cis	AA	AG	GG	65	41	3	4.72201	5.34792	5.67938	4.5e-07	0.00712918	0.282804	0.00288623	0.498551	3.45e-08	0.000641	3.20633e-05	1	6.41267e-06	1
ILMN_1810213	12	111896189	rs9300321	OAS3	GI_74229020	1	100	0	ENSG00000111335	OAS2	12	111910920	111910969	cis	AA	AG	GG	27	55	26	5.02775	5.31405	5.41293	9e-06	4.66e-05	0.375726	6.15e-05	0.500541	3.46e-08	0.000643	3.21276e-05	1	6.42553e-06	1
ILMN_1666206	17	35315722	rs2305480	GSDML	GI_8924175	1	100	0	ENSG00000073605	GSDML	17	35314498	35314547	cis	AA	AG	GG	19	58	32	5.63108	5.85014	5.99707	0.00623356	0.00418714	0.508405	1.66e-08	0.498279	3.52e-08	0.000645	3.22518e-05	1	6.45037e-06	1
ILMN_1703856	5	179242936	rs248217	NP_055858.2	GI_46251280	1	100	0	ENSG00000161011	OSIL	5	179197561	179197610	cis	AA	AG	GG	20	49	41	5.44794	5.30865	5.10995	0.00015	0.000263	-0.475699	1.5e-07	-0.496103	3.56e-08	0.000645	3.22629e-05	1	6.45258e-06	1
ILMN_1761778	9	116724368	rs1322058	TNFSF8	GI_24119162	1	100	0	ENSG00000106952	TNFSF8	9	116705096	116705145	cis	AA	AG	GG	21	55	34	4.60786	4.74147	4.81343	0.00606408	0.0289621	0.439063	1.6e-06	0.495702	3.67e-08	0.000647	3.23352e-05	1	6.46703e-06	1
ILMN_1810274	17	43969101	rs9905940	HOXB1	GI_24497527	1	100	0	ENSG00000173917	HOXB2	17	43975338	43975387	cis	CC	CA	AA	64	38	6	5.09975	4.83368	4.55604	5.3e-05	4.75e-06	-0.506766	2.19e-08	-0.499703	3.68e-08	0.000647	3.23647e-05	1	6.47294e-06	1
ILMN_1702168	11	43770352	rs4755743	HSD17B12	GI_7705854	1	100	0	ENSG00000149084	HSD17B12	11	43834110	43834159	cis	CC	CA	AA	58	40	11	5.21955	5.08216	4.99933	4.79e-05	0.00107943	-0.375319	5.79e-05	-0.497385	3.75e-08	0.000647	3.23694e-05	1	6.47388e-06	1
ILMN_1757636	5	56262167	rs252890	NP_689835.2	GI_31559786	1	100	0	ENSG00000155542	NP_714917.1	5	56246550	56248447	cis	AA	AG	GG	13	51	45	4.2373	4.36723	4.42085	0.00674483	0.00554032	0.497418	3.75e-08	0.497336	3.77e-08	0.000649	3.24738e-05	1	6.49477e-06	1
ILMN_1805922	13	49198503	rs7982132	KPNA3	GI_14211872	1	100	0	ENSG00000123179	EBPL	13	49133241	49133290	cis	AA	AG	GG	35	47	28	5.07796	4.97708	4.84428	0.00179728	0.00285467	-0.497485	3.22e-08	-0.495089	3.83e-08	0.00065	3.24782e-05	1	6.49564e-06	1
ILMN_1784863	7	80078625	rs1722505	CD36	GI_48375179	1	100	0	OTTHUMG00000064027		7	80143770	80143819	cis	AA	AG	GG	35	52	23	5.94128	5.69801	5.49202	0.000772	0.000515	-0.506683	1.62e-08	-0.495007	3.86e-08	0.00065	3.25105e-05	1	6.5021e-06	1
ILMN_1715169	6	32488186	rs3129963	BTNL2	GI_4504410	1	100	21	ENSG00000196126	HLA-DRB2	6	32654826	32656017	cis	AA	AG	GG	19	64	27	4.90966	5.31004	4.25431	5e-08	1.36e-08	-0.229596	0.0158287	-0.49457	3.98e-08	0.000651	3.25343e-05	1	6.50687e-06	1
ILMN_1703754	18	13077815	rs527839	CEP192	GI_50811888	1	100	1	ENSG00000101639	CEP192	18	13114633	13114682	cis	AA	AG	GG	40	52	15	5.27397	5.40971	5.66071	0.0021005	0.0117015	0.443733	1.69e-06	0.500505	4.03e-08	0.000652	3.26205e-05	1	6.5241e-06	1
ILMN_1757636	5	56234959	rs832540	NP_714917.1	GI_31559786	1	100	0	ENSG00000155542	NP_714917.1	5	56246550	56248447	cis	GG	GA	AA	13	51	46	4.2373	4.36593	4.41941	0.00696774	0.00551351	0.494291	4.06e-08	0.494307	4.06e-08	0.000654	3.27033e-05	1	6.54065e-06	1
ILMN_1715169	6	32447054	rs2050190	CF010_HUMAN	GI_4504410	1	100	21	ENSG00000196126	HLA-DRB2	6	32654826	32656017	cis	GG	GA	AA	31	68	11	4.28038	5.32348	4.84583	2.03e-08	5.37e-09	0.276835	0.00341432	0.494008	4.15e-08	0.000655	3.27613e-05	1	6.55226e-06	1
ILMN_1765332	11	57019569	rs2729385	SLC43A1	GI_6912707	1	100	0	ENSG00000134809	TIMM10	11	57052593	57052642	cis	AA	AG	GG	9	43	58	5.6813	5.49643	5.16681	1.36e-05	3.64e-05	-0.454683	6.04e-07	-0.493901	4.18e-08	0.000657	3.28478e-05	1	6.56956e-06	1
ILMN_1784608	12	9911534	rs1597097	CLEC2B	GI_37577106	1	100	0	ENSG00000110852	CLEC2B	12	9896430	9896479	cis	AA	AG	GG	31	53	26	4.79007	4.95302	5.07762	0.000443	0.00169849	0.433326	2.26e-06	0.493606	4.27e-08	0.000659	3.29638e-05	1	6.59275e-06	1
ILMN_1673113	5	76142908	rs6453251	F2RL1	GI_34577051	1	100	2	ENSG00000164251	F2RL1	5	76166279	76166328	cis	GG	GA	AA	36	52	22	4.67863	5.00942	5.03508	1.88e-07	6.06e-08	0.450305	7.98e-07	0.493491	4.31e-08	0.000662	3.30897e-05	1	6.61793e-06	1
ILMN_1655382	1	114260718	rs878129	DCLRE1B	GI_24431998	1	100	0	ENSG00000118655	DCLRE1B	1	114257677	114257726	cis	GG	GA	AA	60	43	7	4.28936	4.34873	4.41081	6.1e-05	6.01e-05	0.488562	6.13e-08	0.493443	4.32e-08	0.000663	3.31602e-05	1	6.63203e-06	1
ILMN_1703754	18	13085609	rs474337	CEP192	GI_50811888	1	100	1	ENSG00000101639	CEP192	18	13114633	13114682	cis	GG	GA	AA	41	53	15	5.2788	5.41002	5.66071	0.00240977	0.0130236	0.438084	1.9e-06	0.495301	4.37e-08	0.000663	3.31607e-05	1	6.63213e-06	1
ILMN_1693362	10	75463378	rs4745730	VCL	GI_32484972	1	100	0	ENSG00000156110	ADK	10	75606521	75606570	cis	AA	AG	GG	3	26	81	4.60352	4.53098	4.43123	3.53e-06	3.9e-07	-0.502159	2.28e-08	-0.493238	4.39e-08	0.000667	3.33414e-05	1	6.66829e-06	1
ILMN_1757636	5	56213500	rs832582	MAP3K1	GI_31559786	1	100	0	ENSG00000155542	NP_714917.1	5	56246550	56248447	cis	GG	GA	AA	5	29	76	4.16844	4.31857	4.40736	9.25e-05	3.15e-05	0.543819	8.27e-10	0.492893	4.5e-08	0.000667	3.33414e-05	1	6.66829e-06	1
ILMN_1703754	18	13106432	rs1786263	CEP192	GI_50811888	1	100	1	ENSG00000101639	CEP192	18	13114633	13114682	cis	AA	AC	CC	41	53	15	5.2788	5.41018	5.66071	0.00240977	0.0129292	0.438112	1.89e-06	0.494865	4.51e-08	0.000668	3.33752e-05	1	6.67505e-06	1
ILMN_1724609	9	129214917	rs7047760	SLC2A8	GI_51870928	1	100	0	ENSG00000136856	SLC2A8	9	129209642	129209691	cis	AA	AG	GG	19	51	40	4.94396	5.05815	5.22733	0.000336	0.00014	0.486591	7.06e-08	0.492591	4.6e-08	0.000668	3.34035e-05	1	6.68071e-06	1
ILMN_1713688	10	127485797	rs10510149	UROS	GI_20336299	1	100	1	ENSG00000089876	DHX32	10	127515188	127515237	cis	AA	AC	CC	36	50	24	5.15543	5.0379	4.96925	0.000135	0.000161	-0.462585	3.62e-07	-0.492349	4.68e-08	0.00067	3.34809e-05	1	6.69619e-06	1
ILMN_1673113	5	76129130	rs458591	F2RL1	GI_34577051	1	100	2	ENSG00000164251	F2RL1	5	76166279	76166328	cis	GG	GA	AA	40	55	15	4.70031	5.0137	5.06175	2.24e-07	4.7e-07	0.460807	4.07e-07	0.49227	4.7e-08	0.000671	3.35302e-05	1	6.70603e-06	1
ILMN_1675375	11	10599772	rs12576545	Q8N6V7_HUMAN	GI_18490992	1	100	0	ENSESTG00000099144		11	10671945	10671994	cis	AA	AG	GG	27	63	20	4.52751	4.88931	5.00411	1.28e-06	3.77e-07	0.469203	2.34e-07	0.492237	4.71e-08	0.000671	3.35725e-05	1	6.7145e-06	1
ILMN_1805992	10	118641872	rs740600	KIAA1598	GI_50511339	1	100	0	ENSG00000187164	KIAA1598	10	118634572	118634621	cis	AA	AG	GG	11	40	59	5.43385	5.235	5.05739	0.000134	0.000516	-0.469473	2.29e-07	-0.492178	4.73e-08	0.000674	3.36879e-05	1	6.73757e-06	1
ILMN_1680231	12	56542981	rs10877030	CTDSP2	GI_45827722	1	100	0	ENSG00000123427	NP_996797.1	12	56454743	56454792	cis	CC	CA	AA	9	55	46	5.05892	4.90229	4.76938	3.44e-05	2.04e-05	-0.497089	3.31e-08	-0.491837	4.85e-08	0.000674	3.37044e-05	1	6.74088e-06	1
ILMN_1680231	12	56540282	rs4760172	CTDSP2	GI_45827722	1	100	0	ENSG00000123427	NP_996797.1	12	56454743	56454792	cis	GG	GA	AA	9	55	46	5.05892	4.90229	4.76938	3.44e-05	2.04e-05	-0.497089	3.31e-08	-0.491837	4.85e-08	0.000675	3.37467e-05	1	6.74934e-06	1
ILMN_1739586	2	36591288	rs1523785	CRIM1	GI_7019372	1	100	1	ENSG00000171055	FEZ2	2	36633060	36633109	cis	GG	GA	AA	57	41	12	5.71644	5.89109	6.04418	0.000152	0.000483	0.43731	1.78e-06	0.491722	4.89e-08	0.000676	3.37989e-05	1	6.75977e-06	1
ILMN_1792356	10	133820578	rs870552	NP_919279.1	GI_11321616	1	100	0	ENSG00000151640	DPYSL4	10	133869207	133869256	cis	AA	AG	GG	44	57	9	4.34305	4.57379	4.7783	4.84e-06	2.12e-07	0.495383	3.75e-08	0.491702	4.9e-08	0.000677	3.38736e-05	1	6.77472e-06	1
ILMN_1682176	3	45034615	rs2372862	EXOSC7	GI_4507556	1	100	0	ENSG00000163815	CLEC3B	3	45052260	45052309	cis	AA	AG	GG	35	51	24	4.33677	4.39164	4.47913	0.00404704	0.00447808	0.498523	2.98e-08	0.491417	5e-08	0.000678	3.38835e-05	1	6.7767e-06	1
ILMN_1697544	14	99838916	rs1059264	SLC25A29	GI_22748726	1	100	0	ENSG00000197119	SLC25A29	14	99827553	99827602	cis	AA	AG	GG	10	47	52	4.71272	4.54921	4.41631	1.72e-05	1.41e-05	-0.516783	8.78e-09	-0.493361	5.02e-08	0.000678	3.38835e-05	1	6.7767e-06	1
ILMN_1715013	1	43098769	rs11576627	ZNF691	GI_63054854	1	100	0	ENSG00000164010	ERMAP	1	43055397	43055446	cis	GG	GA	AA	79	31	0	4.98617	4.79435	-1	2.97e-07	2.41e-06	-0.450619	7.82e-07	-0.491253	5.06e-08	0.000679	3.39579e-05	1	6.79159e-06	1
ILMN_1720059	8	28802243	rs11782284	NP_060720.1	GI_47059039	1	100	0	ENSG00000147421	HMBOX1	8	28965040	28965089	cis	AA	AG	GG	27	53	30	4.80347	4.97997	5.15014	0.000244	9.87e-05	0.470946	2.08e-07	0.491118	5.11e-08	0.00068	3.39984e-05	1	6.79967e-06	1
ILMN_1772697	22	27795869	rs134585	KREMEN1	GI_24041013	1	100	0	ENSG00000183762	KREMEN1	22	27868391	27868440	cis	AA	AG	GG	21	59	29	4.42214	4.48648	4.64085	1.26e-05	2.44e-05	0.5154	9.77e-09	0.493027	5.14e-08	0.000682	3.41205e-05	1	6.8241e-06	1
ILMN_1772697	22	27825079	rs134665	KREMEN1	GI_24041013	1	100	0	ENSG00000183762	KREMEN1	22	27868391	27868440	cis	AA	AG	GG	27	57	19	4.65016	4.48182	4.42292	4.8e-06	1.47e-05	-0.5279	1e-08	-0.505005	5.33e-08	0.000683	3.4171e-05	1	6.8342e-06	1
ILMN_1682176	3	45076808	rs4683033	CDCP1	GI_4507556	1	100	0	ENSG00000163815	CLEC3B	3	45052260	45052309	cis	AA	AG	GG	38	55	17	4.34589	4.38823	4.51549	0.0256606	0.0240397	0.510182	1.25e-08	0.490397	5.38e-08	0.000685	3.42279e-05	1	6.84558e-06	1
ILMN_1795836	21	46761215	rs6518299	DIP2A	GI_54607071	1	100	0	ENSG00000182362	CU057_HUMAN	21	46531282	46531331	cis	AA	AG	GG	40	49	20	5.08029	4.95171	4.86034	0.00025	0.000138	-0.495129	4.42e-08	-0.492263	5.43e-08	0.000685	3.4232e-05	1	6.84641e-06	1
ILMN_1778347	9	34372175	rs2381117	NP_115985.2	GI_22219466	1	100	0	ENSG00000164978	NUDT2	9	34333478	34333527	cis	GG	GA	AA	66	38	6	5.09677	4.96378	4.7569	7.96e-05	5.17e-05	-0.512191	1.07e-08	-0.490173	5.47e-08	0.000687	3.43526e-05	1	6.87053e-06	1
ILMN_1687213	8	11381382	rs2736340	BLK	GI_32698772	1	100	0	ENSG00000154319	CH013_HUMAN	8	11316520	11316569	cis	AA	AG	GG	3	44	63	4.41785	4.41704	4.28479	3.52e-07	2.01e-06	-0.483719	8.64e-08	-0.490058	5.51e-08	0.000693	3.46328e-05	1	6.92656e-06	1
ILMN_1795836	21	46476371	rs2839159	MCM3APAS	GI_54607071	1	100	0	ENSG00000182362	CU057_HUMAN	21	46531282	46531331	cis	AA	AC	CC	53	54	3	5.06157	4.92342	4.72554	9.7e-06	4.65e-06	-0.485889	7.41e-08	-0.490046	5.52e-08	0.000693	3.46421e-05	1	6.92843e-06	1
ILMN_1781388	9	70317964	rs2131355	PGM5	GI_68299819	1	100	0	ENSG00000154330	PGM5	9	70335548	70335597	cis	AA	AG	GG	38	45	26	4.37465	4.57339	4.75384	0.000322	2.74e-05	0.521333	6.16e-09	0.491789	5.62e-08	0.000693	3.46551e-05	1	6.93101e-06	1
ILMN_1703754	18	12974144	rs6505776	SEH1L	GI_50811888	1	100	1	ENSG00000101639	CEP192	18	13114633	13114682	cis	AA	AC	CC	40	56	14	5.2749	5.41739	5.66148	0.00109022	0.00661473	0.437156	1.8e-06	0.489693	5.66e-08	0.000693	3.46655e-05	1	6.9331e-06	1
ILMN_1804822	20	578970	rs6107696	SCRT2	GI_22129777	1	100	0	ENSG00000172070	SCRT2	20	575643	575692	cis	AA	AG	GG	12	47	51	5.85296	5.66059	5.41088	7.7e-05	1.65e-05	-0.499914	2.69e-08	-0.489569	5.71e-08	0.000694	3.46861e-05	1	6.93722e-06	1
ILMN_1716547	2	71144566	rs11126315	NAGK	GI_49574507	1	100	1	ENSG00000124357	NAGK	2	71159114	71159163	cis	AA	AG	GG	60	44	6	7.49311	7.27222	7.17865	3.63e-06	3.17e-06	-0.468212	2.5e-07	-0.48956	5.71e-08	0.000694	3.46873e-05	1	6.93746e-06	1
ILMN_1674285	6	2974126	rs1885300	NQO2	GI_61966806	1	100	0	null		6	2964503	2964552	cis	GG	GA	AA	57	46	5	5.28247	4.96946	4.63922	2.78e-06	5.06e-06	-0.502146	3.08e-08	-0.493465	5.75e-08	0.000695	3.47385e-05	1	6.94769e-06	1
ILMN_1667711	11	63122965	rs11231528	HRASLS3	GI_5901975	1	100	0	ENSG00000176485	HRASLS3	11	63099024	63099073	cis	AA	AC	CC	11	49	50	5.40271	5.19079	5.01704	0.000249	5.91e-05	-0.516455	7.68e-09	-0.489439	5.76e-08	0.000695	3.47401e-05	1	6.94802e-06	1
ILMN_1667711	11	63130224	rs2030731	HRASLS3	GI_5901975	1	100	0	ENSG00000176485	HRASLS3	11	63099024	63099073	cis	AA	AG	GG	11	49	50	5.40271	5.19079	5.01704	0.000249	5.91e-05	-0.516455	7.68e-09	-0.489439	5.76e-08	0.000696	3.48116e-05	1	6.96233e-06	1
ILMN_1733338	6	26771457	rs7740197	ZNF322A	GI_37574626	1	100	0	ENSG00000111801	BTN3A3	6	26561049	26561098	cis	AA	AG	GG	38	60	12	5.15952	4.96363	4.57578	0.000334	0.000745	-0.489658	5.67e-08	-0.488978	5.95e-08	0.000699	3.49501e-05	1	6.99003e-06	1
ILMN_1736976	1	39912140	rs784600	NT5C1A	GI_19913444	1	100	0	ENSG00000116983	HPCAL4	1	39917307	39917356	cis	AA	AG	GG	17	59	34	4.90788	4.79473	4.60239	1.05e-05	1.13e-06	-0.485345	7.7e-08	-0.488942	5.97e-08	0.000699	3.49647e-05	1	6.99293e-06	1
ILMN_1726030	1	52840174	rs6588431	GPX7	GI_15618996	1	100	0	ENSG00000116157	GPX7	1	52846892	52846941	cis	GG	GA	AA	39	56	15	4.74547	4.93124	5.07794	0.000183	0.000126	0.458975	4.58e-07	0.488913	5.98e-08	0.0007	3.50224e-05	1	7.00449e-06	1
ILMN_1685631	19	19288623	rs8108647	SF4	GI_50726969	1	100	0	ENSG00000129933	NP_056144.2	19	19330217	19330266	cis	AA	AG	GG	76	29	5	5.65745	5.49763	5.25192	6.46e-05	3.8e-05	-0.473579	1.74e-07	-0.488866	6e-08	0.000701	3.50404e-05	1	7.00808e-06	1
ILMN_1682120	1	150173797	rs10494270	THEM4	GI_76159292	1	100	0	ENSG00000159445	THEM4	1	150112934	150112983	cis	AA	AG	GG	54	46	10	4.37427	4.28559	4.24012	4.32e-06	3.82e-05	-0.433629	2.22e-06	-0.488798	6.03e-08	0.000701	3.50412e-05	1	7.00823e-06	1
ILMN_1719471	5	80006179	rs1650647	MSH3	GI_68303634	1	100	2	ENSG00000113318	MSH3	5	80196510	80204732	cis	AA	AC	CC	63	37	10	4.62475	4.69143	4.84954	0.00148814	0.0388477	0.402268	1.32e-05	0.488739	6.06e-08	0.000701	3.50577e-05	1	7.01155e-06	1
ILMN_1795836	21	46522771	rs2839193	MCM3AP	GI_54607071	1	100	0	ENSG00000182362	CU057_HUMAN	21	46531282	46531331	cis	AA	AG	GG	10	46	54	4.79382	4.94053	5.05745	0.000176	9.01e-05	0.494857	3.9e-08	0.48842	6.2e-08	0.000701	3.50606e-05	1	7.01212e-06	1
ILMN_1778347	9	34324793	rs4879775	NUDT2	GI_22219466	1	100	0	ENSG00000164978	NUDT2	9	34333478	34333527	cis	GG	GA	AA	77	28	5	4.97624	5.14068	5.28836	3.57e-05	8.4e-06	0.514802	8.73e-09	0.488144	6.32e-08	0.000704	3.51787e-05	1	7.03574e-06	1
ILMN_1720059	8	29119091	rs6991271	KIF13B	GI_47059039	1	100	0	ENSG00000147421	HMBOX1	8	28965040	28965089	cis	AA	AC	CC	24	47	39	4.7711	4.97611	5.12186	0.00143314	0.003907	0.484584	8.13e-08	0.488128	6.33e-08	0.000704	3.52183e-05	1	7.04366e-06	1
ILMN_1761728	19	11550158	rs3760780	ACP5	GI_6138970	1	100	0	ENSG00000102575	ACP5	19	11546784	11546833	cis	AA	AG	GG	48	52	9	4.53014	4.60647	4.75195	9.03e-05	0.000488	0.477151	1.56e-07	0.490009	6.37e-08	0.000704	3.52185e-05	1	7.0437e-06	1
ILMN_1814952	17	17125827	rs2270180	COPS3	GI_51317378	1	100	0	ENSG00000154803	FLCN	17	17065303	17065352	cis	AA	AG	GG	78	30	2	4.04364	4.16341	4.56464	3.05e-06	4.29e-05	0.553779	3.49e-10	0.487938	6.41e-08	0.000705	3.52296e-05	1	7.04591e-06	1
ILMN_1666206	17	35304874	rs8067378	GSDML	GI_8924175	1	100	0	ENSG00000073605	GSDML	17	35314498	35314547	cis	AA	AG	GG	27	58	25	6.01324	5.85976	5.67013	0.00744905	0.00581647	-0.501081	2.47e-08	-0.48771	6.52e-08	0.000707	3.53367e-05	1	7.06734e-06	1
ILMN_1778668	11	116527133	rs4938349	PAFAH1B2	GI_48255904	1	100	1	ENSG00000149591	TAGLN	11	116580580	116580629	cis	AA	AG	GG	70	37	3	6.01045	5.75286	5.36623	1.06e-05	2.32e-06	-0.485533	7.6e-08	-0.487696	6.52e-08	0.000708	3.53764e-05	1	7.07528e-06	1
ILMN_1778668	11	116556375	rs4938354	SIDT2	GI_48255904	1	100	1	ENSG00000149591	TAGLN	11	116580580	116580629	cis	GG	GA	AA	70	37	3	6.01045	5.75286	5.36623	1.06e-05	2.32e-06	-0.485533	7.6e-08	-0.487696	6.52e-08	0.000709	3.54337e-05	1	7.08675e-06	1
ILMN_1741165	2	218963086	rs3816560	SLC11A1	GI_73760412	1	100	0	ENSG00000018280	SLC11A1	2	218968130	218968179	cis	AA	AG	GG	55	41	14	7.51899	7.73091	8.01436	0.0011934	0.0048294	0.455562	5.71e-07	0.487472	6.63e-08	0.000711	3.55303e-05	1	7.10605e-06	1
ILMN_1715169	6	32514320	rs3129871	NP_061984.2	GI_4504410	1	100	21	ENSG00000196126	HLA-DRB2	6	32654826	32656017	cis	CC	CA	AA	62	45	3	4.73431	5.27616	5.67938	8.16e-07	0.0153095	0.255647	0.007027	0.487431	6.65e-08	0.000711	3.55473e-05	1	7.10946e-06	1
ILMN_1685237	16	48646693	rs4785201	YP01_HUMAN	GI_8923644	1	100	0	ENSG00000155393	YP01_HUMAN	16	48697658	48697707	cis	AA	AG	GG	73	30	4	5.66259	5.53419	5.40855	2.47e-06	6.95e-06	-0.416004	8.34e-06	-0.493279	6.73e-08	0.000712	3.56079e-05	1	7.12157e-06	1
ILMN_1715169	6	32446673	rs3129943	CF010_HUMAN	GI_4504410	1	100	21	ENSG00000196126	HLA-DRB2	6	32654826	32656017	cis	GG	GA	AA	33	61	14	4.28581	5.36214	4.97647	1.44e-07	2.25e-08	0.294038	0.00200994	0.491195	6.76e-08	0.000712	3.56247e-05	1	7.12495e-06	1
ILMN_1783149	10	73195531	rs7919533	GI24_HUMAN	GI_16507961	1	100	0	ENSG00000107736	CDH23	10	73245477	73245526	cis	AA	AG	GG	26	53	31	5.29642	5.15045	5.00026	0.000594	0.000235	-0.485772	7.48e-08	-0.487198	6.76e-08	0.000713	3.56463e-05	1	7.12927e-06	1
ILMN_1725485	6	153532821	rs603189	RGS17	GI_56790938	1	100	0	ENSG00000091844	RGS17	6	153373769	153373818	cis	AA	AC	CC	35	54	20	4.27419	4.19292	4.13904	0.000387	0.000615	-0.472165	2.18e-07	-0.489113	6.79e-08	0.000714	3.56982e-05	1	7.13964e-06	1
ILMN_1720059	8	28836379	rs12550344	NP_060720.1	GI_47059039	1	100	0	ENSG00000147421	HMBOX1	8	28965040	28965089	cis	AA	AG	GG	27	52	31	4.80347	4.98007	5.14447	0.00036	0.000179	0.466715	2.76e-07	0.486542	7.08e-08	0.000715	3.57695e-05	1	7.1539e-06	1
ILMN_1701374	2	183777732	rs987607	NUP35	GI_56788372	1	100	0	ENSG00000163002	NUP35	2	183724496	183724545	cis	AA	AG	GG	60	44	6	4.3485	4.42856	4.60365	0.000308	0.000296	0.494578	3.98e-08	0.486428	7.14e-08	0.000716	3.57818e-05	1	7.15637e-06	1
ILMN_1681131	10	102643755	rs10786612	CJ006_HUMAN	GI_28872733	1	100	0	ENSG00000055950	MRPL43	10	102736291	102736340	cis	AA	AG	GG	71	32	7	5.62666	5.45381	5.3708	1.06e-05	1.96e-06	-0.487622	6.56e-08	-0.486228	7.24e-08	0.000716	3.57894e-05	1	7.15788e-06	1
ILMN_1778347	9	34160980	rs2769710	UBAP1	GI_22219466	1	100	0	ENSG00000164978	NUDT2	9	34333478	34333527	cis	GG	GA	AA	65	37	7	5.09756	4.96009	4.79467	5.11e-05	3.9e-05	-0.505033	2.14e-08	-0.487913	7.39e-08	0.000717	3.58554e-05	1	7.17108e-06	1
ILMN_1715169	6	32407800	rs1003878	CF010_HUMAN	GI_4504410	1	100	21	ENSG00000196126	HLA-DRB2	6	32654826	32656017	cis	AA	AG	GG	30	64	16	4.27644	5.31608	4.96688	2.24e-07	1.93e-08	0.266441	0.00489935	0.485883	7.42e-08	0.000719	3.59291e-05	1	7.18582e-06	1
ILMN_1730928	17	27857275	rs11655031	MYO1D	GI_34304373	1	100	0	ENSG00000176749	CDK5R1	17	27841663	27841712	cis	AA	AG	GG	23	50	37	5.25837	5.13631	5.00241	0.00046	0.000418	-0.49018	5.46e-08	-0.485862	7.43e-08	0.00072	3.59886e-05	1	7.19772e-06	1
ILMN_1795836	21	46680534	rs2236616	PCNT	GI_54607071	1	100	0	ENSG00000182362	CU057_HUMAN	21	46531282	46531331	cis	AA	AC	CC	19	53	37	4.84653	4.97502	5.07409	0.00283667	0.00307301	0.470481	2.44e-07	0.487765	7.47e-08	0.00072	3.60127e-05	1	7.20253e-06	1
ILMN_1715169	6	32522251	rs3129890	NP_061984.2	GI_4504410	1	100	21	ENSG00000196126	HLA-DRB2	6	32654826	32656017	cis	GG	GA	AA	31	62	16	4.3416	5.36643	4.75264	7.76e-09	4.82e-07	0.20507	0.0324273	0.487728	7.49e-08	0.00072	3.60127e-05	1	7.20253e-06	1
ILMN_1719622	17	5139824	rs2251155	RABEP1	GI_49574500	1	100	0	OTTHUMG00000142414		17	5229361	5229410	cis	AA	AG	GG	36	54	20	5.23732	5.30956	5.49559	0.00994032	0.0208401	0.478042	1.28e-07	0.485659	7.54e-08	0.000721	3.60449e-05	1	7.20898e-06	1
ILMN_1750511	17	37319300	rs2304497	ACLY	GI_34147471	1	100	0	ENSG00000141698	NT5C3L	17	37235126	37235175	cis	AA	AC	CC	87	23	0	4.52316	4.68928	-1	3.95e-07	4.95e-07	0.458011	4.88e-07	0.48543	7.66e-08	0.000721	3.60685e-05	1	7.21369e-06	1
ILMN_1811178	15	74477661	rs12907805	ZNF291	GI_16507197	1	100	0	ENSG00000140386	ZNF291	15	74428067	74428116	cis	GG	GA	AA	33	50	27	4.74132	4.6621	4.60335	0.000295	0.00476142	-0.441049	1.42e-06	-0.485356	7.7e-08	0.000722	3.60802e-05	1	7.21603e-06	1
ILMN_1811178	15	74466081	rs4886493	ZNF291	GI_16507197	1	100	0	ENSG00000140386	ZNF291	15	74428067	74428116	cis	GG	GA	AA	16	55	39	4.73822	4.6953	4.61041	0.000288	0.000213	-0.400205	1.48e-05	-0.485	7.89e-08	0.000723	3.61386e-05	1	7.22773e-06	1
ILMN_1811178	15	74460771	rs3765115	ZNF291	GI_16507197	1	100	0	ENSG00000140386	ZNF291	15	74428067	74428116	cis	GG	GA	AA	16	55	39	4.73822	4.6953	4.61041	0.000288	0.000213	-0.400205	1.48e-05	-0.485	7.89e-08	0.000724	3.61761e-05	1	7.23521e-06	1
ILMN_1681131	10	102740773	rs3740487	PEO1	GI_28872733	1	100	0	ENSG00000055950	MRPL43	10	102736291	102736340	cis	CC	CA	AA	69	32	9	5.62633	5.47035	5.3714	3.12e-05	6.36e-05	-0.479282	1.18e-07	-0.484985	7.9e-08	0.000725	3.62535e-05	1	7.2507e-06	1
ILMN_1681131	10	102736493	rs2863095	MRPL43	GI_28872733	1	100	0	ENSG00000055950	MRPL43	10	102736291	102736340	cis	GG	GA	AA	69	32	9	5.62633	5.47035	5.3714	3.12e-05	6.36e-05	-0.479282	1.18e-07	-0.484985	7.9e-08	0.000729	3.646e-05	1	7.292e-06	1
ILMN_1739586	2	36592134	rs3770832	CRIM1	GI_7019372	1	100	1	ENSG00000171055	FEZ2	2	36633060	36633109	cis	CC	CA	AA	54	44	12	5.71379	5.88244	6.04418	0.000228	0.000799	0.431778	2.48e-06	0.484929	7.93e-08	0.000731	3.6573e-05	1	7.3146e-06	1
ILMN_1712918	6	2945302	rs2071002	NQO2	GI_4505416	1	100	0	ENSG00000124588	NQO2	6	2962145	2962194	cis	CC	CA	AA	7	52	50	4.78204	5.20594	5.42956	0.000286	0.000243	0.495988	4.15e-08	0.486693	8.05e-08	0.000732	3.65875e-05	1	7.31749e-06	1
ILMN_1671703	10	90737149	rs4934434	FAS	GI_4501882	1	100	0	ENSG00000107796	ACTA2	10	90684908	90684957	cis	AA	AC	CC	12	59	39	5.89359	5.66286	5.41314	7.19e-05	2.47e-05	-0.492239	4.71e-08	-0.484681	8.07e-08	0.000733	3.66256e-05	1	7.32512e-06	1
ILMN_1797155	17	27829908	rs12162135	PSMD11	GI_45505146	1	100	0	ENSG00000108666	NJMU_HUMAN	17	27682633	27682682	cis	AA	AC	CC	27	55	25	4.5221	4.35208	4.30556	1.18e-05	1.91e-05	-0.503918	3.14e-08	-0.49021	8.35e-08	0.000733	3.66256e-05	1	7.32512e-06	1
ILMN_1691410	10	29152705	rs787346	Q5T2Z8_HUMAN	GI_62953114	1	100	0	ENSG00000095739	BAMBI	10	29011568	29011617	cis	AA	AG	GG	53	43	14	4.35499	4.48472	4.53635	1.31e-05	2.54e-05	0.447985	9.23e-07	0.484026	8.45e-08	0.000733	3.66423e-05	1	7.32846e-06	1
ILMN_1711453	12	10028824	rs479499	CLEC12A	GI_42490743	1	100	0	ENSG00000172322	CLEC12A	12	10029269	10029318	cis	AA	AC	CC	18	51	39	4.2594	4.38094	4.51423	0.002454	0.00132453	0.475562	1.98e-07	0.487738	8.61e-08	0.000733	3.66647e-05	1	7.33294e-06	1
ILMN_1812666	13	42496191	rs2281782	DNAJC15	GI_66472919	1	100	1	ENSG00000120675	DNAJC15	13	42581232	42581281	cis	AA	AG	GG	65	40	5	4.97215	4.84397	4.58713	6.09e-06	1.16e-05	-0.494665	3.95e-08	-0.483479	8.78e-08	0.000734	3.66758e-05	1	7.33517e-06	1
ILMN_1812666	13	42495865	rs11617079	DNAJC15	GI_66472919	1	100	1	ENSG00000120675	DNAJC15	13	42581232	42581281	cis	AA	AG	GG	65	40	5	4.97215	4.84397	4.58713	6.09e-06	1.16e-05	-0.494665	3.95e-08	-0.483479	8.78e-08	0.000734	3.66778e-05	1	7.33555e-06	1
ILMN_1811301	9	138426288	rs10870144	PMPCA	GI_47078290	1	100	0	ENSG00000148384	INPP5E	9	138443134	138443183	cis	GG	GA	AA	72	29	9	4.70585	4.58034	4.42752	0.00105116	0.000859	-0.468632	2.43e-07	-0.483441	8.81e-08	0.000735	3.67658e-05	1	7.35316e-06	1
ILMN_1730928	17	27649844	rs763545	RHBDL3	GI_34304373	1	100	0	ENSG00000176749	CDK5R1	17	27841663	27841712	cis	AA	AG	GG	34	57	19	4.99796	5.1404	5.25861	0.000193	0.000157	0.471224	2.04e-07	0.48337	8.85e-08	0.000738	3.68868e-05	1	7.37736e-06	1
ILMN_1695812	12	51292672	rs7975662	Q6ZRL2_HUMAN	GI_28372502	1	100	0	ENSG00000170486	NP_542785.1	12	51265803	51265852	cis	GG	GA	AA	44	51	14	5.07774	4.89053	4.50254	0.00391863	0.0131551	-0.450973	8.6e-07	-0.484755	9.22e-08	0.000738	3.69062e-05	1	7.38125e-06	1
ILMN_1745522	4	74936965	rs872914	PF4V1	GI_4505734	1	100	0	ENSG00000109272	PF4V1	4	74937977	74938026	cis	AA	AG	GG	46	53	10	4.63377	4.90547	5.13703	7.99e-06	2.45e-06	0.501612	2.76e-08	0.484479	9.4e-08	0.000739	3.69405e-05	1	7.3881e-06	1
ILMN_1813139	15	62996933	rs2056497	ANKDD1A	GI_38176293	1	100	0	ENSG00000166839	ANKDD1A	15	63037789	63037838	cis	CC	CA	AA	68	36	6	4.81468	5.1841	5.2043	2.45e-07	8.7e-08	0.496448	3.47e-08	0.482359	9.5e-08	0.00074	3.69766e-05	1	7.39531e-06	1
ILMN_1712517	8	144401827	rs7464066	GLI4	GI_13569857	1	100	0	ENSG00000185730	ZNF696	8	144451356	144451405	cis	AA	AG	GG	36	56	18	4.64436	4.76997	4.81433	4.2e-05	5.69e-05	0.424085	3.9e-06	0.482225	9.59e-08	0.00074	3.70151e-05	1	7.40302e-06	1
ILMN_1712517	8	144410428	rs10090179	GLI4	GI_13569857	1	100	0	ENSG00000185730	ZNF696	8	144451356	144451405	cis	GG	GA	AA	36	56	18	4.64436	4.76997	4.81433	4.2e-05	5.69e-05	0.424085	3.9e-06	0.482225	9.59e-08	0.000742	3.70808e-05	1	7.41616e-06	1
ILMN_1717297	19	60385056	rs2288419	PTPRH	GI_39930526	1	100	0	ENSG00000105048	TNNT1	19	60336032	60336081	cis	GG	GA	AA	8	37	65	5.51939	5.17707	4.77734	2.88e-05	4.41e-05	-0.542603	9.17e-10	-0.482111	9.67e-08	0.000742	3.7087e-05	1	7.4174e-06	1
ILMN_1735712	12	51410739	rs939607	KRT1B	GI_17318568	1	100	0	ENSG00000167768	KRT1	12	51355133	51355182	cis	AA	AC	CC	11	36	63	6.49521	6.11524	5.55284	0.000474	0.000291	-0.478692	1.23e-07	-0.481998	9.74e-08	0.000744	3.72067e-05	1	7.44134e-06	1
ILMN_1749493	10	1246632	rs3817043	ADARB2	GI_8922076	1	100	0	ENSG00000185736	ADARB2	10	1218219	1218268	cis	AA	AG	GG	17	50	43	4.34482	4.25538	4.19437	0.00121077	0.000469	-0.512516	1.04e-08	-0.481919	9.8e-08	0.000744	3.72231e-05	1	7.44462e-06	1
ILMN_1745949	19	46727556	rs3826716	CEACAM21	GI_52317155	1	100	0	ENSG00000007129	CEACAM21	19	46784856	46784905	cis	GG	GA	AA	61	41	8	4.47925	4.41162	4.30593	0.000582	0.00206917	-0.445956	1.05e-06	-0.481656	9.98e-08	0.000744	3.72231e-05	1	7.44462e-06	1
ILMN_1657129	7	26921271	rs13311400	SCAP2	GI_38202227	1	100	1	ENSG00000005020	SCAP2	7	26673836	26673885	cis	GG	GA	AA	27	50	32	5.87594	6.10215	6.20587	0.0464282	0.075521	0.453961	7.13e-07	0.483576	1e-07	0.000746	3.72844e-05	1	7.45688e-06	1
ILMN_1711453	12	10022951	rs607567	CLEC12A	GI_42490743	1	100	0	ENSG00000172322	CLEC12A	12	10029269	10029318	cis	AA	AC	CC	18	53	39	4.2594	4.37914	4.51423	0.00206066	0.00108095	0.473353	1.77e-07	0.481588	1e-07	0.000746	3.73183e-05	1	7.46365e-06	1
ILMN_1779228	18	23944925	rs12454164	CDH2	GI_14589888	1	100	0	ENSG00000170558	CDH2	18	23784958	23785007	cis	AA	AG	GG	13	47	50	4.39794	4.49419	4.63259	0.000158	0.000117	0.459547	4.41e-07	0.481231	1.03e-07	0.000747	3.73465e-05	1	7.4693e-06	1
ILMN_1783149	10	73254432	rs1015193	PSAP	GI_16507961	1	100	0	ENSG00000107736	CDH23	10	73245477	73245526	cis	AA	AG	GG	27	47	36	5.29215	5.15428	5.01527	0.000448	0.00032	-0.475426	1.53e-07	-0.481176	1.03e-07	0.000747	3.73595e-05	1	7.47191e-06	1
ILMN_1657317	7	101900914	rs1131383	NP_690852.1	GI_62422568	1	100	0	ENSG00000005075	POLR2J	7	101900853	101900902	cis	AA	AG	GG	60	45	5	4.68378	4.59703	4.38979	0.000139	0.000951	-0.450171	8.04e-07	-0.481113	1.04e-07	0.000747	3.73722e-05	1	7.47444e-06	1
ILMN_1805905	11	34457263	rs1323690	ELF5	GI_60302919	1	100	1	ENSG00000121691	CAT	11	34449571	34449620	cis	AA	AG	GG	15	52	43	6.43123	6.69358	6.90775	0.00194086	0.00104092	0.472353	1.89e-07	0.481052	1.04e-07	0.000748	3.73756e-05	1	7.47512e-06	1
ILMN_1745949	19	46795392	rs2191241	CEACAM21	GI_52317155	1	100	0	ENSG00000007129	CEACAM21	19	46784856	46784905	cis	AA	AG	GG	79	26	5	4.4707	4.37922	4.30263	6.4e-05	0.000214	-0.445534	1.07e-06	-0.480984	1.05e-07	0.00075	3.75223e-05	1	7.50446e-06	1
ILMN_1682928	7	29154471	rs245883	CPVL	GI_22027517	1	100	1	ENSG00000106066	CPVL	7	29036795	29036844	cis	AA	AG	GG	22	54	34	6.84903	6.68744	6.41832	1.6e-05	0.000143	-0.471595	1.99e-07	-0.480965	1.05e-07	0.000751	3.75588e-05	1	7.51176e-06	1
ILMN_1770811	5	52140520	rs10512997	Q9UHT8_HUMAN	GI_31880782	1	100	0	ENSG00000152684	PELO	5	52133371	52133420	cis	GG	GA	AA	55	42	13	5.72721	5.88538	5.98705	5.94e-05	2e-05	0.477232	1.35e-07	0.480922	1.05e-07	0.000752	3.75924e-05	1	7.51847e-06	1
ILMN_1783149	10	73208170	rs10762481	GI24_HUMAN	GI_16507961	1	100	0	ENSG00000107736	CDH23	10	73245477	73245526	cis	AA	AG	GG	51	43	16	5.03975	5.19909	5.31882	0.000209	0.000153	0.46957	2.28e-07	0.480882	1.05e-07	0.000752	3.76107e-05	1	7.52214e-06	1
ILMN_1796216	14	76280004	rs7155817	VASH1	GI_40254856	1	100	0	ENSG00000071246	VASH1	14	76318923	76318972	cis	GG	GA	AA	93	15	2	5.03243	5.3955	5.97199	4.97e-06	1.92e-06	0.556181	2.82e-10	0.480812	1.06e-07	0.000755	3.77631e-05	1	7.55262e-06	1
ILMN_1748797	17	70886540	rs4789182	GRB2	GI_45359857	1	100	0	ENSG00000177885	GRB2	17	70826143	70826192	cis	AA	AG	GG	61	42	7	6.13995	5.92744	5.64596	0.000196	0.000142	-0.476927	1.38e-07	-0.480643	1.07e-07	0.000756	3.77889e-05	1	7.55778e-06	1
ILMN_1685631	19	19320215	rs968525	NP_056144.2	GI_50726969	1	100	0	ENSG00000129933	NP_056144.2	19	19330217	19330266	cis	GG	GA	AA	77	28	5	5.65531	5.49783	5.25192	0.000111	6.66e-05	-0.467748	2.57e-07	-0.480032	1.12e-07	0.000757	3.7827e-05	1	7.5654e-06	1
ILMN_1729179	15	43460321	rs1346268	GATM	GI_13129039	1	100	0	ENSG00000171763	SPATA5L1	15	43498081	43498130	cis	AA	AG	GG	51	49	10	4.86334	4.97248	5.0492	1.27e-05	0.00163869	0.359963	0.000112	0.479844	1.13e-07	0.000757	3.78292e-05	1	7.56584e-06	1
ILMN_1717552	15	73632152	rs7163907	PTPN9	GI_46852163	1	100	0	ENSG00000140400	MAN2C1	15	73435298	73435347	cis	AA	AG	GG	66	38	6	5.50566	5.77275	5.75292	1.79e-06	7.65e-05	0.384154	3.43e-05	0.479535	1.16e-07	0.000757	3.78483e-05	1	7.56966e-06	1
ILMN_1739586	2	36598516	rs2287082	CRIM1	GI_7019372	1	100	1	ENSG00000171055	FEZ2	2	36633060	36633109	cis	CC	CA	AA	55	43	12	5.7264	5.87022	6.04418	0.00034	0.00580714	0.400202	1.48e-05	0.47934	1.17e-07	0.000757	3.7854e-05	1	7.5708e-06	1
ILMN_1791511	7	150071909	rs2286898	GIMAP5	GI_32484986	1	100	0	ENSG00000002933	NP_060957.2	7	150133038	150133087	cis	CC	CA	AA	52	47	11	4.85689	5.28333	5.62461	0.000115	1.98e-05	0.50472	1.88e-08	0.479272	1.18e-07	0.000757	3.78557e-05	1	7.57114e-06	1
ILMN_1709634	5	10336530	rs6871279	NP_620164.1	GI_31982874	1	100	0	ENSG00000164237	NP_620164.1	5	10332592	10332641	cis	AA	AG	GG	58	42	10	4.12792	4.22857	4.43622	1.95e-05	2.34e-05	0.533229	2.01e-09	0.479155	1.19e-07	0.000764	3.82179e-05	1	7.64358e-06	1
ILMN_1778668	11	116508959	rs4938344	PAFAH1B2	GI_48255904	1	100	1	ENSG00000149591	TAGLN	11	116580580	116580629	cis	AA	AG	GG	71	36	3	6.00721	5.7521	5.36623	1.74e-05	3.62e-06	-0.480379	1.09e-07	-0.479083	1.19e-07	0.000765	3.82356e-05	1	7.64712e-06	1
ILMN_1700067	6	26700686	rs9379895	ABT1	GI_37574626	1	100	0	ENSG00000111801	BTN3A3	6	26561049	26561098	cis	AA	AG	GG	37	56	10	5.16932	4.94963	4.59261	9.89e-05	0.000194	-0.498711	8.26e-08	-0.493243	1.2e-07	0.000765	3.82681e-05	1	7.65361e-06	1
ILMN_1720059	8	29097359	rs10102538	KIF13B	GI_47059039	1	100	0	ENSG00000147421	HMBOX1	8	28965040	28965089	cis	AA	AG	GG	9	42	59	4.64669	4.91074	5.08585	0.000126	0.000185	0.486868	6.92e-08	0.478958	1.2e-07	0.000766	3.82933e-05	1	7.65865e-06	1
ILMN_1655684	19	44147374	rs12151188	FBXO17	GI_20149644	1	100	0	ENSG00000104835	SARS2	19	44097829	44097878	cis	AA	AG	GG	13	41	56	5.60889	5.46443	5.34999	0.00545731	0.00840825	-0.416049	6.17e-06	-0.478896	1.21e-07	0.000768	3.84193e-05	1	7.68387e-06	1
ILMN_1713744	14	95565628	rs4274360	CN132_HUMAN	GI_46275833	1	100	0	ENSG00000183633	CN132_HUMAN	14	95629769	95629818	cis	GG	GA	AA	76	27	7	4.32294	4.40887	4.46051	7.64e-05	0.000201	0.457259	5.12e-07	0.478602	1.23e-07	0.000769	3.84566e-05	1	7.69132e-06	1
ILMN_1715169	6	32774504	rs1794282	HLA-DQB1	GI_4504410	1	100	21	ENSG00000196126	HLA-DRB2	6	32654826	32656017	cis	AA	AG	GG	22	69	19	4.22616	5.24251	4.90966	1.18e-07	5.81e-09	0.201938	0.0343789	0.478573	1.24e-07	0.00077	3.85231e-05	1	7.70462e-06	1
ILMN_1655382	1	114267633	rs11102703	HIPK1	GI_24431998	1	100	0	ENSG00000118655	DCLRE1B	1	114257677	114257726	cis	CC	CA	AA	57	46	7	4.28951	4.34466	4.41081	0.000133	0.000145	0.469713	2.26e-07	0.478494	1.24e-07	0.000771	3.85505e-05	1	7.71009e-06	1
ILMN_1783795	5	180404429	rs4078420	BTNL9	GI_37574623	1	100	0	ENSG00000168903	BTNL3	5	180357021	180357070	cis	AA	AG	GG	24	54	32	4.11204	4.48445	4.83095	0.00153928	0.00103314	0.543106	8.79e-10	0.478386	1.25e-07	0.000771	3.85639e-05	1	7.71279e-06	1
ILMN_1676528	6	26541308	rs1624440	BTN2A3	GI_76781490	1	100	1	ENSG00000186470	BTN3A2	6	26486092	26486141	cis	AA	AG	GG	42	46	22	5.78998	6.10012	6.37962	0.00583703	0.00322345	0.460168	4.24e-07	0.478241	1.26e-07	0.000771	3.85736e-05	1	7.71471e-06	1
ILMN_1698243	1	154508325	rs2246476	SMG5	GI_24307870	1	100	0	ENSG00000198715	NP_653181.1	1	154529205	154529254	cis	AA	AG	GG	67	33	10	5.77187	6.01648	6.1264	6.37e-05	4.91e-05	0.446246	1.03e-06	0.478141	1.27e-07	0.000773	3.86655e-05	1	7.73311e-06	1
ILMN_1718063	10	91000293	rs2243548	LIPA	GI_51317398	1	100	0	ENSG00000107798	LIPA	10	90963677	90963726	cis	AA	AG	GG	27	49	33	6.75339	6.53302	6.32572	0.00222136	0.00209822	-0.47068	2.41e-07	-0.480066	1.28e-07	0.000774	3.87042e-05	1	7.74084e-06	1
ILMN_1778347	9	34338743	rs10972072	NUDT2	GI_22219466	1	100	0	ENSG00000164978	NUDT2	9	34333478	34333527	cis	AA	AC	CC	65	38	7	5.09756	4.96441	4.79467	8.62e-05	5.59e-05	-0.498555	2.98e-08	-0.477776	1.31e-07	0.000776	3.88239e-05	1	7.76479e-06	1
ILMN_1778347	9	34267053	rs2890545	UBAP1	GI_22219466	1	100	0	ENSG00000164978	NUDT2	9	34333478	34333527	cis	AA	AG	GG	65	38	7	5.09756	4.96441	4.79467	8.62e-05	5.59e-05	-0.498555	2.98e-08	-0.477776	1.31e-07	0.000778	3.89011e-05	1	7.78021e-06	1
ILMN_1778347	9	34200872	rs4319185	UBAP1	GI_22219466	1	100	0	ENSG00000164978	NUDT2	9	34333478	34333527	cis	GG	GA	AA	65	38	7	5.09756	4.96441	4.79467	8.62e-05	5.59e-05	-0.498555	2.98e-08	-0.477776	1.31e-07	0.000778	3.89067e-05	1	7.78135e-06	1
ILMN_1670306	5	147247923	rs1010764	NP_996849.1	GI_21359975	1	100	0	ENSG00000164265	SCGB3A2	5	147241324	147241373	cis	AA	AC	CC	32	54	24	4.34538	4.29413	4.22238	0.00765599	0.00773696	-0.469251	2.33e-07	-0.477385	1.34e-07	0.000781	3.90274e-05	1	7.80548e-06	1
ILMN_1801866	21	39447157	rs2037923	DSCR2	GI_38026951	1	100	0	ENSG00000185658	BRWD1	21	39484302	39484351	cis	GG	GA	AA	3	37	70	4.40077	4.46047	4.65866	2.41e-06	3.65e-07	0.450067	8.1e-07	0.477377	1.34e-07	0.000781	3.90701e-05	1	7.81403e-06	1
ILMN_1787541	12	6889210	rs2301137	LRRC23	GI_14249177	1	100	0	ENSG00000111671	SPSB2	12	6850606	6850655	cis	AA	AG	GG	8	50	52	4.96896	4.80938	4.70781	0.00018	0.000202	-0.480608	1.07e-07	-0.477284	1.35e-07	0.000782	3.90805e-05	1	7.8161e-06	1
ILMN_1712075	15	97465128	rs11636944	DMN	GI_24586683	1	100	0	OTTHUMG00000138949		15	97493059	97493108	cis	AA	AC	CC	65	38	7	4.61006	4.50767	4.38532	0.000281	0.000293	-0.454442	6.13e-07	-0.476932	1.38e-07	0.000782	3.90904e-05	1	7.81809e-06	1
ILMN_1751075	21	36259003	rs2850063	SETD4	GI_55953064	1	100	0	ENSG00000185917	SETD4	21	36339764	36339813	cis	AA	AG	GG	61	42	7	4.49436	4.53953	4.63024	0.000628	0.000469	0.484473	8.19e-08	0.476847	1.39e-07	0.000782	3.91155e-05	1	7.8231e-06	1
ILMN_1735712	12	51411481	rs4761808	KRT1B	GI_17318568	1	100	0	ENSG00000167768	KRT1	12	51355133	51355182	cis	GG	GA	AA	11	32	63	6.49521	6.11097	5.55284	0.000983	0.000712	-0.480804	1.82e-07	-0.484753	1.4e-07	0.000783	3.91421e-05	1	7.82843e-06	1
ILMN_1786303	19	59505574	rs651279	NP_871714.1	GI_31543055	1	100	0	ENSG00000170866	LILRA3	19	59493861	59493910	cis	AA	AG	GG	63	43	4	5.57599	5.17784	4.63441	5e-06	1.04e-06	-0.511469	1.13e-08	-0.476639	1.41e-07	0.000783	3.91498e-05	1	7.82996e-06	1
ILMN_1697227	17	74269846	rs7221314	PSCD1	GI_35250685	1	100	0	ENSG00000055483	USP36	17	74295248	74295297	cis	AA	AG	GG	59	42	9	4.80244	4.9653	5.07623	9.76e-05	3.1e-05	0.44782	9.32e-07	0.476542	1.42e-07	0.000783	3.91518e-05	1	7.83037e-06	1
ILMN_1725485	6	153498746	rs596359	RGS17	GI_56790938	1	100	0	ENSG00000091844	RGS17	6	153373769	153373818	cis	AA	AG	GG	30	54	26	4.14821	4.20644	4.2836	0.00147983	0.000895	0.469856	2.24e-07	0.476513	1.42e-07	0.000784	3.91947e-05	1	7.83893e-06	1
ILMN_1718822	7	75454513	rs8509	NP_114131.1	GI_32481212	1	100	0	ENSG00000127952	STYXL1	7	75463648	75463697	cis	AA	AG	GG	2	19	88	5.11724	5.04147	4.85556	2.09e-06	0.000255	-0.448348	1.01e-06	-0.478253	1.44e-07	0.000784	3.92055e-05	1	7.84111e-06	1
ILMN_1701998	4	8020494	rs10008860	ABLIM2	GI_40807503	1	100	1	ENSG00000196526	NP_940997.1	4	7811363	7811412	cis	GG	GA	AA	38	55	16	4.43898	4.50694	4.64085	0.00873954	0.00403914	0.486247	8.31e-08	0.477851	1.48e-07	0.000785	3.9263e-05	1	7.85259e-06	1
ILMN_1765855	1	90051430	rs1215649	LRRC8D	GI_19923728	1	100	0	ENSG00000171488	LRRC8C	1	89953009	89953058	cis	GG	GA	AA	19	49	42	5.07448	5.28073	5.44994	0.0040029	0.00326162	0.452315	7.02e-07	0.475713	1.5e-07	0.000786	3.92799e-05	1	7.85598e-06	1
ILMN_1736184	1	110101964	rs3818562	EPS8L3	GI_39995110	1	100	0	ENSG00000134202	GSTM3	1	110078132	110078181	cis	GG	GA	AA	24	50	36	4.29886	4.45315	4.5558	0.00932605	0.0117052	0.460708	4.09e-07	0.475585	1.52e-07	0.000786	3.9319e-05	1	7.86379e-06	1
ILMN_1789558	8	79738714	rs979564	NP_057094.1	GI_7705774	1	100	0	ENSG00000104427	NP_057094.1	8	79772263	79773219	cis	GG	GA	AA	67	41	2	4.55401	4.47433	4.34422	4.79e-06	0.000688	-0.383481	3.55e-05	-0.475433	1.53e-07	0.000787	3.93641e-05	1	7.87281e-06	1
ILMN_1762103	3	39125401	rs3796127	GORASP1	GI_21314694	1	100	0	ENSG00000114742	WDR48	3	39112651	39112700	cis	GG	GA	AA	70	39	1	5.60572	5.76146	5.94756	1.71e-06	1.97e-05	0.383265	3.58e-05	0.47522	1.56e-07	0.000788	3.94156e-05	1	7.88311e-06	1
ILMN_1667711	11	63155726	rs10750999	NP_056274.3	GI_5901975	1	100	0	ENSG00000176485	HRASLS3	11	63099024	63099073	cis	AA	AG	GG	42	52	16	4.99722	5.19017	5.30364	9.72e-05	2.66e-05	0.473935	1.7e-07	0.474952	1.58e-07	0.000788	3.94238e-05	1	7.88475e-06	1
ILMN_1676528	6	26584134	rs1407045	BTN2A1	GI_76781490	1	100	1	ENSG00000186470	BTN3A2	6	26486092	26486141	cis	AA	AG	GG	40	47	23	5.79346	6.07279	6.3903	0.0224615	0.00950627	0.458933	4.59e-07	0.474942	1.58e-07	0.00079	3.95101e-05	1	7.90202e-06	1
ILMN_1654929	16	420097	rs1204509	RAB11FIP3	GI_37675275	1	100	0	ENSG00000103200	NME4	16	390636	390685	cis	GG	GA	AA	32	45	30	5.53682	5.34452	5.22156	0.000207	0.000196	-0.468749	3.54e-07	-0.480842	1.59e-07	0.000792	3.96217e-05	1	7.92435e-06	1
ILMN_1663142	12	9960433	rs524994	CLEC2A	GI_42490743	1	100	0	ENSG00000172322	CLEC12A	12	10029269	10029318	cis	AA	AC	CC	44	47	18	6.08396	6.62239	6.90381	0.000101	1.67e-05	0.484162	9.61e-08	0.476695	1.61e-07	0.000794	3.96947e-05	1	7.93895e-06	1
ILMN_1671703	10	90763474	rs1977389	FAS	GI_4501882	1	100	0	ENSG00000107796	ACTA2	10	90684908	90684957	cis	AA	AC	CC	39	56	15	5.41243	5.65965	5.86126	0.000111	4.59e-05	0.488038	6.37e-08	0.474626	1.62e-07	0.000796	3.98061e-05	1	7.96123e-06	1
ILMN_1655990	9	122211576	rs2297454	CDK5RAP2	GI_58535452	1	100	0	ENSG00000136861	CDK5RAP2	9	122191032	122191081	cis	AA	AG	GG	48	51	11	5.60712	5.30584	5.27081	7.3e-07	1.46e-07	-0.463884	3.32e-07	-0.474606	1.62e-07	0.000797	3.98336e-05	1	7.96672e-06	1
ILMN_1720059	8	28989363	rs6993645	KIF13B	GI_47059039	1	100	0	ENSG00000147421	HMBOX1	8	28965040	28965089	cis	AA	AG	GG	81	26	2	5.06227	4.79052	4.56241	5.54e-06	3.38e-06	-0.49676	3.93e-08	-0.476202	1.66e-07	0.000797	3.98345e-05	1	7.9669e-06	1
ILMN_1779432	1	166426514	rs1040404	TIPRL	GI_73088904	1	100	0	ENSG00000143155	TIPRL	1	166437269	166437318	cis	AA	AG	GG	12	47	51	4.67301	4.63684	4.51141	2.22e-06	2.04e-06	-0.445291	1.09e-06	-0.474237	1.66e-07	0.000798	3.99103e-05	1	7.98207e-06	1
ILMN_1779432	1	166425886	rs2235207	TIPRL	GI_73088904	1	100	0	ENSG00000143155	TIPRL	1	166437269	166437318	cis	AA	AG	GG	12	47	51	4.67301	4.63684	4.51141	2.22e-06	2.04e-06	-0.445291	1.09e-06	-0.474237	1.66e-07	0.000799	3.99575e-05	1	7.9915e-06	1
ILMN_1761411	10	121581501	rs2273747	CJ119_HUMAN	GI_13376242	1	100	0	ENSG00000197771	CJ119_HUMAN	10	121578996	121579045	cis	AA	AG	GG	4	33	73	4.48236	4.63162	4.74223	5.7e-06	2.84e-05	0.479221	1.18e-07	0.474231	1.66e-07	0.0008	3.99865e-05	1	7.9973e-06	1
ILMN_1805905	11	34400392	rs2206716	CAT	GI_60302919	1	100	1	ENSG00000121691	CAT	11	34449571	34449620	cis	GG	GA	AA	68	37	5	6.86682	6.54575	6.48633	1.12e-06	8.02e-07	-0.460226	4.22e-07	-0.474193	1.67e-07	0.000801	4.00485e-05	1	8.0097e-06	1
ILMN_1771223	1	17289840	rs2014725	PADI2	GI_15042936	1	100	0	ENSG00000117115	PADI2	1	17267981	17268030	cis	GG	GA	AA	50	46	14	4.57033	4.49327	4.32514	0.00651028	0.0253259	-0.427023	3.28e-06	-0.473856	1.71e-07	0.000801	4.00614e-05	1	8.01229e-06	1
ILMN_1676575	7	50540827	rs7809758	Q96M41_HUMAN	GI_31657112	1	100	0	ENSG00000185811	ZNFN1A1	7	50437623	50437672	cis	AA	AG	GG	52	44	14	6.4093	6.13893	5.52004	0.00933989	0.0125776	-0.471394	2.02e-07	-0.473787	1.71e-07	0.000801	4.00661e-05	1	8.01322e-06	1
ILMN_1812297	2	72295228	rs7565922	SEC15L2	GI_33239448	1	100	0	ENSG00000003137	CYP26B1	2	72210303	72210352	cis	AA	AG	GG	53	45	12	4.17533	4.27238	4.5592	0.00767041	0.000535	0.61591	7.99e-13	0.473764	1.72e-07	0.000802	4.00846e-05	1	8.01693e-06	1
ILMN_1812297	2	72284370	rs194235	SEC15L2	GI_33239448	1	100	0	ENSG00000003137	CYP26B1	2	72210303	72210352	cis	AA	AG	GG	53	45	12	4.17533	4.27238	4.5592	0.00767041	0.000535	0.61591	7.99e-13	0.473764	1.72e-07	0.000804	4.01796e-05	1	8.03591e-06	1
ILMN_1787541	12	6836001	rs2238114	USP5	GI_14249177	1	100	0	ENSG00000111671	SPSB2	12	6850606	6850655	cis	AA	AC	CC	11	51	48	4.91394	4.8105	4.70078	0.000107	7.14e-05	-0.464156	3.27e-07	-0.473314	1.77e-07	0.000806	4.02854e-05	1	8.05707e-06	1
ILMN_1798308	2	61279125	rs777589	USP34	GI_22748838	1	100	0	ENSG00000173209	AHSA2	2	61267121	61267289	cis	GG	GA	AA	42	51	17	5.48406	5.69784	5.80613	4.98e-05	0.000262	0.4092	9.05e-06	0.473274	1.78e-07	0.000809	4.04397e-05	1	8.08794e-06	1
ILMN_1758529	17	3769027	rs1516801	P2RX1	GI_27894283	1	100	0	ENSG00000108405	P2RX1	17	3746770	3746819	cis	CC	CA	AA	56	44	10	5.46337	5.22236	5.04966	4.25e-05	2.96e-05	-0.46847	2.45e-07	-0.473272	1.78e-07	0.000809	4.04732e-05	1	8.09464e-06	1
ILMN_1719064	12	108432288	rs3815575	UBE3B	GI_70608095	1	100	0	ENSG00000110906	KCTD10	12	108371008	108371057	cis	GG	GA	AA	58	41	11	4.91957	5.08227	5.31552	0.00042	0.00018	0.516983	7.37e-09	0.473163	1.79e-07	0.000809	4.04732e-05	1	8.09464e-06	1
ILMN_1716547	2	71130206	rs7580273	NAGK	GI_49574507	1	100	1	ENSG00000124357	NAGK	2	71159114	71159163	cis	GG	GA	AA	59	45	6	7.4917	7.27897	7.17865	1.02e-05	6.86e-06	-0.456719	5.3e-07	-0.473152	1.79e-07	0.000812	4.05901e-05	1	8.11802e-06	1
ILMN_1723116	16	54942221	rs3790113	GNAO1	GI_21071002	1	100	0	ENSG00000159461	AMFR	16	54953279	54953328	cis	AA	AG	GG	55	46	9	5.08284	5.2875	5.46452	4.04e-05	0.000164	0.427896	3.12e-06	0.472955	1.81e-07	0.000812	4.05986e-05	1	8.11973e-06	1
ILMN_1713458	16	165653	rs2858942	HBA1	GI_6633805	1	100	0	ENSG00000130656	HBZ	16	144444	144493	cis	AA	AC	CC	8	41	61	6.00771	5.66565	4.89946	3.04e-06	1.62e-06	-0.498157	3.06e-08	-0.472547	1.86e-07	0.000815	4.07719e-05	1	8.15437e-06	1
ILMN_1682197	4	47430260	rs17601663	CORIN	GI_37674231	1	100	0	ENSG00000170448	NFXL1	4	47544177	47544226	cis	AA	AG	GG	3	28	79	5.79423	5.19986	4.9056	3.13e-05	4.58e-05	-0.508802	1.38e-08	-0.472276	1.9e-07	0.000816	4.0818e-05	1	8.16359e-06	1
ILMN_1664798	9	37408935	rs10814535	GRHPR	GI_6912395	1	100	0	ENSG00000137106	GRHPR	9	37426770	37426819	cis	GG	GA	AA	33	57	20	4.84112	4.95909	5.08623	0.000928	0.00294645	0.460146	4.25e-07	0.472067	1.93e-07	0.000816	4.0818e-05	1	8.16359e-06	1
ILMN_1681131	10	102737353	rs3740484	PEO1	GI_28872733	1	100	0	ENSG00000055950	MRPL43	10	102736291	102736340	cis	CC	CA	AA	46	47	17	5.65033	5.52301	5.41844	0.000601	0.000579	-0.453564	6.49e-07	-0.471964	1.94e-07	0.000816	4.0818e-05	1	8.16359e-06	1
ILMN_1664014	10	70171916	rs3740593	CCAR1	GI_63025199	1	100	0	ENSG00000165730	STOX1	10	70316347	70322366	cis	GG	GA	AA	78	29	3	4.24995	4.31876	4.38132	9.93e-06	1.8e-05	0.478564	1.24e-07	0.471827	1.96e-07	0.000816	4.0818e-05	1	8.16359e-06	1
ILMN_1654001	2	17677511	rs2710684	VSNL1	GI_52694676	1	98	1	ENSG00000163029	SMC6L1	2	17708749	17708798	cis	GG	GA	AA	63	44	3	4.65838	4.52755	4.34409	1.16e-05	2.76e-05	-0.450159	8.05e-07	-0.471632	1.98e-07	0.000819	4.09367e-05	1	8.18735e-06	1
ILMN_1739586	2	36623905	rs981355	CRIM1	GI_7019372	1	100	1	ENSG00000171055	FEZ2	2	36633060	36633109	cis	GG	GA	AA	49	51	10	5.71703	5.8684	6.0479	0.000151	0.00297036	0.394386	2.01e-05	0.471461	2.01e-07	0.00082	4.09938e-05	1	8.19876e-06	1
ILMN_1804735	21	43360473	rs2851391	CBS	GI_4557414	1	100	0	ENSG00000160200	CBS	21	43346426	43346475	cis	AA	AG	GG	19	60	31	4.72641	4.83399	5.10941	3.93e-05	9.74e-05	0.482609	9.34e-08	0.471448	2.01e-07	0.000822	4.10772e-05	1	8.21544e-06	1
ILMN_1751559	16	1572966	rs9934342	IFT140	GI_13375800	1	100	0	ENSG00000131634	CLP24_HUMAN	16	1545239	1545288	cis	GG	GA	AA	87	20	3	5.00773	5.39343	5.29733	3.18e-06	0.000217	0.492766	4.54e-08	0.471405	2.01e-07	0.000824	4.11879e-05	1	8.23758e-06	1
ILMN_1787541	12	6826723	rs5446	GNB3	GI_14249177	1	100	0	ENSG00000111671	SPSB2	12	6850606	6850655	cis	AA	AG	GG	10	48	52	4.92973	4.81276	4.70609	0.000198	0.00015	-0.469896	2.23e-07	-0.471253	2.04e-07	0.000828	4.14215e-05	1	8.2843e-06	1
ILMN_1651261	10	16888479	rs10904820	RSU1	GI_34577084	1	100	1	ENSG00000148484	RSU1	10	16899027	16899076	cis	AA	AG	GG	37	54	19	4.81703	4.95158	5.12773	0.00181608	0.00584024	0.419526	5.07e-06	0.471132	2.05e-07	0.000829	4.14552e-05	1	8.29104e-06	1
ILMN_1702842	6	133094309	rs4895943	VNN3	GI_66932886	1	100	1	ENSG00000093134	VNN3	6	133094209	133094258	cis	AA	AG	GG	24	60	26	4.38553	4.44784	4.56016	3.17e-05	6.69e-05	0.456582	5.35e-07	0.471069	2.06e-07	0.000829	4.14648e-05	1	8.29296e-06	1
ILMN_1750511	17	37229550	rs11079016	FKBP10	GI_34147471	1	100	0	ENSG00000141698	NT5C3L	17	37235126	37235175	cis	GG	GA	AA	79	29	0	4.51541	4.66853	-1	8.9e-07	2.3e-06	0.458074	6.2e-07	0.474802	2.08e-07	0.000831	4.15418e-05	1	8.30836e-06	1
ILMN_1700067	6	26580634	rs7763910	BTN2A1	GI_37574626	1	100	0	ENSG00000111801	BTN3A3	6	26561049	26561098	cis	GG	GA	AA	27	54	29	5.19814	4.99767	4.77811	0.010621	0.00951848	-0.445739	1.06e-06	-0.470891	2.09e-07	0.000836	4.18029e-05	1	8.36058e-06	1
ILMN_1656938	11	124457852	rs10750294	SLC37A2	GI_38093648	1	100	0	ENSG00000134955	SLC37A2	11	124464225	124464274	cis	GG	GA	AA	65	42	3	4.93229	4.74659	4.61003	1.4e-05	2.1e-06	-0.462056	3.75e-07	-0.470827	2.09e-07	0.000838	4.18928e-05	1	8.37857e-06	1
ILMN_1682259	12	7781816	rs1894823	CLEC4C	GI_45580691	1	100	0	ENSG00000198178	CLEC4C	12	7773559	7774664	cis	GG	GA	AA	51	48	11	4.40276	4.55877	4.68021	5.04e-05	2.03e-05	0.476512	1.42e-07	0.470285	2.17e-07	0.00084	4.19879e-05	1	8.39758e-06	1
ILMN_1667022	2	241670415	rs2108485	MTERFD2	GI_35038527	1	100	1	ENSG00000115687	PASK	2	241694769	241695447	cis	AA	AC	CC	2	27	81	4.85135	5.13866	5.41126	3.37e-06	1.02e-06	0.488241	6.28e-08	0.470205	2.18e-07	0.000841	4.20497e-05	1	8.40993e-06	1
ILMN_1675375	11	10537793	rs17403795	XLKD1	GI_18490992	1	100	0	ENSESTG00000099144		11	10671945	10671994	cis	GG	GA	AA	91	18	1	4.74679	5.15861	5.53844	2.35e-06	1.99e-06	0.483757	8.61e-08	0.470178	2.19e-07	0.000842	4.21153e-05	1	8.42306e-06	1
ILMN_1699525	7	87818858	rs10487011	STEAP4	GI_38679886	1	100	0	ENSG00000075142	SRI	7	87687237	87687286	cis	AA	AG	GG	1	27	82	4.75538	4.65279	4.47695	1.91e-06	5.33e-07	-0.454373	6.16e-07	-0.470049	2.21e-07	0.000844	4.22085e-05	1	8.44171e-06	1
ILMN_1656521	22	41326093	rs4822173	POLDIP3	GI_62751922	1	100	0	ENSG00000189306	ZG14_HUMAN	22	41238568	41238617	cis	GG	GA	AA	80	27	3	5.60243	5.37334	4.82211	5.31e-05	0.0003	-0.521652	5.11e-09	-0.469825	2.24e-07	0.000845	4.22482e-05	1	8.44964e-06	1
ILMN_1700067	6	26433442	rs3778279	HIST4H4	GI_37574626	1	100	0	ENSG00000111801	BTN3A3	6	26561049	26561098	cis	AA	AG	GG	24	53	33	5.24162	4.99266	4.79937	0.023002	0.0124334	-0.465635	2.96e-07	-0.469809	2.24e-07	0.000846	4.22895e-05	1	8.45789e-06	1
ILMN_1764871	21	37412965	rs1003719	TTC3	GI_24497596	1	100	0	ENSG00000185808	PIGP	21	37366763	37366812	cis	AA	AG	GG	20	65	25	5.2954	5.14057	5.04327	0.00388746	0.0109129	-0.412522	7.53e-06	-0.469495	2.29e-07	0.000846	4.22912e-05	1	8.45824e-06	1
ILMN_1704537	1	120064541	rs942835	PHGDH	GI_23308576	1	100	0	ENSG00000092621	PHGDH	1	120088264	120088313	cis	AA	AG	GG	77	30	3	4.76698	5.04089	5.21278	4.7e-07	7.15e-07	0.5253	3.82e-09	0.469222	2.33e-07	0.000846	4.22928e-05	1	8.45856e-06	1
ILMN_1778347	9	34274727	rs7028914	KIF24	GI_22219466	1	100	0	ENSG00000164978	NUDT2	9	34333478	34333527	cis	GG	GA	AA	78	27	5	4.97959	5.1371	5.28836	0.000107	2.68e-05	0.498232	3.05e-08	0.469187	2.34e-07	0.000847	4.23589e-05	1	8.47179e-06	1
ILMN_1685978	1	28436839	rs8559	ATPIF1	GI_30260191	1	100	0	ENSG00000130770	ATPIF1	1	28436788	28436837	cis	AA	AG	GG	46	49	15	4.80917	4.71623	4.50743	0.00292951	0.0327467	-0.419146	5.18e-06	-0.469144	2.34e-07	0.000847	4.23672e-05	1	8.47345e-06	1
ILMN_1787541	12	6893384	rs710415	LRRC23	GI_14249177	1	100	0	ENSG00000111671	SPSB2	12	6850606	6850655	cis	AA	AG	GG	51	50	9	4.70696	4.80928	4.9453	0.00018	0.0002	0.468277	2.48e-07	0.46872	2.41e-07	0.000848	4.24086e-05	1	8.48172e-06	1
ILMN_1804735	21	43376312	rs234783	CBS	GI_4557414	1	100	0	ENSG00000160200	CBS	21	43346426	43346475	cis	AA	AG	GG	25	54	31	4.73146	4.84926	5.09957	0.00029	0.000209	0.477322	1.35e-07	0.468605	2.43e-07	0.000849	4.24278e-05	1	8.48556e-06	1
ILMN_1763198	12	55776367	rs324015	NAB2	GI_23397677	1	100	0	ENSG00000166888	STAT6	12	55775568	55775617	cis	GG	GA	AA	64	39	5	6.2031	6.43194	6.54339	3.05e-06	5.73e-07	0.470384	2.8e-07	0.472189	2.48e-07	0.00085	4.25108e-05	1	8.50216e-06	1
ILMN_1801866	21	39475715	rs6517522	DSCR2	GI_38026951	1	100	0	ENSG00000185658	BRWD1	21	39484302	39484351	cis	GG	GA	AA	23	55	32	4.43939	4.56477	4.7243	0.000863	0.00237376	0.473838	1.71e-07	0.46814	2.51e-07	0.000851	4.25306e-05	1	8.50613e-06	1
ILMN_1703856	5	179200389	rs248247	NP_001018072.1	GI_46251280	1	100	0	ENSG00000161011	OSIL	5	179197561	179197610	cis	GG	GA	AA	38	54	18	5.12325	5.27689	5.49754	0.00645219	0.00608811	0.47432	1.65e-07	0.467973	2.54e-07	0.000851	4.25477e-05	1	8.50954e-06	1
ILMN_1666206	17	35282160	rs11557467	ZPBP2	GI_8924175	1	100	0	ENSG00000073605	GSDML	17	35314498	35314547	cis	AA	AC	CC	25	57	28	5.67013	5.86432	5.99847	0.0201498	0.0158583	0.482335	9.52e-08	0.467823	2.56e-07	0.000852	4.25858e-05	1	8.51717e-06	1
ILMN_1655684	19	44079556	rs4802998	SIRT2	GI_20149644	1	100	0	ENSG00000104835	SARS2	19	44097829	44097878	cis	AA	AG	GG	50	46	14	5.34238	5.46626	5.57068	0.00171701	0.00424672	0.389842	2.56e-05	0.467807	2.56e-07	0.000854	4.26828e-05	1	8.53657e-06	1
ILMN_1787541	12	6877265	rs2040352	LRRC23	GI_14249177	1	100	0	ENSG00000111671	SPSB2	12	6850606	6850655	cis	AA	AC	CC	9	49	52	4.9453	4.81047	4.70781	0.000199	0.00021	-0.469162	2.34e-07	-0.467739	2.58e-07	0.000855	4.27378e-05	1	8.54757e-06	1
ILMN_1805905	11	34444305	rs511895	CAT	GI_60302919	1	100	1	ENSG00000121691	CAT	11	34449571	34449620	cis	GG	GA	AA	34	52	24	6.52567	6.78045	6.96298	0.000397	0.000153	0.47808	1.28e-07	0.467737	2.58e-07	0.000857	4.28557e-05	1	8.57114e-06	1
ILMN_1682176	3	45032630	rs9819447	EXOSC7	GI_4507556	1	100	0	ENSG00000163815	CLEC3B	3	45052260	45052309	cis	AA	AG	GG	22	52	36	4.48032	4.39281	4.34074	0.00723001	0.00729877	-0.476887	1.39e-07	-0.467668	2.59e-07	0.000858	4.29004e-05	1	8.58008e-06	1
ILMN_1676528	6	26518779	rs1796520	BTN3A1	GI_76781490	1	100	1	ENSG00000186470	BTN3A2	6	26486092	26486141	cis	AA	AG	GG	41	47	22	5.79213	6.09165	6.37962	0.0103532	0.00492781	0.453982	6.32e-07	0.467422	2.63e-07	0.00086	4.29999e-05	1	8.59998e-06	1
ILMN_1701094	8	1708497	rs4875958	CLN8	GI_31083052	1	100	0	ENSG00000182372	CLN8	8	1719503	1719552	cis	AA	AG	GG	58	43	9	4.49016	4.41896	4.32126	0.000203	0.00165812	-0.437304	1.78e-06	-0.467232	2.66e-07	0.000861	4.30725e-05	1	8.61451e-06	1
ILMN_1701441	9	112898754	rs1002607	EDG2	GI_45580697	1	100	0	ENSG00000198121	EDG2	9	112675937	112675986	cis	GG	GA	AA	38	60	12	4.42972	4.54919	4.77812	0.00153465	0.000472	0.489257	5.84e-08	0.466582	2.78e-07	0.000862	4.30914e-05	1	8.61828e-06	1
ILMN_1730928	17	27829908	rs12162135	PSMD11	GI_34304373	1	100	0	ENSG00000176749	CDK5R1	17	27841663	27841712	cis	AA	AC	CC	27	55	25	5.00662	5.10475	5.26362	0.0144037	0.00903969	0.461989	5.47e-07	0.472332	2.8e-07	0.000863	4.31659e-05	1	8.63318e-06	1
ILMN_1722873	2	190357827	rs1899025	PMS1	GI_9506696	1	100	0	ENSG00000138381	ASNSD1	2	190243528	190243577	cis	AA	AG	GG	61	44	5	5.6319	5.48337	5.28556	2.93e-05	0.000162	-0.431551	2.51e-06	-0.466246	2.84e-07	0.000864	4.32104e-05	1	8.64207e-06	1
ILMN_1654929	16	435663	rs11645697	RAB11FIP3	GI_37675275	1	100	0	ENSG00000103200	NME4	16	390636	390685	cis	AA	AG	GG	21	45	44	5.58624	5.36919	5.25792	0.0136657	0.0306784	-0.451832	7.24e-07	-0.466208	2.85e-07	0.000865	4.32389e-05	1	8.64778e-06	1
ILMN_1764871	21	37370750	rs1015549	TTC3	GI_24497596	1	100	0	ENSG00000185808	PIGP	21	37366763	37366812	cis	AA	AG	GG	23	65	22	5.28397	5.1363	5.03344	0.00112456	0.000533	-0.418158	5.48e-06	-0.466142	2.86e-07	0.000865	4.32461e-05	1	8.64922e-06	1
ILMN_1723115	2	70882528	rs6546640	CLEC4F	GI_47778939	1	100	0	ENSG00000152672	CLEC4F	2	70889453	70889502	cis	GG	GA	AA	60	45	5	4.15976	4.25724	4.33595	6.2e-06	0.00267488	0.326904	0.000491	0.465302	3.03e-07	0.000867	4.33331e-05	1	8.66662e-06	1
ILMN_1661631	19	59505574	rs651279	NP_871714.1	GI_31543055	1	100	0	ENSG00000170866	LILRA3	19	59493861	59493910	cis	AA	AG	GG	63	43	4	7.41126	6.95566	5.97866	1.27e-05	0.000152	-0.474185	1.67e-07	-0.465185	3.05e-07	0.000868	4.34021e-05	1	8.68041e-06	1
ILMN_1786426	19	40896530	rs107068	ZBTB32	GI_13375912	1	100	0	ENSG00000126246	U2AF1L4	19	40922182	40922231	cis	AA	AG	GG	22	61	27	6.33076	6.10825	5.82848	0.00219348	0.000985	-0.490355	5.4e-08	-0.46465	3.16e-07	0.000868	4.34021e-05	1	8.68041e-06	1
ILMN_1757636	5	56159868	rs252919	MAP3K1	GI_31559786	1	100	0	ENSG00000155542	NP_714917.1	5	56246550	56248447	cis	AA	AG	GG	5	29	76	4.16844	4.3272	4.40407	0.000416	0.000139	0.506308	1.67e-08	0.464539	3.18e-07	0.000868	4.34021e-05	1	8.68041e-06	1
ILMN_1702842	6	133079554	rs6569827	VNN1	GI_66932886	1	100	1	ENSG00000093134	VNN3	6	133094209	133094258	cis	AA	AC	CC	21	59	30	4.37574	4.44807	4.54535	0.000123	0.000272	0.448257	9.07e-07	0.464394	3.21e-07	0.000868	4.34094e-05	1	8.68188e-06	1
ILMN_1663142	12	9960569	rs526680	CLEC2A	GI_42490743	1	100	0	ENSG00000172322	CLEC12A	12	10029269	10029318	cis	AA	AG	GG	45	47	18	6.10641	6.62239	6.90381	0.00018	4.02e-05	0.469962	2.22e-07	0.464026	3.29e-07	0.000873	4.36326e-05	1	8.72652e-06	1
ILMN_1778347	9	34413806	rs10814110	CI025_HUMAN	GI_22219466	1	100	0	ENSG00000164978	NUDT2	9	34333478	34333527	cis	AA	AG	GG	28	55	27	4.92483	5.02789	5.15268	0.0114633	0.010412	0.458586	4.7e-07	0.463841	3.33e-07	0.000874	4.37107e-05	1	8.74213e-06	1
ILMN_1730628	14	20418096	rs10144126	RNASE3	GI_45243468	1	100	0	ENSG00000169385	RNASE2	14	20494074	20494123	cis	AA	AG	GG	3	32	75	6.51604	6.3238	5.8637	1.53e-06	5.98e-07	-0.446448	1.02e-06	-0.463542	3.4e-07	0.000875	4.37328e-05	1	8.74656e-06	1
ILMN_1715169	6	32445664	rs3129941	CF010_HUMAN	GI_4504410	1	100	21	ENSG00000196126	HLA-DRB2	6	32654826	32656017	cis	GG	GA	AA	68	41	1	4.72545	5.41512	4.64181	9.25e-07	0.00301622	0.27256	0.00396762	0.463462	3.42e-07	0.000875	4.37649e-05	1	8.75299e-06	1
ILMN_1655283	2	98522728	rs6734569	INPP4A	GI_4504704	1	98	0	ENSG00000040933	INPP4A	2	98564475	98564524	cis	AA	AC	CC	11	55	44	4.2304	4.32128	4.41007	0.000316	5.96e-05	0.474695	1.61e-07	0.463448	3.42e-07	0.000876	4.37878e-05	1	8.75756e-06	1
ILMN_1666206	17	35229995	rs9303277	ZNFN1A3	GI_8924175	1	100	0	ENSG00000073605	GSDML	17	35314498	35314547	cis	AA	AG	GG	26	56	27	5.6969	5.85698	6.01324	0.0060336	0.00462173	0.472172	2.18e-07	0.465357	3.42e-07	0.000877	4.38616e-05	1	8.77232e-06	1
ILMN_1664956	1	1495118	rs6603793	SSU72	GI_46370096	1	100	0	ENSG00000160075	SSU72	1	1467007	1467056	cis	GG	GA	AA	58	44	8	7.29066	7.41576	7.54665	9.41e-05	0.00160243	0.398378	1.63e-05	0.462959	3.53e-07	0.000878	4.38923e-05	1	8.77846e-06	1
ILMN_1806304	8	23347189	rs12549539	ENTPD4	GI_4758661	1	100	0	ENSG00000197217	ENTPD4	8	23346504	23346553	cis	GG	GA	AA	61	41	8	4.73429	4.98849	5.23492	3.05e-05	0.000171	0.437556	1.75e-06	0.462526	3.63e-07	0.000881	4.40437e-05	1	8.80873e-06	1
ILMN_1772697	22	27843729	rs5752867	KREMEN1	GI_24041013	1	100	0	ENSG00000183762	KREMEN1	22	27868391	27868440	cis	GG	GA	AA	35	60	15	4.61619	4.48116	4.41383	4.26e-05	4.5e-05	-0.480894	1.05e-07	-0.462501	3.64e-07	0.000883	4.41279e-05	1	8.82557e-06	1
ILMN_1731503	2	119434498	rs4491733	MARCO	GI_56237031	1	100	1	ENSG00000019169	MARCO	2	119468445	119468494	cis	AA	AG	GG	67	38	3	4.76109	4.5986	4.3958	3.72e-05	5.93e-05	-0.427315	3.98e-06	-0.465917	3.75e-07	0.000883	4.41338e-05	1	8.82676e-06	1
ILMN_1666206	17	35175785	rs907092	ZNFN1A3	GI_8924175	1	100	0	ENSG00000073605	GSDML	17	35314498	35314547	cis	AA	AG	GG	23	52	34	5.67582	5.85285	5.98435	0.00977918	0.00823479	0.463984	3.74e-07	0.463787	3.79e-07	0.000884	4.41759e-05	1	8.83518e-06	1
ILMN_1805922	13	49146867	rs1061979	EBPL	GI_14211872	1	100	0	ENSG00000123179	EBPL	13	49133241	49133290	cis	CC	CA	AA	50	47	13	4.89281	5.02166	5.12561	0.000144	7.85e-05	0.46347	3.42e-07	0.461833	3.8e-07	0.000884	4.4213e-05	1	8.8426e-06	1
ILMN_1785113	6	49519578	rs6458690	MUT	GI_4557766	1	100	0	ENSG00000146085	MUT	6	49511133	49511182	cis	AA	AG	GG	43	51	16	4.94724	4.98971	5.08135	0.00854511	0.0671801	0.364287	9.14e-05	0.461465	3.9e-07	0.000885	4.42274e-05	1	8.84548e-06	1
ILMN_1785113	6	49478943	rs2501976	MUT	GI_4557766	1	100	0	ENSG00000146085	MUT	6	49511133	49511182	cis	GG	GA	AA	43	51	16	4.94724	4.98971	5.08135	0.00854511	0.0671801	0.364287	9.14e-05	0.461465	3.9e-07	0.000885	4.42515e-05	1	8.8503e-06	1
ILMN_1656521	22	41210905	rs4822136	SERHL	GI_62751922	1	100	1	ENSG00000189306	ZG14_HUMAN	22	41238568	41238617	cis	AA	AG	GG	80	27	3	4.75573	4.62541	4.40442	7.31e-05	0.000187	-0.465265	3.04e-07	-0.461089	3.99e-07	0.000889	4.44586e-05	1	8.89173e-06	1
ILMN_1656297	21	46543361	rs914249	CU057_HUMAN	GI_54607071	1	100	0	ENSG00000182362	CU057_HUMAN	21	46531282	46531331	cis	GG	GA	AA	59	43	7	4.61904	4.76923	4.85867	1.79e-05	0.000537	0.386739	3.27e-05	0.462923	4.01e-07	0.000892	4.46121e-05	1	8.92241e-06	1
ILMN_1722873	2	190351502	rs7591929	ORMDL1	GI_9506696	1	100	0	ENSG00000138381	ASNSD1	2	190243528	190243577	cis	AA	AG	GG	60	44	5	5.62945	5.48337	5.28556	3.87e-05	0.00022	-0.427048	3.64e-06	-0.462745	4.06e-07	0.000895	4.47431e-05	1	8.94862e-06	1
ILMN_1789558	8	79738560	rs10504680	NP_057094.1	GI_7705774	1	100	0	ENSG00000104427	NP_057094.1	8	79772263	79773219	cis	GG	GA	AA	73	35	2	4.54895	4.47124	4.34422	1.08e-05	0.00216923	-0.367203	7.95e-05	-0.460782	4.07e-07	0.000897	4.48639e-05	1	8.97277e-06	1
ILMN_1742689	20	33282831	rs2425019	MMP24	GI_41872428	1	100	0	ENSG00000100991	TRPC4AP	20	33054027	33054076	cis	AA	AG	GG	36	50	24	5.97171	5.85446	5.71552	0.00228333	0.0091481	-0.441275	1.4e-06	-0.460666	4.1e-07	0.000898	4.48799e-05	1	8.97598e-06	1
ILMN_1804822	20	580959	rs6085283	SCRT2	GI_22129777	1	100	0	ENSG00000172070	SCRT2	20	575643	575692	cis	GG	GA	AA	43	46	21	5.71942	5.51704	5.35806	0.00183467	0.00150776	-0.43894	1.61e-06	-0.460656	4.11e-07	0.000898	4.49079e-05	1	8.98157e-06	1
ILMN_1655577	21	31424285	rs2070413	TIAM1	GI_4507500	1	100	0	ENSG00000156299	TIAM1	21	31414413	31414462	cis	GG	GA	AA	25	50	35	4.35762	4.53628	4.61796	0.0691966	0.0749475	0.450087	8.09e-07	0.460546	4.14e-07	0.0009	4.50134e-05	1	9.00267e-06	1
ILMN_1687306	22	36289160	rs5995463	CDC42EP1	GI_51173752	1	100	0	ENSG00000100079	LGALS2	22	36296553	36296602	cis	AA	AG	GG	46	51	13	5.06704	5.3644	5.66946	0.000317	0.000242	0.474431	1.64e-07	0.460453	4.16e-07	0.000901	4.50561e-05	1	9.01121e-06	1
ILMN_1798308	2	61415162	rs2121661	USP34	GI_22748838	1	100	0	ENSG00000173209	AHSA2	2	61267121	61267289	cis	AA	AG	GG	41	50	18	5.48918	5.69302	5.8055	0.000198	0.000651	0.400341	1.61e-05	0.462271	4.19e-07	0.000904	4.51825e-05	1	9.03649e-06	1
ILMN_1654685	5	94108871	rs4869219	MCTP1	GI_50582995	1	100	0	ENSG00000175471	MCTP1	5	94072303	94072352	cis	AA	AG	GG	10	48	52	4.41947	4.65625	4.72832	0.0105821	0.0241322	0.450432	7.91e-07	0.460163	4.24e-07	0.000904	4.51873e-05	1	9.03746e-06	1
ILMN_1663142	12	10040383	rs4764177	CLEC1B	GI_42490743	1	100	0	ENSG00000172322	CLEC12A	12	10029269	10029318	cis	AA	AG	GG	11	52	47	5.81972	6.31157	6.76788	0.000559	0.000277	0.47067	2.12e-07	0.459986	4.29e-07	0.000904	4.52033e-05	1	9.04067e-06	1
ILMN_1766169	12	24943183	rs10842424	Q6ZV92_HUMAN	GI_72187658	1	100	0	ENSESTG00000092580		12	24856130	24856179	cis	AA	AG	GG	61	42	7	4.44997	4.55957	4.68281	4.98e-05	4.66e-05	0.503963	1.99e-08	0.459976	4.29e-07	0.000905	4.5263e-05	1	9.05259e-06	1
ILMN_1772627	4	4394162	rs4689307	NSG1_HUMAN	GI_36951161	1	100	0	ENSG00000168824	NSG1_HUMAN	4	4471438	4471487	cis	AA	AG	GG	29	51	30	5.51249	5.15756	5.00299	0.0954176	0.0867404	-0.446723	9.98e-07	-0.459911	4.31e-07	0.000906	4.53045e-05	1	9.06089e-06	1
ILMN_1776519	1	21906531	rs333170	USP48	GI_4506414	1	100	0	ENSG00000076864	RAP1GA1	1	21795339	21795388	cis	GG	GA	AA	47	48	15	5.5048	5.11023	4.60549	0.0147773	0.0102585	-0.373033	5.98e-05	-0.459585	4.4e-07	0.000907	4.53415e-05	1	9.0683e-06	1
ILMN_1791530	7	129778558	rs888397	CPA5	GI_31377628	1	100	1	ENSG00000158525	CPA5	7	129795043	129795511	cis	AA	AG	GG	5	22	83	4.564	4.37638	4.27216	0.000232	0.00167204	-0.575321	4.9e-11	-0.459005	4.57e-07	0.000907	4.53573e-05	1	9.07146e-06	1
ILMN_1672120	12	51310079	rs686339	NP_778238.1	GI_31341282	1	100	1	ENSG00000186049	NP_778238.1	12	51287646	51287695	cis	GG	GA	AA	60	42	8	4.76538	4.597	4.54574	6.34e-06	7.23e-06	-0.412455	7.55e-06	-0.458978	4.58e-07	0.000908	4.54153e-05	1	9.08306e-06	1
ILMN_1670576	7	128361203	rs4728142	IRF5	GI_38683857	1	100	0	ENSG00000128604	IRF5	7	128376806	128376855	cis	AA	AG	GG	18	60	32	4.32715	4.49155	4.61147	0.00552091	0.0146244	0.413023	7.32e-06	0.458806	4.63e-07	0.000909	4.54472e-05	1	9.08944e-06	1
ILMN_1679666	5	179949250	rs368686	SCGB3A1	GI_50363225	1	100	0	ENSG00000161055	SCGB3A1	5	179950252	179950301	cis	AA	AG	GG	51	44	15	4.22609	4.52914	4.63258	1.24e-05	1.19e-05	0.474381	1.65e-07	0.458775	4.64e-07	0.000911	4.55491e-05	1	9.10981e-06	1
ILMN_1790537	16	11336128	rs7203508	NP_689521.1	GI_24308244	1	100	1	ENSG00000175643	NP_689521.1	16	11352686	11352735	cis	AA	AG	GG	32	56	19	4.59668	4.54487	4.45404	0.006983	0.0679998	-0.352773	0.000194	-0.464545	4.64e-07	0.000911	4.55645e-05	1	9.11289e-06	1
ILMN_1765855	1	89931307	rs1343779	LRRC8C	GI_19923728	1	100	0	ENSG00000171488	LRRC8C	1	89953009	89953058	cis	AA	AG	GG	13	44	53	5.02048	5.26047	5.42153	0.00411115	0.00459132	0.441987	1.34e-06	0.458584	4.7e-07	0.000912	4.5585e-05	1	9.11699e-06	1
ILMN_1742052	6	2832651	rs318477	SERPINB9	GI_34147494	1	100	0	ENSG00000170542	SERPINB9	6	2833462	2833511	cis	GG	GA	AA	31	56	23	4.53683	4.47095	4.38681	0.00592478	0.00513259	-0.469899	2.23e-07	-0.458494	4.73e-07	0.000913	4.56377e-05	1	9.12753e-06	1
ILMN_1779228	18	23966741	rs11564381	CDH2	GI_14589888	1	100	0	ENSG00000170558	CDH2	18	23784958	23785007	cis	AA	AG	GG	12	45	53	4.39275	4.49538	4.62311	0.00056	0.000335	0.439179	1.59e-06	0.458433	4.75e-07	0.000913	4.56603e-05	1	9.13206e-06	1
ILMN_1779228	18	23966312	rs11874384	CDH2	GI_14589888	1	100	0	ENSG00000170558	CDH2	18	23784958	23785007	cis	AA	AG	GG	53	45	12	4.62311	4.49538	4.39275	0.00056	0.000335	-0.439179	1.59e-06	-0.458433	4.75e-07	0.000913	4.56617e-05	1	9.13234e-06	1
ILMN_1728671	9	130983959	rs913264	IER5L	GI_21618330	1	100	0	ENSG00000095321	CRAT	9	130896986	130897035	cis	GG	GA	AA	45	57	8	5.62788	5.40496	5.26931	3.88e-05	0.000125	-0.406756	1.04e-05	-0.458418	4.75e-07	0.000914	4.5697e-05	1	9.1394e-06	1
ILMN_1732961	12	6836001	rs2238114	USP5	GI_42542395	1	100	0	ENSG00000010626	LRRC23	12	6893582	6893631	cis	AA	AC	CC	11	51	48	5.28132	5.12425	4.94957	2.74e-05	3.94e-05	-0.46511	3.07e-07	-0.458145	4.83e-07	0.000915	4.57294e-05	1	9.14587e-06	1
ILMN_1765032	3	197011868	rs2688515	NP_060876.2	GI_61966874	1	100	0	ENSG00000205814	NP_001013736.1	3	196924282	196924331	cis	GG	GA	AA	20	62	28	4.53341	4.64407	4.75463	0.00275546	0.00330422	0.454158	6.25e-07	0.45801	4.88e-07	0.000915	4.57728e-05	1	9.15456e-06	1
ILMN_1722873	2	190254545	rs11679767	Q7Z5J8_HUMAN	GI_9506696	1	100	0	ENSG00000138381	ASNSD1	2	190243528	190243577	cis	AA	AG	GG	5	43	61	5.28556	5.49447	5.6319	5.21e-05	0.000293	0.425522	3.98e-06	0.459866	4.89e-07	0.000916	4.58092e-05	1	9.16184e-06	1
ILMN_1796216	14	76230322	rs9919901	VASH1	GI_40254856	1	100	0	ENSG00000071246	VASH1	14	76318923	76318972	cis	CC	CA	AA	34	52	24	4.90799	5.13188	5.29848	0.000204	9.91e-06	0.464498	3.19e-07	0.457861	4.92e-07	0.000916	4.58156e-05	1	9.16312e-06	1
ILMN_1748797	17	70838560	rs4542691	GRB2	GI_45359857	1	100	0	ENSG00000177885	GRB2	17	70826143	70826192	cis	GG	GA	AA	66	37	6	6.12365	5.90089	5.65166	0.000245	9.88e-05	-0.468989	2.69e-07	-0.459448	5.02e-07	0.000918	4.5879e-05	1	9.1758e-06	1
ILMN_1753164	12	30704095	rs10843803	IPO8	GI_53759102	1	100	1	ENSG00000133704	IPO8	12	30673526	30673575	cis	AA	AC	CC	78	27	3	5.27594	5.04067	4.89139	2.37e-05	3.3e-06	-0.478348	1.64e-07	-0.461205	5.08e-07	0.000918	4.58916e-05	1	9.17832e-06	1
ILMN_1728671	9	130972761	rs10739743	IER5L	GI_21618330	1	100	0	ENSG00000095321	CRAT	9	130896986	130897035	cis	AA	AC	CC	42	61	7	5.63823	5.40719	5.26394	2.91e-05	7.35e-05	-0.412157	7.68e-06	-0.457333	5.09e-07	0.000919	4.59514e-05	1	9.19028e-06	1
ILMN_1753164	12	30674813	rs3888018	IPO8	GI_53759102	1	100	1	ENSG00000133704	IPO8	12	30673526	30673575	cis	AA	AC	CC	3	31	76	4.89139	5.05988	5.28166	2.44e-05	2.77e-06	0.472756	1.84e-07	0.45712	5.17e-07	0.000921	4.60544e-05	1	9.21088e-06	1
ILMN_1738712	13	94034826	rs9556403	TGDS	GI_31657146	1	100	0	ENSG00000152749	NP_851320.1	13	94079051	94079100	cis	AA	AG	GG	46	42	22	4.36734	4.44988	4.55953	0.00926132	0.00529192	0.466849	2.73e-07	0.45706	5.19e-07	0.000921	4.60544e-05	1	9.21088e-06	1
ILMN_1757636	5	56303962	rs1445998	NP_689835.2	GI_31559786	1	100	0	ENSG00000155542	NP_714917.1	5	56246550	56248447	cis	AA	AG	GG	13	49	48	4.24598	4.36629	4.41446	0.017432	0.0151091	0.458047	4.87e-07	0.456913	5.23e-07	0.000922	4.61038e-05	1	9.22076e-06	1
ILMN_1718808	17	19835794	rs12453720	AKAP10	GI_21493032	1	100	0	ENSG00000108599	AKAP10	17	19749654	19749703	cis	GG	GA	AA	70	36	4	4.74262	4.88746	4.92259	5.46e-06	5.39e-06	0.396133	1.84e-05	0.456872	5.25e-07	0.000923	4.61362e-05	1	9.22724e-06	1
ILMN_1718808	17	19829093	rs9901294	AKAP10	GI_21493032	1	100	0	ENSG00000108599	AKAP10	17	19749654	19749703	cis	GG	GA	AA	70	36	4	4.74262	4.88746	4.92259	5.46e-06	5.39e-06	0.396133	1.84e-05	0.456872	5.25e-07	0.000923	4.61574e-05	1	9.23148e-06	1
ILMN_1701998	4	7971908	rs11735005	NP_981968.1	GI_40807503	1	100	1	ENSG00000196526	NP_940997.1	4	7811363	7811412	cis	CC	CA	AA	44	50	15	4.4273	4.5493	4.57001	1.31e-06	6.73e-07	0.446745	1.12e-06	0.458645	5.29e-07	0.000923	4.61574e-05	1	9.23148e-06	1
ILMN_1745116	20	25135213	rs2076559	ENTPD6	GI_34147330	1	100	2	ENSG00000100997	CT022_HUMAN	20	25223567	25223616	cis	GG	GA	AA	48	50	12	4.40384	4.48116	4.51827	2.63e-05	9.57e-05	0.419495	5.07e-06	0.456644	5.33e-07	0.000924	4.62195e-05	1	9.24391e-06	1
ILMN_1701906	17	70020020	rs1107704	CD300LB	GI_21314647	1	100	0	ENSG00000167850	CD300C	17	70048958	70049007	cis	AA	AG	GG	77	32	1	5.70577	5.38074	5.00453	5.87e-06	1.14e-05	-0.445371	1.09e-06	-0.456574	5.35e-07	0.000925	4.6237e-05	1	9.2474e-06	1
ILMN_1655684	19	44077372	rs10410544	SIRT2	GI_20149644	1	100	0	ENSG00000104835	SARS2	19	44097829	44097878	cis	GG	GA	AA	44	47	19	5.33792	5.45164	5.55057	0.00394058	0.00981418	0.37613	5.13e-05	0.456311	5.44e-07	0.000926	4.6312e-05	1	9.26241e-06	1
ILMN_1762103	3	39155267	rs704959	TTC21A	GI_21314694	1	100	0	ENSG00000114742	WDR48	3	39112651	39112700	cis	AA	AG	GG	41	59	10	5.54791	5.72787	5.76363	4e-06	3.72e-06	0.409308	9e-06	0.456299	5.45e-07	0.000926	4.63206e-05	1	9.26412e-06	1
ILMN_1762327	13	51239182	rs9526795	NP_078981.1	GI_72534731	1	100	0	ENSG00000102796	NP_078981.1	13	51243135	51243184	cis	AA	AG	GG	61	42	7	4.35379	4.41065	4.44706	0.000164	0.000545	0.417274	5.76e-06	0.456023	5.54e-07	0.000927	4.63268e-05	1	9.26536e-06	1
ILMN_1765032	3	196986892	rs2259331	Q6ZSM7_HUMAN	GI_61966874	1	100	0	ENSG00000205814	NP_001013736.1	3	196924282	196924331	cis	AA	AG	GG	12	50	47	4.46668	4.63575	4.7199	0.0122521	0.00595527	0.464685	3.58e-07	0.457586	5.66e-07	0.000927	4.63395e-05	1	9.26791e-06	1
ILMN_1704985	2	219217232	rs3770214	ZNF142	GI_13904863	1	100	0	ENSG00000135929	CYP27A1	2	219387910	219387959	cis	AA	AG	GG	21	54	35	6.1776	5.99347	5.64493	0.000112	0.000611	-0.427972	3.11e-06	-0.455485	5.74e-07	0.000927	4.63577e-05	1	9.27154e-06	1
ILMN_1675375	11	10610002	rs10840450	MRVI1	GI_18490992	1	100	0	ENSESTG00000099144		11	10671945	10671994	cis	AA	AG	GG	19	52	39	4.97737	4.93256	4.59714	1.25e-06	1.36e-06	-0.438705	1.64e-06	-0.45531	5.8e-07	0.000928	4.63783e-05	1	9.27567e-06	1
ILMN_1657446	1	231167027	rs7523847	U334_HUMAN	GI_14150099	1	100	1	ENSG00000135778	U334_HUMAN	1	231180561	231180610	cis	CC	CA	AA	51	50	9	4.839	4.95234	5.07914	0.000407	8.66e-05	0.476661	1.41e-07	0.455244	5.83e-07	0.000928	4.63855e-05	1	9.2771e-06	1
ILMN_1657446	1	231165498	rs4141442	U334_HUMAN	GI_14150099	1	100	1	ENSG00000135778	U334_HUMAN	1	231180561	231180610	cis	AA	AG	GG	51	50	9	4.839	4.95234	5.07914	0.000407	8.66e-05	0.476661	1.41e-07	0.455244	5.83e-07	0.000928	4.63891e-05	1	9.27782e-06	1
ILMN_1737050	1	46579290	rs10489769	NP_950245.2	GI_40316917	1	100	0	ENSG00000117481	NP_950245.2	1	46603056	46603105	cis	AA	AG	GG	54	41	15	4.90006	4.98153	5.02975	0.000139	0.000696	0.411001	8.19e-06	0.45524	5.83e-07	0.000928	4.64171e-05	1	9.28342e-06	1
ILMN_1737050	1	46582006	rs7515284	NP_950245.2	GI_40316917	1	100	0	ENSG00000117481	NP_950245.2	1	46603056	46603105	cis	AA	AG	GG	54	41	15	4.90006	4.98153	5.02975	0.000139	0.000696	0.411001	8.19e-06	0.45524	5.83e-07	0.000931	4.65543e-05	1	9.31085e-06	1
ILMN_1737050	1	46593562	rs10157084	NP_950245.2	GI_40316917	1	100	0	ENSG00000117481	NP_950245.2	1	46603056	46603105	cis	AA	AG	GG	15	41	54	5.02975	4.98153	4.90006	0.000139	0.000696	-0.411001	8.19e-06	-0.45524	5.83e-07	0.000931	4.65669e-05	1	9.31339e-06	1
ILMN_1805377	7	75974325	rs17468652	DTX2	GI_38327648	1	100	0	ENSG00000188372	ZP3	7	75900269	75900757	cis	GG	GA	AA	71	34	5	5.54007	5.2515	5.10098	2.74e-05	1.23e-05	-0.435932	1.93e-06	-0.454899	5.96e-07	0.000932	4.65915e-05	1	9.3183e-06	1
ILMN_1761797	21	44030783	rs1041456	NNP1_HUMAN	GI_20357564	1	100	0	ENSG00000160213	CSTB	21	44018979	44019028	cis	AA	AG	GG	38	45	27	7.4287	7.33983	7.15562	0.0483508	0.0816759	-0.43456	2.1e-06	-0.454792	6e-07	0.000934	4.66887e-05	1	9.33773e-06	1
ILMN_1700477	10	102757107	rs701836	PDZD7	GI_28872733	1	100	0	ENSG00000055950	MRPL43	10	102736291	102736340	cis	CC	CA	AA	64	34	11	5.23676	5.35835	5.49315	0.00058	0.000618	0.482645	1.07e-07	0.456645	6.01e-07	0.000938	4.68918e-05	1	9.37837e-06	1
ILMN_1795836	21	46514496	rs2839186	MCM3AP	GI_54607071	1	100	0	ENSG00000182362	CU057_HUMAN	21	46531282	46531331	cis	AA	AG	GG	26	49	35	5.09692	4.99342	4.88877	0.00263258	0.0016377	-0.466346	2.83e-07	-0.454714	6.03e-07	0.000939	4.69278e-05	1	9.38557e-06	1
ILMN_1694671	7	1172009	rs12702440	ZFAND2A	GI_32698821	1	100	0	ENSG00000178381	ZFAND2A	7	1159105	1159154	cis	AA	AG	GG	33	63	14	5.61282	5.884	5.94888	1.22e-06	7.91e-07	0.434033	2.17e-06	0.454709	6.03e-07	0.000941	4.70416e-05	1	9.40831e-06	1
ILMN_1708081	2	30524477	rs1662955	LYCAT	GI_50659058	1	100	1	ENSG00000172954	LYCAT	2	30720267	30720316	cis	AA	AG	GG	60	43	7	4.90433	5.07434	5.27784	0.000217	0.00192568	0.407291	1.01e-05	0.454701	6.03e-07	0.000943	4.71359e-05	1	9.42718e-06	1
ILMN_1708081	2	30568152	rs1723167	LYCAT	GI_50659058	1	100	1	ENSG00000172954	LYCAT	2	30720267	30720316	cis	AA	AG	GG	60	43	7	4.90433	5.07434	5.27784	0.000217	0.00192568	0.407291	1.01e-05	0.454701	6.03e-07	0.000944	4.72169e-05	1	9.44338e-06	1
ILMN_1737050	1	46519888	rs12142240	RAD54L	GI_40316917	1	100	0	ENSG00000117481	NP_950245.2	1	46603056	46603105	cis	AA	AG	GG	52	43	15	4.89823	4.9814	5.02561	6.54e-05	0.000496	0.406499	1.05e-05	0.454574	6.08e-07	0.000944	4.72169e-05	1	9.44338e-06	1
ILMN_1766185	16	274891	rs419949	PDIA2	GI_31083143	1	100	2	ENSG00000103126	AXIN1	16	277629	277678	cis	GG	GA	AA	63	38	9	6.01641	5.82083	5.75818	1e-05	4.61e-05	-0.420028	4.92e-06	-0.454549	6.09e-07	0.000945	4.7225e-05	1	9.445e-06	1
ILMN_1708477	19	51693213	rs8112461	NP_001013695.1	GI_61966800	1	100	0	ENSG00000204850	NP_001013695.1	19	51691445	51691494	cis	AA	AG	GG	12	55	43	4.39306	4.38379	4.28148	3.69e-06	2.93e-07	-0.444185	1.17e-06	-0.454441	6.13e-07	0.000947	4.7329e-05	1	9.46581e-06	1
ILMN_1655766	5	79950776	rs1232027	MSH3	GI_52138746	1	100	0	ENSG00000189127	NP_001004441.1	5	79888650	79888699	cis	AA	AG	GG	13	50	47	4.2109	4.25079	4.31411	0.000111	6.83e-05	0.456798	5.27e-07	0.454424	6.14e-07	0.000947	4.73374e-05	1	9.46748e-06	1
ILMN_1723116	16	54938698	rs3790112	GNAO1	GI_21071002	1	100	0	ENSG00000159461	AMFR	16	54953279	54953328	cis	AA	AC	CC	5	49	55	5.43008	5.28871	5.1008	2.06e-05	0.00103557	-0.353811	0.000161	-0.455813	6.34e-07	0.000947	4.73735e-05	1	9.4747e-06	1
ILMN_1711453	12	10023132	rs608418	CLEC12A	GI_42490743	1	100	0	ENSG00000172322	CLEC12A	12	10029269	10029318	cis	AA	AG	GG	29	54	27	4.26188	4.43185	4.51498	1.09e-05	8.98e-09	0.480519	1.08e-07	0.453571	6.48e-07	0.000948	4.73854e-05	1	9.47707e-06	1
ILMN_1655382	1	114291212	rs1503832	HIPK1	GI_24431998	1	100	0	ENSG00000118655	DCLRE1B	1	114257677	114257726	cis	AA	AG	GG	59	44	7	4.29193	4.34392	4.41081	0.00054	0.000454	0.452896	6.77e-07	0.453364	6.57e-07	0.000949	4.74288e-05	1	9.48576e-06	1
ILMN_1677814	17	46148229	rs4794179	Q8NH35_HUMAN	GI_9955971	1	98	0	ENSG00000108846	ABCC3	17	46123787	46123835	cis	AA	AG	GG	19	51	39	4.85334	5.05644	5.19424	0.0228578	0.00829571	0.458175	5.45e-07	0.455162	6.61e-07	0.000949	4.74579e-05	1	9.49157e-06	1
ILMN_1782273	4	39839366	rs6531759	N4BP2_HUMAN	GI_31742491	1	100	0	ENSG00000078177	N4BP2_HUMAN	4	39832607	39832656	cis	AA	AG	GG	54	46	10	4.53154	4.45294	4.36435	0.000693	0.000753	-0.437641	1.74e-06	-0.453162	6.66e-07	0.000951	4.75533e-05	1	9.51067e-06	1
ILMN_1716218	6	167209834	rs7766409	RPS6KA2	GI_55743135	1	100	2	ENSG00000071242	RPS6KA2	6	167191698	167195595	cis	AA	AG	GG	58	44	8	4.32506	4.46295	4.43916	2.14e-06	4.42e-06	0.428155	3.07e-06	0.452978	6.73e-07	0.000953	4.7629e-05	1	9.5258e-06	1
ILMN_1798308	2	61403104	rs2600660	USP34	GI_22748838	1	100	0	ENSG00000173209	AHSA2	2	61267121	61267289	cis	CC	CA	AA	43	49	18	5.4961	5.68967	5.8055	0.000365	0.00107212	0.392701	2.2e-05	0.452931	6.75e-07	0.000954	4.76759e-05	1	9.53518e-06	1
ILMN_1778488	5	76737959	rs374003	PDE8B	GI_42716286	1	100	0	ENSG00000164253	WDR41	5	76763937	76763986	cis	AA	AG	GG	73	31	6	4.94017	4.77369	4.40717	0.00214077	0.00254384	-0.477963	1.29e-07	-0.452908	6.76e-07	0.000954	4.76922e-05	1	9.53844e-06	1
ILMN_1737195	5	64887493	rs149514	NP_071428.2	GI_16905072	1	100	0	ENSG00000123219	NP_071428.2	5	64850083	64850132	cis	AA	AC	CC	38	48	24	4.22929	4.33725	4.41262	3.55e-05	9.92e-06	0.473903	1.7e-07	0.452732	6.84e-07	0.000954	4.77117e-05	1	9.54234e-06	1
ILMN_1812433	16	70683234	rs3764312	TXNL4B	GI_51093872	1	100	1	ENSG00000197711	HP	16	70652001	70652050	cis	AA	AC	CC	47	51	10	4.9006	4.77762	4.57654	0.000586	0.00911759	-0.389327	3.12e-05	-0.456512	6.85e-07	0.000955	4.77566e-05	1	9.55131e-06	1
ILMN_1715169	6	32444744	rs3129939	CF010_HUMAN	GI_4504410	1	100	21	ENSG00000196126	HLA-DRB2	6	32654826	32656017	cis	AA	AG	GG	18	67	25	4.93118	5.26023	4.27184	1.8e-06	3.26e-08	-0.218582	0.0217827	-0.452711	6.85e-07	0.000956	4.77849e-05	1	9.55697e-06	1
ILMN_1815205	12	68030371	rs686407	LYZ	GI_4557893	1	100	0	ENSG00000090382	LYZ	12	68032310	68033213	cis	GG	GA	AA	62	39	9	9.18257	9.45445	9.74015	0.000648	0.0115714	0.32857	0.000457	0.452641	6.88e-07	0.000956	4.78107e-05	1	9.56213e-06	1
ILMN_1655577	21	31414363	rs2070409	TIAM1	GI_4507500	1	100	0	ENSG00000156299	TIAM1	21	31414413	31414462	cis	AA	AG	GG	28	56	26	4.38536	4.53047	4.64948	0.000718	0.000195	0.450082	8.09e-07	0.452498	6.94e-07	0.000956	4.78191e-05	1	9.56383e-06	1
ILMN_1804735	21	43306750	rs1571741	PKNOX1	GI_4557414	1	100	0	ENSG00000160200	CBS	21	43346426	43346475	cis	AA	AG	GG	24	56	30	4.69065	4.89434	5.05248	0.0111781	0.0132771	0.448828	8.75e-07	0.452248	7.05e-07	0.000957	4.78586e-05	1	9.57173e-06	1
ILMN_1790797	8	145612372	rs2280839	SLC39A4	GI_34452691	1	100	0	ENSG00000160948	VPS28	8	145620001	145620050	cis	CC	CA	AA	30	53	27	6.81098	6.63909	6.50333	0.00395739	0.00383079	-0.413199	7.25e-06	-0.452186	7.08e-07	0.000957	4.78695e-05	1	9.57391e-06	1
ILMN_1790797	8	145632483	rs7830832	NFKBIL2	GI_34452691	1	100	0	ENSG00000160948	VPS28	8	145620001	145620050	cis	GG	GA	AA	30	53	27	6.81098	6.63909	6.50333	0.00395739	0.00383079	-0.413199	7.25e-06	-0.452186	7.08e-07	0.000958	4.78784e-05	1	9.57568e-06	1
ILMN_1790797	8	145623814	rs3735840	VPS28	GI_34452691	1	100	0	ENSG00000160948	VPS28	8	145620001	145620050	cis	AA	AG	GG	30	53	27	6.81098	6.63909	6.50333	0.00395739	0.00383079	-0.413199	7.25e-06	-0.452186	7.08e-07	0.000958	4.78949e-05	1	9.57897e-06	1
ILMN_1790797	8	145626430	rs4082352	NFKBIL2	GI_34452691	1	100	0	ENSG00000160948	VPS28	8	145620001	145620050	cis	GG	GA	AA	30	53	27	6.81098	6.63909	6.50333	0.00395739	0.00383079	-0.413199	7.25e-06	-0.452186	7.08e-07	0.000958	4.79071e-05	1	9.58142e-06	1
ILMN_1658456	11	130274243	rs6590535	SNX19	GI_7662025	1	100	0	ENSG00000120451	SNX19	11	130251277	130251326	cis	AA	AG	GG	79	29	2	5.80865	5.98088	6.132	2.21e-05	0.000885	0.374156	5.66e-05	0.452163	7.09e-07	0.000958	4.79071e-05	1	9.58142e-06	1
ILMN_1790797	8	145625602	rs3862193	NFKBIL2	GI_34452691	1	100	0	ENSG00000160948	VPS28	8	145620001	145620050	cis	AA	AG	GG	28	52	28	6.82046	6.64125	6.50418	0.00260397	0.02807	-0.420427	5.89e-06	-0.455875	7.13e-07	0.00096	4.79898e-05	1	9.59796e-06	1
ILMN_1681131	10	102757107	rs701836	PDZD7	GI_28872733	1	100	0	ENSG00000055950	MRPL43	10	102736291	102736340	cis	CC	CA	AA	64	34	11	5.62983	5.47962	5.40506	6.43e-05	9.58e-05	-0.451578	8.28e-07	-0.453635	7.28e-07	0.000963	4.81351e-05	1	9.62702e-06	1
ILMN_1791511	7	150065405	rs6965571	GIMAP5	GI_32484986	1	100	0	ENSG00000002933	NP_060957.2	7	150133038	150133087	cis	GG	GA	AA	77	27	6	4.95659	5.46169	5.60369	1.05e-05	9.6e-08	0.4557	5.66e-07	0.451731	7.29e-07	0.000963	4.8136e-05	1	9.6272e-06	1
ILMN_1712918	6	2955389	rs2756081	NQO2	GI_4505416	1	100	0	ENSG00000124588	NQO2	6	2962145	2962194	cis	AA	AG	GG	61	46	3	5.14339	5.45005	5.47725	2.64e-06	6.48e-07	0.446251	1.03e-06	0.451729	7.29e-07	0.000964	4.82193e-05	1	9.64385e-06	1
ILMN_1771209	1	246154838	rs4925779	NP_001005522.1	GI_53850669	1	100	0	ENSG00000177462	NP_001005522.1	1	246151804	246151853	cis	CC	CA	AA	66	41	3	4.17322	4.24894	4.2468	1.49e-06	1.65e-06	0.452011	7.16e-07	0.451615	7.34e-07	0.000965	4.82295e-05	1	9.64589e-06	1
ILMN_1676528	6	26613341	rs3736781	BTN1A1	GI_76781490	1	100	1	ENSG00000186470	BTN3A2	6	26486092	26486141	cis	AA	AG	GG	17	52	41	6.40485	6.1041	5.801	0.00708449	0.00392754	-0.437811	1.73e-06	-0.451565	7.36e-07	0.000965	4.82402e-05	1	9.64803e-06	1
ILMN_1719064	12	108358613	rs2075432	MYO1H	GI_70608095	1	100	0	ENSG00000110906	KCTD10	12	108371008	108371057	cis	AA	AG	GG	38	50	22	4.90488	5.01553	5.22803	0.0382368	0.00719811	0.46989	2.23e-07	0.451503	7.39e-07	0.000965	4.82703e-05	1	9.65406e-06	1
ILMN_1703856	5	179218358	rs10060182	NP_001018072.1	GI_46251280	1	100	0	ENSG00000161011	OSIL	5	179197561	179197610	cis	AA	AG	GG	11	43	55	5.47057	5.34985	5.14113	0.000136	2.72e-05	-0.458174	5.45e-07	-0.453342	7.41e-07	0.000967	4.83437e-05	1	9.66874e-06	1
ILMN_1697227	17	74296376	rs747423	USP36	GI_35250685	1	100	0	ENSG00000055483	USP36	17	74295248	74295297	cis	GG	GA	AA	65	36	9	4.94862	4.84554	4.60811	0.00194458	0.00765608	-0.434764	2.07e-06	-0.451334	7.47e-07	0.000969	4.84612e-05	1	9.69224e-06	1
ILMN_1805905	11	34412517	rs208682	CAT	GI_60302919	1	100	1	ENSG00000121691	CAT	11	34449571	34449620	cis	GG	GA	AA	76	31	3	6.84457	6.50821	6.54213	5.97e-07	2.42e-08	-0.435318	2.01e-06	-0.451326	7.48e-07	0.000969	4.84652e-05	1	9.69304e-06	1
ILMN_1781457	1	166423251	rs2294253	TIPRL	GI_73088933	1	100	0	ENSG00000143155	TIPRL	1	166419911	166420657	cis	AA	AG	GG	10	43	57	4.94412	5.00116	5.11765	0.00017	0.000258	0.413722	7.04e-06	0.45122	7.53e-07	0.000971	4.85464e-05	1	9.70927e-06	1
ILMN_1764871	21	37399200	rs2032088	TTC3	GI_24497596	1	100	0	ENSG00000185808	PIGP	21	37366763	37366812	cis	AA	AG	GG	52	45	13	5.06596	5.18645	5.33127	0.00351328	0.000763	0.457695	4.98e-07	0.451196	7.54e-07	0.000971	4.8554e-05	1	9.7108e-06	1
ILMN_1657446	1	231126600	rs1555392	U334_HUMAN	GI_14150099	1	100	1	ENSG00000135778	U334_HUMAN	1	231180561	231180610	cis	AA	AC	CC	60	42	8	4.84551	4.97373	5.06141	3.95e-05	4.06e-06	0.473981	1.69e-07	0.451132	7.57e-07	0.000972	4.85797e-05	1	9.71593e-06	1
ILMN_1657446	1	231126787	rs1555393	U334_HUMAN	GI_14150099	1	100	1	ENSG00000135778	U334_HUMAN	1	231180561	231180610	cis	GG	GA	AA	60	42	8	4.84551	4.97373	5.06141	3.95e-05	4.06e-06	0.473981	1.69e-07	0.451132	7.57e-07	0.000972	4.85802e-05	1	9.71604e-06	1
ILMN_1719064	12	108284914	rs10850074	FOXN4	GI_70608095	1	100	0	ENSG00000110906	KCTD10	12	108371008	108371057	cis	AA	AG	GG	40	53	16	4.89859	5.04717	5.23249	0.0019347	0.000661	0.462137	4.22e-07	0.452683	7.73e-07	0.000972	4.86029e-05	1	9.72058e-06	1
ILMN_1812297	2	72437629	rs13390754	SEC15L2	GI_33239448	1	100	0	ENSG00000003137	CYP26B1	2	72210303	72210352	cis	AA	AG	GG	71	32	7	4.19704	4.33405	4.51145	0.00272979	0.00246524	0.516033	7.94e-09	0.450556	7.85e-07	0.000974	4.86897e-05	1	9.73794e-06	1
ILMN_1812297	2	72397638	rs10173381	SEC15L2	GI_33239448	1	100	0	ENSG00000003137	CYP26B1	2	72210303	72210352	cis	AA	AG	GG	71	32	7	4.19704	4.33405	4.51145	0.00272979	0.00246524	0.516033	7.94e-09	0.450556	7.85e-07	0.000975	4.87269e-05	1	9.74539e-06	1
ILMN_1764871	21	37414527	rs1003721	TTC3	GI_24497596	1	100	0	ENSG00000185808	PIGP	21	37366763	37366812	cis	AA	AC	CC	25	63	22	5.27666	5.13236	5.03961	0.00105541	0.000607	-0.406314	1.06e-05	-0.45034	7.96e-07	0.000975	4.87581e-05	1	9.75162e-06	1
ILMN_1766185	16	276397	rs400037	PDIA2	GI_31083143	1	100	2	ENSG00000103126	AXIN1	16	277629	277678	cis	GG	GA	AA	63	37	9	6.01641	5.83066	5.73911	1.81e-05	9.17e-05	-0.425603	3.96e-06	-0.452098	8.02e-07	0.000976	4.87861e-05	1	9.75721e-06	1
ILMN_1673113	5	76097012	rs250724	F2R	GI_34577051	1	100	2	ENSG00000164251	F2RL1	5	76166279	76166328	cis	CC	CA	AA	30	57	23	4.68535	4.9552	5.07329	7.48e-05	0.000178	0.4421	1.33e-06	0.449789	8.24e-07	0.000976	4.88245e-05	1	9.76489e-06	1
ILMN_1696584	9	116112477	rs1000744	COL27A1	GI_9257231	1	100	1	ENSG00000187681	ORM1	9	116126187	116126937	cis	AA	AC	CC	20	55	33	5.43709	5.19044	4.82559	1.77e-05	1.59e-05	-0.455355	7.36e-07	-0.45353	8.26e-07	0.000978	4.89087e-05	1	9.78174e-06	1
ILMN_1796335	16	54133662	rs10521320	AYTL1	GI_47106078	1	100	1	ENSG00000087253	AYTL1	16	54174433	54174482	cis	AA	AC	CC	71	36	3	4.76445	5.13767	5.25347	4.25e-06	9.06e-08	0.45934	4.47e-07	0.449509	8.39e-07	0.00098	4.89832e-05	1	9.79664e-06	1
ILMN_1760718	7	44775798	rs1065646	ZIMP7_HUMAN	GI_54607107	1	100	0	ENSG00000122515	ZIMP7_HUMAN	7	44775812	44775861	cis	GG	GA	AA	18	58	33	5.12525	5.37458	5.46816	0.02694	0.0376074	0.454251	7e-07	0.451145	8.51e-07	0.00098	4.90075e-05	1	9.80151e-06	1
ILMN_1786426	19	40932800	rs173003	NP_061977.1	GI_13375912	1	100	0	ENSG00000126246	U2AF1L4	19	40922182	40922231	cis	AA	AC	CC	18	60	31	6.31359	6.13915	5.84446	0.000443	0.000301	-0.466177	3.24e-07	-0.45067	8.77e-07	0.000981	4.90517e-05	1	9.81033e-06	1
ILMN_1796216	14	76210451	rs10873293	VASH1	GI_40254856	1	100	0	ENSG00000071246	VASH1	14	76318923	76318972	cis	CC	CA	AA	59	45	6	4.97568	5.19864	5.56483	6.55e-05	6.53e-05	0.498787	2.93e-08	0.448731	8.81e-07	0.000982	4.91005e-05	1	9.82011e-06	1
ILMN_1717552	15	73457132	rs9972533	SIN3A	GI_46852163	1	100	0	ENSG00000140400	MAN2C1	15	73435298	73435347	cis	AA	AG	GG	2	25	82	5.79028	5.85579	5.53704	3.78e-06	0.000177	-0.414061	7.62e-06	-0.45049	8.87e-07	0.000982	4.91135e-05	1	9.82271e-06	1
ILMN_1687293	11	87520884	rs302662	RAB38	GI_11641236	1	96	0	ENSG00000123892	RAB38	11	87486152	87486201	cis	AA	AG	GG	62	38	10	4.40949	4.52675	4.68252	0.000458	0.00474616	0.428115	3.08e-06	0.448618	8.87e-07	0.000984	4.92037e-05	1	9.84074e-06	1
ILMN_1687293	11	87525096	rs302660	RAB38	GI_11641236	1	96	0	ENSG00000123892	RAB38	11	87486152	87486201	cis	AA	AG	GG	62	38	10	4.40949	4.52675	4.68252	0.000458	0.00474616	0.428115	3.08e-06	0.448618	8.87e-07	0.000984	4.92218e-05	1	9.84437e-06	1
ILMN_1738712	13	94009539	rs726298	TGDS	GI_31657146	1	100	0	ENSG00000152749	NP_851320.1	13	94079051	94079100	cis	GG	GA	AA	19	47	44	4.57505	4.44355	4.37112	0.0295502	0.0135931	-0.457263	5.12e-07	-0.448328	9.03e-07	0.000987	4.93259e-05	1	9.86518e-06	1
ILMN_1687306	22	36281397	rs5995460	CDC42EP1	GI_51173752	1	100	0	ENSG00000100079	LGALS2	22	36296553	36296602	cis	AA	AG	GG	49	48	13	5.08728	5.36032	5.67685	0.000847	0.000632	0.460569	4.13e-07	0.448306	9.04e-07	0.000987	4.9362e-05	1	9.8724e-06	1
ILMN_1711606	11	63824886	rs2286614	KCNK4	GI_32455261	1	100	2	ENSG00000126432	PRDX5	11	63845084	63845650	cis	AA	AG	GG	3	30	77	8.11504	7.93939	7.63972	9.51e-06	9.72e-06	-0.442186	1.32e-06	-0.448268	9.06e-07	0.000988	4.93884e-05	1	9.87768e-06	1
ILMN_1686748	1	199391949	rs7542768	TMEM9	GI_24308523	1	100	0	ENSG00000116857	TMEM9	1	199370756	199370805	cis	AA	AG	GG	50	45	15	4.42341	4.54255	4.6131	7.81e-05	1.43e-05	0.465779	2.93e-07	0.448078	9.17e-07	0.000988	4.94045e-05	1	9.88091e-06	1
ILMN_1784863	7	80056897	rs6961069	CD36	GI_48375179	1	100	0	OTTHUMG00000064027		7	80143770	80143819	cis	AA	AG	GG	15	58	37	5.49111	5.67034	5.92735	0.000196	0.000182	0.466536	2.79e-07	0.448023	9.2e-07	0.000988	4.94094e-05	1	9.88189e-06	1
ILMN_1761778	9	116737652	rs2181033	TNFSF8	GI_24119162	1	100	0	ENSG00000106952	TNFSF8	9	116705096	116705145	cis	GG	GA	AA	16	57	37	4.60479	4.73312	4.80373	0.00683432	0.0296861	0.394923	1.96e-05	0.447951	9.25e-07	0.000991	4.95699e-05	1	9.91397e-06	1
ILMN_1781819	4	108875283	rs2189158	PAPSS1	GI_46094057	1	100	0	ENSG00000138801	PAPSS1	4	108754883	108754932	cis	GG	GA	AA	33	52	25	6.17786	6.09695	5.88063	0.10456	0.100111	-0.453514	6.51e-07	-0.447901	9.28e-07	0.000992	4.95786e-05	1	9.91573e-06	1
ILMN_1670398	22	21979242	rs131693	BCR	GI_11038638	1	100	0	ENSG00000186716	BCR	22	21987789	21987838	cis	AA	AC	CC	34	48	24	4.41116	4.47543	4.5639	0.00169555	0.00278707	0.428869	4.5e-06	0.455442	9.32e-07	0.000992	4.95884e-05	1	9.91767e-06	1
ILMN_1811301	9	138386317	rs4077515	CARD9	GI_47078290	1	100	0	ENSG00000148384	INPP5E	9	138443134	138443183	cis	AA	AG	GG	15	60	35	4.48237	4.63888	4.74086	0.00609296	0.00732809	0.436072	1.92e-06	0.447671	9.41e-07	0.000993	4.96576e-05	1	9.93151e-06	1
ILMN_1682197	4	47477606	rs6447583	CORIN	GI_37674231	1	100	0	ENSG00000170448	NFXL1	4	47544177	47544226	cis	AA	AG	GG	34	53	21	5.20393	4.97362	4.74963	0.00929487	0.00443035	-0.451754	9.22e-07	-0.451427	9.41e-07	0.000994	4.9689e-05	1	9.93781e-06	1
ILMN_1810752	1	205345074	rs11120218	C4BPA	GI_62912459	1	100	0	ENSG00000123838	C4BPA	1	205384554	205384603	cis	GG	GA	AA	87	19	4	4.36515	4.97929	4.98648	1.27e-05	0.000559	0.613812	1e-12	0.447611	9.45e-07	0.000994	4.97098e-05	1	9.94195e-06	1
ILMN_1652147	10	102740773	rs3740487	PEO1	GI_28872731	1	100	0	ENSG00000055950	MRPL43	10	102727584	102727633	cis	CC	CA	AA	69	32	9	4.53289	4.67128	4.81936	0.000932	0.00119046	0.490046	5.52e-08	0.447482	9.52e-07	0.000995	4.97483e-05	1	9.94967e-06	1
ILMN_1652147	10	102736493	rs2863095	MRPL43	GI_28872731	1	100	0	ENSG00000055950	MRPL43	10	102727584	102727633	cis	GG	GA	AA	69	32	9	4.53289	4.67128	4.81936	0.000932	0.00119046	0.490046	5.52e-08	0.447482	9.52e-07	0.000998	4.99177e-05	1	9.98354e-06	1
ILMN_1690442	18	19215633	rs7241413	NP_116322.2	GI_40254998	1	100	1	ENSG00000134490	NP_116322.2	18	19130738	19130787	cis	AA	AG	GG	29	56	25	4.26073	4.32208	4.42375	0.0115405	0.00395736	0.435011	2.04e-06	0.447473	9.53e-07	0.000998	4.99198e-05	1	9.98396e-06	1
ILMN_1732961	12	6826723	rs5446	GNB3	GI_42542395	1	100	0	ENSG00000010626	LRRC23	12	6893582	6893631	cis	AA	AG	GG	10	48	52	5.22997	5.14714	4.95478	1.14e-05	2.17e-05	-0.435684	1.96e-06	-0.44711	9.75e-07	0.001	4.9989e-05	1	9.9978e-06	1
ILMN_1698395	15	50221916	rs4480744	GNB5	GI_61835190	1	100	2	ENSG00000069966	GNB5	15	50200581	50200630	cis	AA	AG	GG	49	54	7	4.22874	4.30769	4.32744	5.29e-06	1.48e-06	0.448874	8.73e-07	0.446968	9.83e-07	0.001	4.9989e-05	1	9.9978e-06	1
ILMN_1690442	18	19207718	rs8099409	NP_116322.2	GI_40254998	1	100	1	ENSG00000134490	NP_116322.2	18	19130738	19130787	cis	AA	AG	GG	34	53	23	4.26465	4.32562	4.43197	0.00965446	0.0034681	0.447386	9.58e-07	0.446611	1.01e-06	0.001	4.9989e-05	1	9.9978e-06	1
ILMN_1680341	1	39993393	rs7547787	BMP8B	GI_45439314	1	100	0	ENSG00000084072	PPIE	1	39987169	39987218	cis	GG	GA	AA	49	47	14	5.01324	5.13111	5.21359	0.000248	0.000115	0.45292	6.76e-07	0.446586	1.01e-06	0.00100161	5.00806e-05	1	1.00161e-05	1
ILMN_1763198	12	55796928	rs324013	STAT6	GI_23397677	1	100	0	ENSG00000166888	STAT6	12	55775568	55775617	cis	AA	AG	GG	38	48	24	6.15759	6.34675	6.45799	0.000269	0.000308	0.446997	9.81e-07	0.446489	1.01e-06	0.00100371	5.01855e-05	1	1.00371e-05	1
ILMN_1804935	6	133096863	rs6942306	VNN3	GI_66932889	1	100	0	ENSG00000093134	VNN3	6	133085778	133085827	cis	AA	AC	CC	21	58	31	5.75947	6.02092	6.20331	0.00555645	0.00642312	0.457985	4.88e-07	0.446477	1.01e-06	0.00100454	5.02271e-05	1	1.00454e-05	1
ILMN_1799494	20	42959551	rs2425672	YWHAB	GI_31742479	1	100	0	ENSG00000166913	YWHAB	20	42949746	42949795	cis	GG	GA	AA	37	49	24	5.15059	5.06668	4.95173	0.00399754	0.0136253	-0.438525	1.65e-06	-0.446445	1.02e-06	0.00100454	5.02271e-05	1	1.00454e-05	1
ILMN_1796335	16	54085392	rs1992116	MMP2	GI_47106078	1	100	1	ENSG00000087253	AYTL1	16	54174433	54174482	cis	AA	AG	GG	22	53	35	4.52617	4.94615	5.06488	0.229323	0.128285	0.456984	5.21e-07	0.446163	1.03e-06	0.00100454	5.02271e-05	1	1.00454e-05	1
ILMN_1815205	12	68092878	rs7297153	YEATS4	GI_4557893	1	100	0	ENSG00000090382	LYZ	12	68032310	68033213	cis	AA	AG	GG	23	46	41	9.02485	9.30194	9.51813	0.00475724	0.0514871	0.33516	0.000345	0.445829	1.06e-06	0.00100565	5.02824e-05	1	1.00565e-05	1
ILMN_1675375	11	10509931	rs4910153	RNF141	GI_18490992	1	100	0	ENSESTG00000099144		11	10671945	10671994	cis	AA	AG	GG	33	55	22	4.62044	4.85647	5.03507	0.00019	0.00221182	0.426406	3.4e-06	0.445607	1.07e-06	0.00100628	5.03139e-05	1	1.00628e-05	1
ILMN_1654685	5	93940765	rs7707464	ANKRD32	GI_50582995	1	100	0	ENSG00000175471	MCTP1	5	94072303	94072352	cis	AA	AC	CC	57	44	9	4.72715	4.64159	4.43223	0.00828366	0.00707201	-0.444107	1.17e-06	-0.445578	1.07e-06	0.00100803	5.04013e-05	1	1.00803e-05	1
ILMN_1717371	22	48412318	rs9616329	NP_001034562.1	GI_38502313	1	100	0	ENSG00000188511	NP_001034562.1	22	48399409	48399458	cis	AA	AG	GG	48	48	14	4.77923	4.84633	5.09324	0.00948724	0.060097	0.431214	2.56e-06	0.445539	1.07e-06	0.00100874	5.0437e-05	1	1.00874e-05	1
ILMN_1660549ILMN_1671260	1	68420614	rs2772300	Q6ZVV5_HUMAN	GI_50541962	1	100	0	ENSG00000116729	GPR177	1	68336909	68336958	cis	AA	AG	GG	8	38	64	5.38933	5.12819	4.90538	0.000287	0.000676	-0.426626	3.36e-06	-0.445526	1.08e-06	0.0010122	5.06103e-05	1	1.01221e-05	1
ILMN_1685978	1	28451582	rs1283621	SESN2	GI_30260191	1	100	0	ENSG00000130770	ATPIF1	1	28436788	28436837	cis	AA	AG	GG	49	46	14	4.80865	4.71271	4.51125	0.00726126	0.0243008	-0.41636	6.7e-06	-0.44724	1.09e-06	0.00101266	5.06332e-05	1	1.01266e-05	1
ILMN_1656521	22	41318061	rs137098	POLDIP3	GI_62751922	1	100	1	ENSG00000189306	ZG14_HUMAN	22	41238568	41238617	cis	AA	AG	GG	78	29	3	4.66489	4.83026	4.87292	2.78e-05	5.21e-05	0.466255	2.84e-07	0.445188	1.1e-06	0.00101326	5.06628e-05	1	1.01326e-05	1
ILMN_1782729	12	9724895	rs3764021	CLEC2D	GI_40548404	1	100	0	ENSG00000184293	NP_742001.1	12	9776824	9776873	cis	AA	AG	GG	28	45	37	4.20615	4.2724	4.34856	0.0103899	0.00935002	0.413001	7.33e-06	0.44518	1.1e-06	0.00101467	5.07333e-05	1	1.01467e-05	1
ILMN_1729112	12	100611975	rs2695290	CHPT1	GI_50726995	1	100	0	ENSG00000111666	CHPT1	12	100638149	100641111	cis	AA	AG	GG	39	52	19	6.02186	5.71801	5.69305	9.25e-05	6.21e-05	-0.336452	0.000326	-0.445129	1.1e-06	0.00101605	5.08025e-05	1	1.01605e-05	1
ILMN_1776519	1	21902776	rs829372	USP48	GI_4506414	1	100	0	ENSG00000076864	RAP1GA1	1	21795339	21795388	cis	AA	AG	GG	46	49	15	5.48763	5.13439	4.60549	0.0288391	0.0222388	-0.356835	0.00013	-0.444638	1.14e-06	0.00101828	5.09138e-05	1	1.01828e-05	1
ILMN_1810752	1	205353810	rs2808470	C4BPA	GI_62912459	1	100	0	ENSG00000123838	C4BPA	1	205384554	205384603	cis	GG	GA	AA	84	22	4	4.36356	4.90161	4.98648	1.93e-05	0.000603	0.587261	1.55e-11	0.44463	1.14e-06	0.00101909	5.09545e-05	1	1.01909e-05	1
ILMN_1674285	6	3016912	rs6596945	RIPK1	GI_61966806	1	100	0	null		6	2964503	2964552	cis	AA	AC	CC	4	38	68	4.60565	4.94945	5.24471	8.74e-05	0.000129	0.459364	4.47e-07	0.444602	1.14e-06	0.00101951	5.09756e-05	1	1.01951e-05	1
ILMN_1724898	7	26113744	rs3814095	NFE2L3	GI_46358355	1	100	0	ENSG00000050344	NFE2L3	7	26191797	26191846	cis	AA	AG	GG	6	39	65	4.28931	4.33808	4.45694	2.79e-05	3.92e-05	0.420796	4.71e-06	0.444365	1.16e-06	0.00102	5.09998e-05	1	1.02e-05	1
ILMN_1805377	7	75897497	rs3789833	ZP3	GI_38327648	1	100	0	ENSG00000188372	ZP3	7	75900269	75900757	cis	GG	GA	AA	70	35	4	5.54259	5.24366	5.13197	1.47e-05	5.67e-06	-0.430386	3e-06	-0.44613	1.16e-06	0.00102188	5.10939e-05	1	1.02188e-05	1
ILMN_1701094	8	1704443	rs11136424	CLN8	GI_31083052	1	100	0	ENSG00000182372	CLN8	8	1719503	1719552	cis	AA	AG	GG	60	40	9	4.48721	4.41984	4.32126	0.000723	0.00378736	-0.424358	4.25e-06	-0.446005	1.17e-06	0.00102228	5.11138e-05	1	1.02228e-05	1
ILMN_1745949	19	46795341	rs2191240	CEACAM21	GI_52317155	1	100	0	ENSG00000007129	CEACAM21	19	46784856	46784905	cis	AA	AC	CC	89	19	2	4.46398	4.34849	4.3214	1.32e-05	9.71e-06	-0.41346	7.14e-06	-0.443969	1.18e-06	0.00102384	5.11919e-05	1	1.02384e-05	1
ILMN_1751576	9	27186119	rs633903	TEK	GI_4557868	1	98	0	ENSG00000120156	TEK	9	27219803	27219851	cis	AA	AC	CC	63	40	7	4.34128	4.40655	4.48198	0.000239	0.000393	0.448944	8.69e-07	0.443888	1.19e-06	0.00102461	5.12305e-05	1	1.02461e-05	1
ILMN_1713458	16	226983	rs8051485	NP_114428.1	GI_6633805	1	100	0	ENSG00000130656	HBZ	16	144444	144493	cis	GG	GA	AA	65	38	6	4.97497	5.58367	6.41917	0.000537	0.000282	0.480938	1.2e-07	0.445657	1.2e-06	0.00102614	5.13069e-05	1	1.02614e-05	1
ILMN_1651373	1	25641524	rs10903129	TMEM57	GI_77157792	1	100	2	ENSG00000187010	RHD	1	25505757	25505806	cis	AA	AG	GG	23	54	33	4.50006	4.44639	4.3291	0.000319	0.000485	-0.3667	8.14e-05	-0.443799	1.2e-06	0.00102614	5.1307e-05	1	1.02614e-05	1
ILMN_1810191	19	53371521	rs274873	NP_955373.1	GI_4505850	1	100	0	ENSG00000105499	PLA2G4C	19	53243033	53243082	cis	GG	GA	AA	21	59	30	4.41874	4.55221	4.67884	0.00178101	0.0116596	0.366026	8.41e-05	0.443787	1.2e-06	0.00102686	5.13431e-05	1	1.02686e-05	1
ILMN_1663142	12	10004350	rs2012504	NP_997317.1	GI_42490743	1	100	0	ENSG00000172322	CLEC12A	12	10029269	10029318	cis	AA	AG	GG	15	48	47	5.90866	6.33052	6.762	0.00149998	0.000858	0.45999	4.29e-07	0.443591	1.21e-06	0.00102718	5.13593e-05	1	1.02719e-05	1
ILMN_1712517	8	144473221	rs724037	TOP1MT	GI_13569857	1	100	0	ENSG00000185730	ZNF696	8	144451356	144451405	cis	AA	AC	CC	26	54	30	4.6513	4.73171	4.81756	0.00659686	0.00389888	0.400075	1.49e-05	0.443524	1.22e-06	0.00103283	5.16416e-05	1	1.03283e-05	1
ILMN_1789558	8	79715582	rs12155808	NP_057094.1	GI_7705774	1	100	0	ENSG00000104427	NP_057094.1	8	79772263	79773219	cis	AA	AC	CC	68	40	2	4.55374	4.4728	4.34422	2.68e-05	0.00104867	-0.386956	2.97e-05	-0.443439	1.22e-06	0.00103297	5.16488e-05	1	1.03298e-05	1
ILMN_1734707	3	127727281	rs6796854	CHST13	GI_23097237	1	100	0	ENSG00000180767	CHST13	3	127744730	127744779	cis	GG	GA	AA	59	44	7	6.10519	5.86083	5.19568	0.00349948	0.00236863	-0.475753	1.5e-07	-0.443393	1.23e-06	0.00103317	5.16584e-05	1	1.03317e-05	1
ILMN_1770020	2	201485233	rs4381763	ORC2L	GI_19557632	1	100	0	ENSG00000115934	PPIL3	2	201444025	201444074	cis	AA	AC	CC	70	38	2	5.98368	5.7488	5.52581	1.89e-05	7.49e-05	-0.403557	1.23e-05	-0.443381	1.23e-06	0.00103317	5.16584e-05	1	1.03317e-05	1
ILMN_1770020	2	201532337	rs2307357	ORC2L	GI_19557632	1	100	0	ENSG00000115934	PPIL3	2	201444025	201444074	cis	GG	GA	AA	70	38	2	5.98368	5.7488	5.52581	1.89e-05	7.49e-05	-0.403557	1.23e-05	-0.443381	1.23e-06	0.00103491	5.17452e-05	1	1.0349e-05	1
ILMN_1769734	7	33036700	rs7793793	KIAA0241	GI_70608210	1	100	0	ENSG00000122643	NT5C3	7	33021837	33021886	cis	AA	AG	GG	56	46	8	5.35464	5.57657	5.8056	3.1e-05	0.00038	0.415279	6.45e-06	0.443367	1.23e-06	0.00103527	5.17635e-05	1	1.03527e-05	1
ILMN_1736742	1	182206708	rs1327136	GLT25D2	GI_16506819	1	100	0	ENSG00000198756	GLT25D2	1	182171895	182171944	cis	AA	AG	GG	42	49	19	4.40577	4.36818	4.30931	0.00721244	0.0216694	-0.417312	5.75e-06	-0.443239	1.24e-06	0.00103603	5.18013e-05	1	1.03603e-05	1
ILMN_1748258	15	98920035	rs7183379	LINS1	GI_32454732	1	100	0	ENSG00000140471	LINS1	15	98930111	98930160	cis	AA	AC	CC	5	39	65	4.632	4.50421	4.41369	0.000304	0.00133537	-0.414057	7.62e-06	-0.445073	1.24e-06	0.00103668	5.18339e-05	1	1.03668e-05	1
ILMN_1783149	10	73204962	rs1867977	GI24_HUMAN	GI_16507961	1	100	0	ENSG00000107736	CDH23	10	73245477	73245526	cis	AA	AG	GG	22	46	42	5.27451	5.18465	5.02753	0.000339	0.000226	-0.433223	2.28e-06	-0.44281	1.27e-06	0.00103755	5.18775e-05	1	1.03755e-05	1
ILMN_1760493	2	128115310	rs2244871	LIMS2	GI_40804747	1	100	0	ENSG00000072163	LIMS2	2	128112589	128112638	cis	AA	AG	GG	30	50	29	4.52259	4.44466	4.38624	0.0373398	0.0131844	-0.449165	9.63e-07	-0.444655	1.27e-06	0.00103795	5.18975e-05	1	1.03795e-05	1
ILMN_1765855	1	89936674	rs4593805	LRRC8C	GI_19923728	1	100	0	ENSG00000171488	LRRC8C	1	89953009	89953058	cis	AA	AG	GG	11	46	53	5.0589	5.24085	5.42153	0.0020225	0.00201687	0.410475	8.44e-06	0.442473	1.3e-06	0.00103829	5.19146e-05	1	1.03829e-05	1
ILMN_1810628	9	78522876	rs890150	KIAA0367	GI_62412855	1	100	1	OTTHUMG00000020045		9	78416407	78416456	cis	GG	GA	AA	41	58	11	4.22041	4.3542	4.37043	1.98e-06	2.6e-07	0.42464	3.77e-06	0.44228	1.31e-06	0.00103951	5.19752e-05	1	1.0395e-05	1
ILMN_1666089	21	33361759	rs928736	OLIG1	GI_41281694	1	100	0	ENSG00000184221	OLIG1	21	33366204	33366253	cis	AA	AG	GG	54	44	12	5.37081	5.54227	5.79494	0.00596219	0.00257634	0.460935	4.03e-07	0.44221	1.32e-06	0.0010473	5.23652e-05	1	1.0473e-05	1
ILMN_1672606	12	111913485	rs757402	OAS2	GI_74229012	1	100	0	ENSG00000089127	NP_001027581.1	12	111841624	111841673	cis	AA	AC	CC	53	46	11	4.51089	4.86164	4.67593	3.27e-07	0.000203	0.274709	0.0036801	0.442144	1.33e-06	0.00104793	5.23967e-05	1	1.04793e-05	1
ILMN_1719170	7	72819953	rs12536661	CLDN3	GI_30795189	1	100	0	ENSG00000165171	WBSCR27	7	72887000	72887049	cis	GG	GA	AA	70	38	2	4.17101	4.25174	4.20921	1.03e-06	4.72e-07	0.440239	1.49e-06	0.442137	1.33e-06	0.00104924	5.24621e-05	1	1.04924e-05	1
ILMN_1804935	6	133094309	rs4895943	VNN3	GI_66932889	1	100	0	ENSG00000093134	VNN3	6	133085778	133085827	cis	AA	AG	GG	24	60	26	5.79144	6.02756	6.22372	0.00389274	0.00558372	0.448478	8.95e-07	0.442043	1.33e-06	0.00105087	5.25433e-05	1	1.05087e-05	1
ILMN_1698395	15	50199855	rs2414133	GNB5	GI_61835190	1	100	2	ENSG00000069966	GNB5	15	50200581	50200630	cis	AA	AG	GG	54	49	6	4.23268	4.31167	4.32405	3.5e-06	1.34e-06	0.440581	1.63e-06	0.443883	1.33e-06	0.00105387	5.26936e-05	1	1.05387e-05	1
ILMN_1675375	11	10524178	rs10840439	Q8N6V7_HUMAN	GI_18490992	1	100	0	ENSESTG00000099144		11	10671945	10671994	cis	AA	AC	CC	39	51	18	4.64667	4.85347	5.06587	0.000646	0.00383941	0.428792	3.66e-06	0.445732	1.34e-06	0.00105405	5.27024e-05	1	1.05405e-05	1
ILMN_1703441	1	26369927	rs8768	ZNF593	GI_21359908	1	100	0	ENSG00000142684	ZNF593	1	26369829	26369878	cis	AA	AC	CC	3	42	65	5.65882	5.36393	5.22539	9.58e-05	0.000782	-0.385451	3.21e-05	-0.441849	1.35e-06	0.00105474	5.27372e-05	1	1.05474e-05	1
ILMN_1655595	2	224601189	rs920251	SERPINE2	GI_34147323	1	100	0	ENSG00000135919	SERPINE2	2	224548186	224548235	cis	GG	GA	AA	43	53	14	4.56626	4.72344	4.79367	3.81e-05	1.31e-05	0.441902	1.35e-06	0.44174	1.36e-06	0.00105499	5.27493e-05	1	1.05499e-05	1
ILMN_1776077	11	64356578	rs494252	CDC42BPG	GI_42544126	1	100	2	ENSG00000168066	SF1	11	64300609	64300658	cis	CC	CA	AA	82	27	1	5.33943	5.73378	5.97785	1.03e-05	8.08e-05	0.449917	8.17e-07	0.441695	1.36e-06	0.00105697	5.28485e-05	1	1.05697e-05	1
ILMN_1769734	7	33094064	rs7793131	RP9	GI_70608210	1	100	0	ENSG00000122643	NT5C3	7	33021837	33021886	cis	AA	AC	CC	61	43	6	5.36356	5.59901	5.81538	3.3e-05	0.000233	0.410696	8.33e-06	0.441589	1.37e-06	0.0010605	5.30249e-05	1	1.0605e-05	1
ILMN_1672606	12	111833253	rs3741981	NP_001027581.1	GI_74229012	1	100	0	ENSG00000089127	NP_001027581.1	12	111841624	111841673	cis	AA	AG	GG	32	58	20	4.46043	4.74078	4.82245	7.06e-05	0.00013	0.302209	0.0013331	0.441168	1.41e-06	0.00106081	5.30407e-05	1	1.06081e-05	1
ILMN_1701906	17	70039313	rs965229	CD300LB	GI_21314647	1	100	0	ENSG00000167850	CD300C	17	70048958	70049007	cis	GG	GA	AA	48	47	15	5.43417	5.69435	5.87052	0.000652	0.000236	0.448849	8.74e-07	0.44105	1.42e-06	0.00106119	5.30596e-05	1	1.06119e-05	1
ILMN_1772697	22	27825079	rs134665	KREMEN1	GI_24041013	1	100	0	ENSG00000183762	KREMEN1	22	27868391	27868440	cis	AA	AG	GG	27	57	19	4.70249	4.54724	4.5145	2.45e-06	2.33e-05	-0.467731	6.31e-07	-0.454431	1.42e-06	0.00106165	5.30827e-05	1	1.06165e-05	1
ILMN_1701998	4	7904060	rs4619890	Q9BT26_HUMAN	GI_40807503	1	100	1	ENSG00000196526	NP_940997.1	4	7811363	7811412	cis	GG	GA	AA	36	54	20	4.42304	4.53002	4.56973	0.000101	1.9e-05	0.422739	4.21e-06	0.440691	1.45e-06	0.00106419	5.32097e-05	1	1.06419e-05	1
ILMN_1772946	14	30596146	rs4981818	STRN3	GI_32454743	1	100	0	ENSG00000196792	STRN3	14	30433643	30433692	cis	AA	AG	GG	71	29	6	4.95261	4.75759	4.73214	7.54e-06	2.56e-05	-0.443809	1.89e-06	-0.448062	1.46e-06	0.00106563	5.32813e-05	1	1.06563e-05	1
ILMN_1734707	3	127739359	rs6783962	CHST13	GI_23097237	1	100	0	ENSG00000180767	CHST13	3	127744730	127744779	cis	AA	AC	CC	50	47	13	6.12664	5.90072	5.44512	0.0132891	0.00738407	-0.458986	4.58e-07	-0.440333	1.48e-06	0.00106583	5.32916e-05	1	1.06583e-05	1
ILMN_1808132	10	90773300	rs4934436	FAS	GI_23510420	1	100	1	ENSG00000026103	FAS	10	90765155	90765204	cis	AA	AG	GG	29	56	25	4.63052	4.5666	4.46523	0.013155	0.0207811	-0.434126	2.16e-06	-0.440203	1.49e-06	0.00106635	5.33177e-05	1	1.06635e-05	1
ILMN_1711453	12	9960433	rs524994	CLEC2A	GI_42490743	1	100	0	ENSG00000172322	CLEC12A	12	10029269	10029318	cis	AA	AC	CC	44	47	18	4.30359	4.45344	4.53659	0.000666	3.38e-05	0.464723	3.57e-07	0.441762	1.52e-06	0.00106789	5.33944e-05	1	1.06789e-05	1
ILMN_1732815	14	64362423	rs11158561	SPTB	GI_51854822	1	100	0	ENSG00000197195	CHURC1	14	64471183	64471232	cis	AA	AG	GG	70	39	1	6.12141	6.77189	7.71952	1.62e-05	3.45e-07	0.499159	2.85e-08	0.439774	1.53e-06	0.00107063	5.35313e-05	1	1.07063e-05	1
ILMN_1712365	6	133076791	rs2294757	VNN1	GI_4759311	1	100	0	ENSG00000112299	VNN1	6	133044702	133044751	cis	AA	AG	GG	8	45	49	5.58978	5.30079	5.05661	0.000117	0.00161385	-0.409707	1.9e-05	-0.455128	1.54e-06	0.001072	5.36001e-05	1	1.072e-05	1
ILMN_1699989	1	149268207	rs6691701	PRUNE	GI_19923079	1	100	0	ENSG00000163141	BNIPL	1	149286558	149286607	cis	AA	AG	GG	68	33	9	4.4548	4.56584	4.59426	1.88e-05	1.38e-05	0.404248	1.19e-05	0.439605	1.55e-06	0.00107299	5.36497e-05	1	1.07299e-05	1
ILMN_1717702	6	39387109	rs1544050	KCNK17	GI_17025229	1	100	0	ENSG00000124780	KCNK17	6	39374979	39375028	cis	GG	GA	AA	20	51	39	4.21654	4.17795	4.1214	0.000192	0.000236	-0.439335	1.57e-06	-0.439483	1.56e-06	0.0010743	5.37151e-05	1	1.0743e-05	1
ILMN_1815205	12	68094663	rs1975944	YEATS4	GI_4557893	1	100	0	ENSG00000090382	LYZ	12	68032310	68033213	cis	AA	AG	GG	23	42	40	9.02485	9.34409	9.51786	0.0130817	0.113511	0.34197	0.000356	0.448837	1.57e-06	0.00107912	5.39558e-05	1	1.07912e-05	1
ILMN_1761411	10	121593564	rs17681175	CJ119_HUMAN	GI_13376242	1	100	0	ENSG00000197771	CJ119_HUMAN	10	121578996	121579045	cis	GG	GA	AA	81	26	3	4.73497	4.61952	4.43838	1.92e-05	0.000131	-0.4762	1.45e-07	-0.439314	1.58e-06	0.00107983	5.39916e-05	1	1.07983e-05	1
ILMN_1658247	12	111833253	rs3741981	NP_001027581.1	GI_74229010	1	100	0	ENSG00000089127	NP_001027581.1	12	111839896	111839945	cis	AA	AG	GG	32	58	20	5.67515	5.47944	5.10725	0.00189572	0.0166324	-0.427228	3.24e-06	-0.439041	1.6e-06	0.00108168	5.4084e-05	1	1.08168e-05	1
ILMN_1788239	12	94874385	rs4762651	AMDHD1	GI_22748912	1	100	0	ENSG00000139344	AMDHD1	12	94886316	94886365	cis	AA	AG	GG	21	49	40	4.24575	4.31249	4.3567	0.018127	0.0154949	0.42805	3.09e-06	0.438916	1.61e-06	0.00108221	5.41106e-05	1	1.08221e-05	1
ILMN_1770161	4	15365003	rs868763	BST1	GI_4757873	1	100	0	ENSG00000109743	BST1	4	15342563	15342612	cis	AA	AG	GG	71	33	6	5.03364	5.25194	5.3093	2.79e-05	8e-05	0.417906	5.56e-06	0.438885	1.62e-06	0.00108231	5.41153e-05	1	1.08231e-05	1
ILMN_1718771	1	44111162	rs2906457	ST3GAL3	GI_22749046	1	100	0	ENSG00000159214	CCDC24	1	44234655	44234704	cis	AA	AC	CC	11	40	59	4.44188	4.43018	4.32314	1.16e-05	2.34e-06	-0.434503	2.11e-06	-0.438793	1.63e-06	0.00108322	5.41609e-05	1	1.08322e-05	1
ILMN_1670398	22	21978009	rs131690	BCR	GI_11038638	1	100	0	ENSG00000186716	BCR	22	21987789	21987838	cis	GG	GA	AA	34	52	24	4.41116	4.48286	4.5639	0.00241342	0.00266938	0.393362	2.13e-05	0.43865	1.64e-06	0.00108389	5.41946e-05	1	1.08389e-05	1
ILMN_1723984	7	99948260	rs11761624	NP_775835.2	GI_30179910	1	100	0	ENSG00000121716	NP_778212.2	7	99793603	99793652	cis	GG	GA	AA	70	35	5	4.17865	4.2718	4.40001	6.61e-05	0.000102	0.529661	2.69e-09	0.438635	1.64e-06	0.00108436	5.42182e-05	1	1.08436e-05	1
ILMN_1779147	5	73839457	rs10053091	ENC1	GI_4505460	1	98	0	ENSG00000171617	ENC1	5	73959245	73959294	cis	AA	AG	GG	83	25	2	4.57929	4.81087	5.34604	7.2e-05	9.4e-05	0.56161	1.74e-10	0.438606	1.65e-06	0.00108502	5.4251e-05	1	1.08502e-05	1
ILMN_1753745	6	125566417	rs474688	TPD52L1	GI_7705623	1	100	0	ENSG00000111906	NP_057147.1	6	125638767	125638816	cis	AA	AG	GG	30	46	34	5.99849	6.13608	6.29683	0.00521806	0.00308967	0.440175	1.5e-06	0.43858	1.65e-06	0.0010856	5.42798e-05	1	1.0856e-05	1
ILMN_1815024	11	63824886	rs2286614	KCNK4	GI_32455258	1	100	0	ENSG00000126432	PRDX5	11	63844750	63844799	cis	AA	AG	GG	3	30	77	7.08892	6.78371	6.47065	9.66e-06	1.28e-05	-0.442089	1.33e-06	-0.438564	1.65e-06	0.00108836	5.4418e-05	1	1.08836e-05	1
ILMN_1685631	19	19196083	rs2238672	CSPG3	GI_50726969	1	100	0	ENSG00000129933	NP_056144.2	19	19330217	19330266	cis	AA	AG	GG	84	23	3	5.64609	5.46325	5.24358	0.000126	0.000101	-0.440733	1.45e-06	-0.438373	1.67e-06	0.0010905	5.45249e-05	1	1.0905e-05	1
ILMN_1655990	9	122274243	rs10984922	CDK5RAP2	GI_58535452	1	100	0	ENSG00000136861	CDK5RAP2	9	122191032	122191081	cis	GG	GA	AA	71	36	3	5.55207	5.19401	5.51232	1.98e-08	4.78e-09	-0.451834	7.24e-07	-0.438324	1.67e-06	0.00109086	5.4543e-05	1	1.09086e-05	1
ILMN_1687306	22	36288214	rs2235336	CDC42EP1	GI_51173752	1	100	0	ENSG00000100079	LGALS2	22	36296553	36296602	cis	AA	AG	GG	50	49	11	5.09806	5.35942	5.7142	0.00126944	0.000921	0.450851	7.71e-07	0.438287	1.68e-06	0.00109112	5.45562e-05	1	1.09112e-05	1
ILMN_1761797	21	44015567	rs2838363	CSTB	GI_20357564	1	100	0	ENSG00000160213	CSTB	21	44018979	44019028	cis	AA	AG	GG	29	46	34	7.17007	7.3483	7.42392	0.0658467	0.144879	0.40517	1.24e-05	0.439738	1.72e-06	0.00109143	5.45716e-05	1	1.09143e-05	1
ILMN_1770020	2	201673923	rs2110728	Q6ZNV0_HUMAN	GI_19557632	1	100	0	ENSG00000115934	PPIL3	2	201444025	201444074	cis	GG	GA	AA	71	37	2	5.98073	5.7481	5.52581	2.62e-05	0.00011	-0.39831	1.64e-05	-0.437245	1.79e-06	0.00109158	5.45787e-05	1	1.09157e-05	1
ILMN_1770020	2	201632323	rs6737556	NP_776183.1	GI_19557632	1	100	0	ENSG00000115934	PPIL3	2	201444025	201444074	cis	GG	GA	AA	71	37	2	5.98073	5.7481	5.52581	2.62e-05	0.00011	-0.39831	1.64e-05	-0.437245	1.79e-06	0.00109208	5.46041e-05	1	1.09208e-05	1
ILMN_1748258	15	98938486	rs11247226	LINS1	GI_32454732	1	100	0	ENSG00000140471	LINS1	15	98930111	98930160	cis	AA	AG	GG	23	55	32	4.51694	4.479	4.37395	1.71e-05	1.16e-05	-0.378801	4.49e-05	-0.437182	1.79e-06	0.00109268	5.46341e-05	1	1.09268e-05	1
ILMN_1717371	22	48427606	rs739236	NP_001034562.1	GI_38502313	1	100	0	ENSG00000188511	NP_001034562.1	22	48399409	48399458	cis	GG	GA	AA	49	48	13	4.77891	4.85589	5.08327	0.00559364	0.0335206	0.417914	5.55e-06	0.43716	1.8e-06	0.00109413	5.47065e-05	1	1.09413e-05	1
ILMN_1717371	22	48428387	rs1107514	NP_001034562.1	GI_38502313	1	100	0	ENSG00000188511	NP_001034562.1	22	48399409	48399458	cis	GG	GA	AA	49	48	13	4.77891	4.85589	5.08327	0.00559364	0.0335206	0.417914	5.55e-06	0.43716	1.8e-06	0.00109645	5.48227e-05	1	1.09645e-05	1
ILMN_1768754	7	99799130	rs6955367	NP_778212.2	GI_30179912	1	100	0	OTTHUMG00000064354		7	99785303	99785352	cis	AA	AG	GG	80	28	2	5.8987	6.15763	6.11724	2.15e-06	2.28e-06	0.45482	5.99e-07	0.437107	1.8e-06	0.00109763	5.48814e-05	1	1.09763e-05	1
ILMN_1712918	6	3002412	rs7775816	RIPK1	GI_4505416	1	100	0	ENSG00000124588	NQO2	6	2962145	2962194	cis	GG	GA	AA	77	31	2	5.19134	5.47062	5.77958	3.49e-05	1.88e-06	0.429524	2.83e-06	0.436302	1.89e-06	0.00109912	5.4956e-05	1	1.09912e-05	1
ILMN_1711453	12	10061428	rs1054611	NP_995324.1	GI_42490743	1	100	0	ENSG00000172322	CLEC12A	12	10029269	10029318	cis	AA	AC	CC	18	55	37	4.55439	4.43291	4.2981	0.000155	2.24e-05	-0.469403	2.3e-07	-0.43612	1.91e-06	0.00109912	5.49562e-05	1	1.09912e-05	1
ILMN_1703856	5	179201385	rs2303677	NP_001018072.1	GI_46251280	1	100	0	ENSG00000161011	OSIL	5	179197561	179197610	cis	GG	GA	AA	68	37	5	5.17499	5.37757	5.54426	9.47e-05	1.98e-05	0.429251	2.88e-06	0.436104	1.91e-06	0.00110095	5.50474e-05	1	1.10095e-05	1
ILMN_1673509	19	60579478	rs4806665	NP_631911.1	GI_34486095	1	100	0	ENSG00000108107	RPL28	19	60595032	60595081	cis	AA	AG	GG	36	43	29	4.93082	4.84691	4.74515	0.0238747	0.021547	-0.390512	2.94e-05	-0.439676	1.93e-06	0.00110173	5.50867e-05	1	1.10173e-05	1
ILMN_1719064	12	108288605	rs7305165	FOXN4	GI_70608095	1	100	0	ENSG00000110906	KCTD10	12	108371008	108371057	cis	GG	GA	AA	41	53	15	4.90143	5.04717	5.2309	0.00220503	0.000768	0.45206	8.04e-07	0.437769	1.93e-06	0.0011029	5.51449e-05	1	1.1029e-05	1
ILMN_1809944	8	125532431	rs3812475	TRMT12	GI_8923675	1	100	0	ENSG00000183665	TRMT12	8	125534140	125534189	cis	AA	AG	GG	39	50	21	5.06909	5.17493	5.28076	0.00328625	0.000882	0.442909	1.26e-06	0.43588	1.94e-06	0.00110371	5.51857e-05	1	1.10371e-05	1
ILMN_1733259	1	111843759	rs1415793	ADORA3	GI_46559768	1	100	1	ENSG00000121933	ADORA3	1	111827625	111827674	cis	AA	AG	GG	70	34	6	4.3972	4.4709	4.65773	0.00206874	0.00296681	0.507727	1.5e-08	0.435507	1.98e-06	0.00110387	5.51936e-05	1	1.10387e-05	1
ILMN_1815024	11	63769360	rs12798333	PPP1R14B	GI_32455258	1	100	0	ENSG00000126432	PRDX5	11	63844750	63844799	cis	AA	AG	GG	3	31	75	7.08892	6.78619	6.46121	1.21e-05	1.21e-05	-0.458065	5.49e-07	-0.437228	2e-06	0.00110513	5.52565e-05	1	1.10513e-05	1
ILMN_1678766	6	158932798	rs6925536	GPR178	GI_5730084	1	100	0	ENSG00000146425	DYNLT1	6	158977825	158977874	cis	AA	AG	GG	25	50	35	6.26217	6.09272	5.9215	0.000616	0.000733	-0.451624	7.34e-07	-0.435389	2e-06	0.00110584	5.52919e-05	1	1.10584e-05	1
ILMN_1675375	11	10554971	rs3741034	MRVI1	GI_18490992	1	100	0	ENSESTG00000099144		11	10671945	10671994	cis	AA	AG	GG	17	53	40	5.08241	4.86274	4.65564	0.00086	0.00362376	-0.423185	4.1e-06	-0.435388	2e-06	0.00110603	5.53014e-05	1	1.10603e-05	1
ILMN_1687293	11	87519275	rs302665	RAB38	GI_11641236	1	96	0	ENSG00000123892	RAB38	11	87486152	87486201	cis	AA	AG	GG	65	37	7	4.41266	4.53253	4.75848	0.000366	0.00454111	0.455611	6.42e-07	0.436992	2.03e-06	0.00110603	5.53015e-05	1	1.10603e-05	1
ILMN_1700067	6	26433867	rs2179152	BTN3A2	GI_37574626	1	100	0	ENSG00000111801	BTN3A3	6	26561049	26561098	cis	AA	AG	GG	9	47	54	5.37286	5.05195	4.87022	0.00385055	0.00404375	-0.418941	5.24e-06	-0.434937	2.05e-06	0.00110668	5.53342e-05	1	1.10668e-05	1
ILMN_1753164	12	30615233	rs1682421	IPO8	GI_53759102	1	100	1	ENSG00000133704	IPO8	12	30673526	30673575	cis	AA	AG	GG	7	57	46	5.45329	5.27035	5.09464	0.000247	0.00031	-0.445818	1.06e-06	-0.434905	2.06e-06	0.00110813	5.54065e-05	1	1.10813e-05	1
ILMN_1782273	4	39773952	rs4974961	N4BP2_HUMAN	GI_31742491	1	100	0	ENSG00000078177	N4BP2_HUMAN	4	39832607	39832656	cis	AA	AG	GG	46	50	14	4.53863	4.45729	4.39575	0.000591	0.000769	-0.416322	6.08e-06	-0.434824	2.07e-06	0.0011099	5.54951e-05	1	1.1099e-05	1
ILMN_1753745	6	125616208	rs3799732	TPD52L1	GI_7705623	1	100	0	ENSG00000111906	NP_057147.1	6	125638767	125638816	cis	AA	AG	GG	44	44	22	6.26631	6.1155	5.97759	0.00676796	0.00435112	-0.420215	4.87e-06	-0.434542	2.1e-06	0.00111018	5.55091e-05	1	1.11018e-05	1
ILMN_1722025	5	173238038	rs359477	CPEB4	GI_32698754	1	100	0	ENSG00000113742	CPEB4	5	173317562	173317611	cis	AA	AG	GG	32	54	24	4.90303	5.11278	5.26419	5.92e-05	0.000992	0.432566	2.37e-06	0.434265	2.14e-06	0.00111048	5.55239e-05	1	1.11048e-05	1
ILMN_1651950	7	65213328	rs1167390	CRCP_HUMAN	GI_21361092	1	100	0	ENSG00000169902	TPST1	7	65462499	65462548	cis	AA	AG	GG	42	51	13	4.88592	4.63294	4.66114	1.56e-07	2.53e-08	-0.464264	5.36e-07	-0.441645	2.15e-06	0.00111321	5.56603e-05	1	1.11321e-05	1
ILMN_1792951	8	124049878	rs7844465	ZHX2	GI_63079684	1	100	0	ENSG00000178764	ZHX2	8	124055407	124055456	cis	AA	AC	CC	23	57	30	4.98644	4.90211	4.83219	0.00540773	0.0112137	-0.387094	2.95e-05	-0.434096	2.16e-06	0.00111601	5.58005e-05	1	1.11601e-05	1
ILMN_1651800	1	109988086	rs12745189	AMPD2	GI_23065556	1	100	0	ENSG00000168765	GSTM4	1	110009374	110009423	cis	AA	AG	GG	17	54	39	4.51781	4.5895	4.66848	0.0013381	0.00156379	0.423553	4.02e-06	0.433748	2.2e-06	0.00111668	5.58339e-05	1	1.11668e-05	1
ILMN_1712269	12	132040845	rs2272367	ZNF605	GI_34222390	1	100	0	ENSG00000196458	ZNF605	12	132008515	132008564	cis	AA	AG	GG	26	57	27	4.18468	4.2371	4.30318	0.000526	0.000509	0.418987	5.22e-06	0.433739	2.21e-06	0.00111696	5.58479e-05	1	1.11696e-05	1
ILMN_1712918	6	3003689	rs12200314	RIPK1	GI_4505416	1	100	0	ENSG00000124588	NQO2	6	2962145	2962194	cis	AA	AG	GG	17	56	37	5.56055	5.29789	5.12621	0.0149624	0.01026	-0.424587	3.78e-06	-0.433712	2.21e-06	0.00111725	5.58624e-05	1	1.11725e-05	1
ILMN_1801283	1	42891469	rs11210691	Q5VVM6_HUMAN	GI_40786403	1	100	0	ENSG00000177868	CCDC23	1	43045474	43045523	cis	AA	AC	CC	18	52	40	7.07611	6.75963	6.60273	0.0398121	0.0270793	-0.41935	5.12e-06	-0.433621	2.22e-06	0.00111751	5.58753e-05	1	1.11751e-05	1
ILMN_1729179	15	43408277	rs1719247	GATM	GI_13129039	1	100	0	ENSG00000171763	SPATA5L1	15	43498081	43498130	cis	AA	AG	GG	8	50	52	5.01689	4.97868	4.8674	1.55e-05	0.00134667	-0.320784	0.000634	-0.433475	2.24e-06	0.0011191	5.59551e-05	1	1.1191e-05	1
ILMN_1717552	15	73505722	rs8028182	SIN3A	GI_46852163	1	100	0	ENSG00000140400	MAN2C1	15	73435298	73435347	cis	AA	AC	CC	3	35	72	5.81319	5.76684	5.52746	2.14e-05	0.0005	-0.363124	9.66e-05	-0.433451	2.24e-06	0.00111945	5.59723e-05	1	1.11945e-05	1
ILMN_1751051	7	42943314	rs630191	MRPL32	GI_13129023	1	100	0	ENSG00000136197	NP_076959.1	7	42915790	42915839	cis	GG	GA	AA	87	22	1	4.73988	4.88091	4.98345	1.93e-05	0.00057	0.407408	9.99e-06	0.433284	2.27e-06	0.00111945	5.59726e-05	1	1.11945e-05	1
ILMN_1735712	12	51374751	rs10783528	KRT1B	GI_17318568	1	100	0	ENSG00000167768	KRT1	12	51355133	51355182	cis	AA	AG	GG	18	41	50	5.28712	5.7116	6.12747	0.00511356	0.0047443	0.434951	2.29e-06	0.435102	2.27e-06	0.00111989	5.59947e-05	1	1.11989e-05	1
ILMN_1698243	1	154498982	rs2842880	SMG5	GI_24307870	1	100	0	ENSG00000198715	NP_653181.1	1	154529205	154529254	cis	AA	AG	GG	6	46	58	6.17463	5.9831	5.76299	0.000284	7.94e-05	-0.431243	2.56e-06	-0.433226	2.27e-06	0.00112007	5.60036e-05	1	1.12007e-05	1
ILMN_1812433	16	70684015	rs10492814	TXNL4B	GI_51093872	1	100	1	ENSG00000197711	HP	16	70652001	70652050	cis	AA	AG	GG	15	53	42	4.60125	4.80652	4.89599	0.0100513	0.0591409	0.374193	5.65e-05	0.433015	2.3e-06	0.00112181	5.60904e-05	1	1.12181e-05	1
ILMN_1760718	7	44774616	rs1050331	ZIMP7_HUMAN	GI_54607107	1	100	0	ENSG00000122515	ZIMP7_HUMAN	7	44775812	44775861	cis	CC	CA	AA	20	57	33	5.15761	5.37216	5.46816	0.0215413	0.0319607	0.432834	2.33e-06	0.432876	2.32e-06	0.001122	5.61e-05	1	1.122e-05	1
ILMN_1680390	6	10636780	rs560194	GCNT2	GI_30061504	1	100	0	ENSG00000111846	GCNT2	6	10737456	10737505	cis	AA	AG	GG	23	65	22	4.56911	4.47646	4.40054	0.00178163	0.00955661	-0.423785	3.96e-06	-0.432763	2.34e-06	0.00112241	5.61204e-05	1	1.12241e-05	1
ILMN_1726989	1	2109693	rs2460002	Q8N9S5_HUMAN	GI_32698895	1	98	1	ENSG00000162585	NP_872339.1	1	2105816	2105865	cis	AA	AG	GG	11	54	45	4.77522	4.9508	5.05799	0.00196483	0.00956609	0.396053	1.84e-05	0.432736	2.34e-06	0.00112245	5.61224e-05	1	1.12245e-05	1
ILMN_1691048	11	2880402	rs367035	SLC22A18AS	GI_6005877	1	100	0	ENSG00000181757	SLC22A18AS	11	2866158	2866207	cis	AA	AG	GG	32	51	27	4.53898	4.51568	4.42124	0.160497	0.370268	-0.341577	0.00026	-0.432707	2.35e-06	0.00112246	5.61229e-05	1	1.12246e-05	1
ILMN_1722698	4	76636808	rs10518140	Q9UHS6_HUMAN	GI_58331194	1	100	0	ENSG00000163743	RCHY1	4	76624331	76624380	cis	AA	AG	GG	71	31	8	4.38728	4.43488	4.55945	0.0157153	0.0198861	0.427428	3.21e-06	0.432701	2.35e-06	0.00112576	5.62881e-05	1	1.12576e-05	1
ILMN_1696584	9	116118659	rs2787334	COL27A1	GI_9257231	1	100	1	ENSG00000187681	ORM1	9	116126187	116126937	cis	AA	AG	GG	9	62	38	4.6916	5.02572	5.39018	0.000706	0.000411	0.45164	8.25e-07	0.434511	2.35e-06	0.00112601	5.63005e-05	1	1.12601e-05	1
ILMN_1770161	4	15358801	rs10516292	BST1	GI_4757873	1	100	0	ENSG00000109743	BST1	4	15342563	15342612	cis	AA	AG	GG	6	30	74	5.3093	5.26042	5.03905	3.32e-05	6.97e-05	-0.411631	7.91e-06	-0.432491	2.38e-06	0.00112724	5.63622e-05	1	1.12724e-05	1
ILMN_1805922	13	49229993	rs1923730	KPNA3	GI_14211872	1	100	0	ENSG00000123179	EBPL	13	49133241	49133290	cis	AA	AG	GG	46	46	18	4.88802	5.01687	5.09257	0.000534	0.000189	0.440294	1.48e-06	0.43247	2.38e-06	0.00112885	5.64427e-05	1	1.12885e-05	1
ILMN_1739683	8	133791851	rs2280871	TMEM71	GI_31621308	1	100	0	ENSG00000129295	LRRC6	8	133653744	133653793	cis	GG	GA	AA	75	32	3	4.78784	4.62276	4.42656	8.4e-05	4.42e-05	-0.451954	7.19e-07	-0.432399	2.39e-06	0.00112948	5.64741e-05	1	1.12948e-05	1
ILMN_1690442	18	19231521	rs4800473	NP_116322.2	GI_40254998	1	100	1	ENSG00000134490	NP_116322.2	18	19130738	19130787	cis	GG	GA	AA	46	48	16	4.27091	4.35449	4.41962	0.00012	0.000223	0.41252	7.53e-06	0.432387	2.39e-06	0.00113001	5.65006e-05	1	1.13001e-05	1
ILMN_1810225	4	1405698	rs6814036	Q15270_HUMAN	GI_55741662	1	100	0	ENSG00000163945	NP_065945.1	4	1364776	1367602	cis	GG	GA	AA	23	59	28	5.15399	5.26042	5.39008	0.00203912	0.00439992	0.421895	4.42e-06	0.432256	2.41e-06	0.00113001	5.65006e-05	1	1.13001e-05	1
ILMN_1711453	12	9960569	rs526680	CLEC2A	GI_42490743	1	100	0	ENSG00000172322	CLEC12A	12	10029269	10029318	cis	AA	AG	GG	45	47	18	4.30775	4.45344	4.53659	0.000902	5.35e-05	0.457684	4.98e-07	0.432125	2.43e-06	0.0011307	5.65349e-05	1	1.1307e-05	1
ILMN_1757604	9	35702003	rs2295795	NM_006289.2	GI_47519592	1	100	0	ENSG00000198467	TPM2	9	35674289	35674510	cis	GG	GA	AA	50	44	16	4.71879	4.61606	4.46552	0.0311026	0.0267193	-0.381782	3.86e-05	-0.432004	2.45e-06	0.00113129	5.65643e-05	1	1.13129e-05	1
ILMN_1757604	9	35712282	rs2295797	CREB3	GI_47519592	1	100	0	ENSG00000198467	TPM2	9	35674289	35674510	cis	AA	AG	GG	50	44	16	4.71879	4.61606	4.46552	0.0311026	0.0267193	-0.381782	3.86e-05	-0.432004	2.45e-06	0.00113348	5.6674e-05	1	1.13348e-05	1
ILMN_1655595	2	224581934	rs7590948	SERPINE2	GI_34147323	1	100	0	ENSG00000135919	SERPINE2	2	224548186	224548235	cis	AA	AG	GG	30	62	18	4.52901	4.72043	4.737	3.04e-06	9.33e-08	0.397909	1.67e-05	0.431973	2.45e-06	0.00113355	5.66774e-05	1	1.13355e-05	1
ILMN_1694279	2	219821972	rs885854	STK16	GI_40255042	1	100	0	ENSG00000163521	GLB1L	2	219810216	219810265	cis	AA	AG	GG	3	35	72	4.26686	4.33791	4.41792	5.04e-05	7.7e-06	0.422579	4.25e-06	0.431959	2.45e-06	0.00113547	5.67733e-05	1	1.13547e-05	1
ILMN_1793017	4	915149	rs873785	GAK	GI_40806174	1	100	0	ENSG00000145214	DGKQ	4	942814	942863	cis	AA	AG	GG	38	53	19	5.6406	5.68903	6.03557	0.0677286	0.451055	0.390075	2.53e-05	0.43195	2.45e-06	0.00113636	5.6818e-05	1	1.13636e-05	1
ILMN_1684628	16	67161299	rs1170426	Q6ZTW2_HUMAN	GI_71534252	1	100	0	OTTHUMG00000073648		16	67158424	67158473	cis	AA	AG	GG	62	40	8	5.63874	5.47128	5.24739	0.000667	0.000221	-0.47288	1.82e-07	-0.431915	2.46e-06	0.00113905	5.69523e-05	1	1.13905e-05	1
ILMN_1798308	2	61244809	rs1729662	AHSA2	GI_22748838	1	100	0	ENSG00000173209	AHSA2	2	61267121	61267289	cis	AA	AG	GG	34	53	23	5.47968	5.66543	5.7847	0.00107239	0.00328908	0.378087	4.65e-05	0.431844	2.47e-06	0.00114053	5.70266e-05	1	1.14053e-05	1
ILMN_1804735	21	43304683	rs234692	PKNOX1	GI_4557414	1	100	0	ENSG00000160200	CBS	21	43346426	43346475	cis	AA	AG	GG	38	57	15	5.03413	4.85461	4.68158	0.000808	0.0013812	-0.419272	5.14e-06	-0.431834	2.47e-06	0.00114053	5.70266e-05	1	1.14053e-05	1
ILMN_1812552	11	76315299	rs4379869	PHCA	GI_31543398	1	100	0	ENSG00000078124	PHCA	11	76411321	76411370	cis	AA	AG	GG	50	48	10	5.35617	5.49635	5.61719	0.000447	0.000481	0.422114	5.36e-06	0.435381	2.49e-06	0.00114188	5.70939e-05	1	1.14188e-05	1
ILMN_1733245	19	59996120	rs633522	KIR2DL4	GI_7019440	1	100	2	ENSG00000167633	KIR3DL1	19	60028306	60032637	cis	GG	GA	AA	64	36	10	4.47395	4.55705	4.75403	0.00206545	0.0027536	0.468139	2.51e-07	0.431669	2.5e-06	0.00114397	5.71986e-05	1	1.14397e-05	1
ILMN_1797155	17	27868497	rs7212466	MYO1D	GI_45505146	1	100	0	ENSG00000108666	NJMU_HUMAN	17	27682633	27682682	cis	AA	AG	GG	27	50	33	4.2982	4.37778	4.46998	0.0109318	0.0117795	0.421245	4.59e-06	0.431474	2.53e-06	0.0011454	5.72701e-05	1	1.1454e-05	1
ILMN_1710962	17	23688933	rs3093680	TNFAIP1	GI_32698695	1	100	0	ENSG00000109084	TMEM97	17	23679301	23679350	cis	AA	AG	GG	16	53	41	4.57701	4.69335	4.80359	0.00108704	0.00149449	0.42568	3.55e-06	0.431114	2.58e-06	0.00114649	5.73246e-05	1	1.14649e-05	1
ILMN_1664466	9	21330786	rs10119678	KLHL9	GI_24308180	1	100	0	ENSG00000198642	KLHL9	9	21321365	21321414	cis	AA	AC	CC	5	27	78	5.6535	5.37386	5.18972	0.000932	0.00119575	-0.404668	1.16e-05	-0.430991	2.6e-06	0.00114672	5.7336e-05	1	1.14672e-05	1
ILMN_1730054	22	22564172	rs738806	MIF	GI_4504184	1	100	0	ENSG00000184674	GSTT1	22	22706377	22706426	cis	AA	AG	GG	5	42	63	4.12551	4.52199	4.69782	0.000774	0.00119379	0.446913	9.87e-07	0.430915	2.61e-06	0.00114701	5.73503e-05	1	1.14701e-05	1
ILMN_1699989	1	149389113	rs7554936	SEMA6C	GI_19923079	1	100	0	ENSG00000163141	BNIPL	1	149286558	149286607	cis	AA	AG	GG	51	44	15	4.44112	4.53194	4.60304	0.00188018	0.000835	0.430296	2.71e-06	0.430903	2.61e-06	0.00114807	5.74037e-05	1	1.14807e-05	1
ILMN_1811178	15	74416664	rs3866543	ISL2	GI_16507197	1	100	0	ENSG00000140386	ZNF291	15	74428067	74428116	cis	AA	AC	CC	35	48	27	4.73562	4.65763	4.61282	0.000816	0.00470398	-0.401671	1.37e-05	-0.430902	2.61e-06	0.00115036	5.75181e-05	1	1.15036e-05	1
ILMN_1718063	10	90981159	rs1041389	LIPA	GI_51317398	1	100	0	ENSG00000107798	LIPA	10	90963677	90963726	cis	GG	GA	AA	28	60	22	6.75088	6.48927	6.33788	0.000664	0.000165	-0.422479	4.28e-06	-0.43088	2.62e-06	0.0011517	5.75847e-05	1	1.15169e-05	1
ILMN_1723116	16	55028911	rs7189122	NUDT21	GI_21071002	1	100	0	ENSG00000159461	AMFR	16	54953279	54953328	cis	AA	AG	GG	84	22	4	5.12774	5.43626	5.40848	1.71e-05	0.000137	0.409249	9.03e-06	0.430815	2.63e-06	0.00115329	5.76644e-05	1	1.15329e-05	1
ILMN_1785060	10	82263059	rs10748526	TSPAN14	GI_13569888	1	98	0	ENSG00000108219	TSPAN14	10	82269093	82269142	cis	GG	GA	AA	70	35	4	5.62481	5.7945	5.89392	4.34e-05	5.34e-05	0.414198	7.56e-06	0.432545	2.64e-06	0.00115362	5.7681e-05	1	1.15362e-05	1
ILMN_1672606	12	111962455	rs2001298	DTX1	GI_74229012	1	100	0	ENSG00000089127	NP_001027581.1	12	111841624	111841673	cis	AA	AC	CC	49	44	17	4.48621	4.87329	4.69993	5.33e-06	0.000128	0.281127	0.00292945	0.430658	2.65e-06	0.00115384	5.76918e-05	1	1.15384e-05	1
ILMN_1712918	6	2994981	rs7761969	Q5QPL7_HUMAN	GI_4505416	1	100	0	ENSG00000124588	NQO2	6	2962145	2962194	cis	AA	AG	GG	15	57	38	5.54706	5.31586	5.12293	0.0062416	0.00375818	-0.41403	6.92e-06	-0.430607	2.66e-06	0.00115661	5.78303e-05	1	1.15661e-05	1
ILMN_1786168	15	98177859	rs10152218	NP_001013692.1	GI_61966786	1	100	0	ENSG00000197167	NP_001013692.1	15	98165963	98166012	cis	AA	AG	GG	81	26	2	4.90597	4.70083	4.58984	3.76e-05	0.000127	-0.41365	7.79e-06	-0.432408	2.66e-06	0.00115772	5.78858e-05	1	1.15772e-05	1
ILMN_1654001	2	17771611	rs7556886	SMC6L1	GI_52694676	1	98	1	ENSG00000163029	SMC6L1	2	17708749	17708798	cis	GG	GA	AA	66	40	4	4.65129	4.52738	4.4105	5.55e-05	0.000101	-0.410187	8.57e-06	-0.430581	2.66e-06	0.00115831	5.79152e-05	1	1.1583e-05	1
ILMN_1718808	17	19940001	rs888423	SPECC1	GI_21493032	1	100	0	ENSG00000108599	AKAP10	17	19749654	19749703	cis	AA	AG	GG	27	52	30	4.87638	4.82634	4.68368	0.000109	8.63e-05	-0.405378	1.23e-05	-0.432325	2.67e-06	0.00115941	5.79707e-05	1	1.15941e-05	1
ILMN_1717552	15	73641787	rs11635996	PTPN9	GI_46852163	1	100	0	ENSG00000140400	MAN2C1	15	73435298	73435347	cis	AA	AG	GG	2	23	85	5.79028	5.83709	5.54615	9.71e-06	0.000397	-0.367863	7.7e-05	-0.430348	2.7e-06	0.00116005	5.80028e-05	1	1.16006e-05	1
ILMN_1651373	1	25631242	rs873308	TMEM57	GI_77157792	1	100	2	ENSG00000187010	RHD	1	25505757	25505806	cis	AA	AG	GG	32	55	23	4.33139	4.44293	4.50006	0.00081	0.000929	0.35685	0.00013	0.430252	2.71e-06	0.00116011	5.80056e-05	1	1.16011e-05	1
ILMN_1666546	17	32958830	rs2158235	AP1GBP1	GI_5902001	1	100	1	ENSG00000161326	DUSP14	17	32947438	32947487	cis	AA	AG	GG	23	51	36	4.66467	4.58662	4.52457	0.0167783	0.00862618	-0.40472	1.16e-05	-0.430248	2.72e-06	0.00116095	5.80474e-05	1	1.16095e-05	1
ILMN_1769734	7	33061085	rs4723242	NT5C3	GI_70608210	1	100	0	ENSG00000122643	NT5C3	7	33021837	33021886	cis	GG	GA	AA	53	49	8	5.35754	5.55984	5.8056	7.14e-05	0.00121903	0.394539	2e-05	0.429908	2.77e-06	0.00116096	5.80479e-05	1	1.16096e-05	1
ILMN_1716733	8	2079891	rs10503170	MYOM2	GI_4505314	1	100	1	ENSG00000036448	MYOM2	8	2080589	2080638	cis	GG	GA	AA	69	39	2	5.06007	5.51657	5.86042	1.93e-05	0.00134929	0.296872	0.0016362	0.429814	2.79e-06	0.00116609	5.83046e-05	1	1.16609e-05	1
ILMN_1666206	17	35323475	rs7216389	GSDML	GI_8924175	1	100	0	ENSG00000073605	GSDML	17	35314498	35314547	cis	AA	AG	GG	27	56	27	5.99983	5.86084	5.69533	0.00116827	0.00114161	-0.454299	6.19e-07	-0.429794	2.79e-06	0.00116758	5.8379e-05	1	1.16758e-05	1
ILMN_1679858	12	6134080	rs11064058	VWF	GI_21237762	1	100	0	ENSG00000010278	CD9	12	6217231	6217280	cis	AA	AC	CC	53	46	11	5.85215	6.07344	6.23468	0.00061	0.00226741	0.366001	8.42e-05	0.429239	2.88e-06	0.00116784	5.8392e-05	1	1.16784e-05	1
ILMN_1703695	19	34845675	rs6509542	PLEKHF1	GI_72534737	1	100	0	ENSG00000131943	NP_113636.1	19	34884781	34884830	cis	AA	AG	GG	9	43	58	4.67923	4.91812	5.04024	0.0010654	0.00292762	0.448248	9.08e-07	0.428996	2.92e-06	0.00116961	5.84804e-05	1	1.16961e-05	1
ILMN_1663142	12	10061428	rs1054611	NP_995324.1	GI_42490743	1	100	0	ENSG00000172322	CLEC12A	12	10029269	10029318	cis	AA	AC	CC	18	55	37	7.01522	6.48598	6.14341	0.00890229	0.00492827	-0.445943	1.05e-06	-0.428992	2.92e-06	0.00117288	5.86438e-05	1	1.17288e-05	1
ILMN_1665457	12	7775618	rs17199006	CLEC4C	GI_45580689	1	100	0	ENSG00000198178	CLEC4C	12	7790224	7790273	cis	AA	AG	GG	81	25	4	4.57475	4.48102	4.35811	0.000525	0.000141	-0.429127	2.9e-06	-0.428878	2.94e-06	0.00117338	5.86691e-05	1	1.17338e-05	1
ILMN_1812433	16	70607981	rs11864453	DHODH	GI_51093872	1	100	1	ENSG00000197711	HP	16	70652001	70652050	cis	AA	AG	GG	13	51	46	4.64217	4.77042	4.90775	0.000199	0.00377435	0.374407	5.59e-05	0.428786	2.96e-06	0.00117477	5.87384e-05	1	1.17477e-05	1
ILMN_1804935	6	133079554	rs6569827	VNN1	GI_66932889	1	100	0	ENSG00000093134	VNN3	6	133085778	133085827	cis	AA	AC	CC	21	59	30	5.80136	6.00532	6.21076	0.00263538	0.00238746	0.427024	3.28e-06	0.428726	2.97e-06	0.00117505	5.87527e-05	1	1.17505e-05	1
ILMN_1670476	2	88265923	rs2292869	NP_060741.2	GI_40538795	1	100	1	ENSG00000144115	NP_060741.2	2	88267029	88267078	cis	AA	AC	CC	4	24	81	4.33627	4.30603	4.21855	2.94e-05	8.01e-05	-0.469325	2.63e-07	-0.430468	2.98e-06	0.00117671	5.88353e-05	1	1.17671e-05	1
ILMN_1675172	19	38041328	rs2287879	SLC7A9	GI_46409413	1	100	0	ENSG00000186326	NP_997274.1	19	37860740	37860789	cis	AA	AG	GG	21	50	39	4.13646	4.17165	4.21621	0.00195679	0.000692	0.441805	1.35e-06	0.428657	2.98e-06	0.00117887	5.89436e-05	1	1.17887e-05	1
ILMN_1733259	1	111833870	rs2789539	ADORA3	GI_46559768	1	100	1	ENSG00000121933	ADORA3	1	111827625	111827674	cis	AA	AG	GG	45	45	20	4.38023	4.44716	4.5264	0.00282861	0.00189049	0.446115	1.04e-06	0.428278	3.05e-06	0.00117892	5.89459e-05	1	1.17892e-05	1
ILMN_1674285	6	2981660	rs7762140	Q5QPL7_HUMAN	GI_61966806	1	100	0	null		6	2964503	2964552	cis	AA	AG	GG	67	37	6	5.23271	4.98562	4.68044	0.000374	0.00116719	-0.41839	5.4e-06	-0.428189	3.07e-06	0.00117961	5.89806e-05	1	1.17961e-05	1
ILMN_1695413	19	21532772	rs1401926	ZNF429	GI_47777339	1	100	0	ENSG00000197134	ZNF429	19	21505281	21510925	cis	GG	GA	AA	31	47	32	4.41449	4.44784	4.52937	0.000965	0.000363	0.412523	7.53e-06	0.428043	3.09e-06	0.00118124	5.90621e-05	1	1.18124e-05	1
ILMN_1718771	1	44254079	rs1325440	SLC6A9	GI_22749046	1	100	0	ENSG00000159214	CCDC24	1	44234655	44234704	cis	AA	AG	GG	2	28	80	4.42095	4.46429	4.34114	2.01e-06	7.27e-07	-0.427583	3.18e-06	-0.42791	3.12e-06	0.00118278	5.91389e-05	1	1.18278e-05	1
ILMN_1681130	1	145585897	rs1344	ACP6	GI_21359910	1	100	0	ENSG00000162836	ACP6	1	145585936	145585985	cis	GG	GA	AA	14	49	47	4.51106	4.6542	4.69728	0.0253902	0.151374	0.355413	0.000139	0.427899	3.12e-06	0.00118524	5.92622e-05	1	1.18524e-05	1
ILMN_1756049	12	102698322	rs1866292	NT5DC3	GI_7706748	1	100	0	ENSG00000111696	NT5DC3	12	102690445	102690494	cis	GG	GA	AA	52	47	11	4.91944	4.83077	4.75552	0.00136368	0.00108301	-0.40713	1.01e-05	-0.427859	3.13e-06	0.00118567	5.92837e-05	1	1.18567e-05	1
ILMN_1797893	13	32121444	rs2301390	APRIN	GI_7656970	1	100	0	ENSG00000139617	NP_055702.1	13	31989253	31989302	cis	AA	AG	GG	37	55	18	5.25612	5.3634	5.58816	0.0341656	0.0780892	0.373628	5.81e-05	0.427745	3.15e-06	0.00118654	5.9327e-05	1	1.18654e-05	1
ILMN_1797893	13	32125912	rs12428283	APRIN	GI_7656970	1	100	0	ENSG00000139617	NP_055702.1	13	31989253	31989302	cis	AA	AG	GG	37	55	18	5.25612	5.3634	5.58816	0.0341656	0.0780892	0.373628	5.81e-05	0.427745	3.15e-06	0.00118758	5.93788e-05	1	1.18758e-05	1
ILMN_1680692	1	203946510	rs823096	NUCKS1	GI_56118309	1	100	0	ENSG00000069275	NUCKS1	1	203954017	203954066	cis	CC	CA	AA	33	50	27	4.92186	4.76293	4.55184	0.0291105	0.0328154	-0.422256	4.33e-06	-0.427587	3.18e-06	0.00118856	5.94282e-05	1	1.18856e-05	1
ILMN_1719064	12	108309109	rs10850110	MYO1H	GI_70608095	1	100	0	ENSG00000110906	KCTD10	12	108371008	108371057	cis	GG	GA	AA	67	39	4	4.94029	5.12244	5.35108	0.000404	0.000385	0.449	8.66e-07	0.427334	3.22e-06	0.00119098	5.95491e-05	1	1.19098e-05	1
ILMN_1734707	3	127759400	rs12636448	NP_689746.1	GI_23097237	1	100	0	ENSG00000180767	CHST13	3	127744730	127744779	cis	AA	AC	CC	51	45	14	6.12572	5.88942	5.50118	0.0100715	0.00552577	-0.445788	1.06e-06	-0.427318	3.23e-06	0.00119132	5.95658e-05	1	1.19132e-05	1
ILMN_1678974	10	102631681	rs1467616	CJ006_HUMAN	GI_28872737	1	100	0	ENSG00000055950	MRPL43	10	102733710	102733759	cis	AA	AG	GG	41	50	19	4.29224	4.35918	4.43047	0.000545	0.000377	0.440495	1.47e-06	0.427265	3.24e-06	0.00119231	5.96153e-05	1	1.19231e-05	1
ILMN_1734826	17	5139824	rs2251155	RABEP1	GI_24497452	1	100	0	ENSG00000108559	NUP88	17	5230762	5230811	cis	AA	AG	GG	36	54	20	5.93619	5.7832	5.70678	0.000264	0.000129	-0.400415	1.46e-05	-0.427245	3.24e-06	0.00119356	5.96782e-05	1	1.19356e-05	1
ILMN_1815205	12	67930318	rs1045104	CPSF6	GI_4557893	1	100	0	ENSG00000090382	LYZ	12	68032310	68033213	cis	GG	GA	AA	71	30	7	9.21761	9.47651	9.77505	0.00146852	0.0239122	0.303094	0.00142989	0.430814	3.25e-06	0.00119387	5.96937e-05	1	1.19387e-05	1
ILMN_1813256	2	46705537	rs3087822	NP_054890.1	GI_41350204	1	100	0	ENSG00000119878	NP_054890.1	2	46705229	46705278	cis	AA	AG	GG	37	56	17	5.11774	5.29961	5.30339	1.1e-07	3.2e-06	0.386028	3.11e-05	0.427179	3.25e-06	0.00119467	5.97336e-05	1	1.19467e-05	1
ILMN_1709237	8	27445459	rs6558002	EPHX2	GI_56682950	1	100	0	ENSG00000120915	EPHX2	8	27457993	27458042	cis	AA	AG	GG	70	34	5	4.9986	5.26511	5.16993	2.91e-06	1.23e-05	0.401117	1.54e-05	0.428814	3.29e-06	0.00119663	5.98318e-05	1	1.19664e-05	1
ILMN_1653319	16	88509859	rs3212346	Q9H9U3_HUMAN	GI_27477128	1	100	0	ENSG00000198211	TUBB3	16	88514810	88514859	cis	GG	GA	AA	85	23	2	4.75163	4.99524	5.36867	0.000105	0.000145	0.531305	2.35e-09	0.42683	3.32e-06	0.00119792	5.98962e-05	1	1.19792e-05	1
ILMN_1786426	19	40957348	rs807485	SNX26	GI_13375912	1	100	0	ENSG00000126246	U2AF1L4	19	40922182	40922231	cis	AA	AG	GG	34	63	13	5.85834	6.16099	6.30177	0.000174	8.25e-05	0.445056	1.11e-06	0.426772	3.33e-06	0.00119907	5.99534e-05	1	1.19907e-05	1
ILMN_1656938	11	124477901	rs2155666	Q6ZRR8_HUMAN	GI_38093648	1	100	0	ENSG00000134955	SLC37A2	11	124464225	124464274	cis	GG	GA	AA	69	40	1	4.92524	4.72671	4.87605	2.07e-06	4.38e-07	-0.424219	3.87e-06	-0.426757	3.33e-06	0.00119996	5.99981e-05	1	1.19996e-05	1
ILMN_1795336	10	16635402	rs7084722	C1QL3	GI_47933342	1	100	0	ENSG00000165983	PTER	10	16595567	16595616	cis	AA	AG	GG	40	51	18	4.42686	4.31357	4.22276	0.000678	0.00175457	-0.41384	7.71e-06	-0.42855	3.34e-06	0.00120051	6.00253e-05	1	1.20051e-05	1
ILMN_1679666	5	180000281	rs307806	FLT4	GI_50363225	1	100	0	ENSG00000161055	SCGB3A1	5	179950252	179950301	cis	GG	GA	AA	73	32	2	4.28156	4.59914	4.9015	6.35e-05	0.000124	0.489657	8.67e-08	0.43207	3.37e-06	0.0012009	6.00449e-05	1	1.2009e-05	1
ILMN_1788631	5	102431920	rs34374	NP_060146.1	GI_21070979	1	100	0	ENSG00000145730	PAM	5	102392540	102392589	cis	AA	AG	GG	48	49	12	4.88853	5.09884	5.11737	2.5e-06	1.73e-05	0.389896	2.78e-05	0.428352	3.37e-06	0.0012022	6.01101e-05	1	1.2022e-05	1
ILMN_1751749	6	158564847	rs7755193	GTF2H5	GI_52851404	1	100	0	ENSG00000078269	SYNJ2	6	158439222	158439271	cis	GG	GA	AA	75	32	3	4.98518	5.14013	5.37709	0.000235	0.000997	0.432012	2.45e-06	0.426445	3.4e-06	0.00120227	6.01137e-05	1	1.20227e-05	1
ILMN_1805922	13	49214353	rs12866447	KPNA3	GI_14211872	1	100	0	ENSG00000123179	EBPL	13	49133241	49133290	cis	AA	AG	GG	45	45	18	4.8924	5.02047	5.09257	0.00057	0.00023	0.435736	2.44e-06	0.429915	3.43e-06	0.00120302	6.01508e-05	1	1.20302e-05	1
ILMN_1718808	17	19932398	rs4924803	SPECC1	GI_21493032	1	100	0	ENSG00000108599	AKAP10	17	19749654	19749703	cis	AA	AG	GG	27	53	30	4.87638	4.81981	4.68368	0.000235	0.000187	-0.398672	1.6e-05	-0.42625	3.43e-06	0.00120352	6.0176e-05	1	1.20352e-05	1
ILMN_1718808	17	19938609	rs7208365	SPECC1	GI_21493032	1	100	0	ENSG00000108599	AKAP10	17	19749654	19749703	cis	AA	AC	CC	30	53	27	4.68368	4.81981	4.87638	0.000235	0.000187	0.398672	1.6e-05	0.42625	3.43e-06	0.00121229	6.06148e-05	1	1.2123e-05	1
ILMN_1718808	17	19900285	rs3862152	Q6UXU7_HUMAN	GI_21493032	1	100	0	ENSG00000108599	AKAP10	17	19749654	19749703	cis	AA	AG	GG	27	53	30	4.87638	4.81981	4.68368	0.000235	0.000187	-0.398672	1.6e-05	-0.42625	3.43e-06	0.00121278	6.06389e-05	1	1.21278e-05	1
ILMN_1772697	22	27795869	rs134585	KREMEN1	GI_24041013	1	100	0	ENSG00000183762	KREMEN1	22	27868391	27868440	cis	AA	AG	GG	21	59	29	4.50472	4.56162	4.68528	0.000113	0.000616	0.428757	3.3e-06	0.427719	3.5e-06	0.00121287	6.06434e-05	1	1.21287e-05	1
ILMN_1806304	8	23363198	rs2293936	ENTPD4	GI_4758661	1	100	0	ENSG00000197217	ENTPD4	8	23346504	23346553	cis	AA	AC	CC	69	36	5	4.75266	5.03496	5.20152	1.73e-05	6.83e-05	0.410921	8.23e-06	0.425901	3.51e-06	0.00121385	6.06924e-05	1	1.21385e-05	1
ILMN_1798308	2	61347954	rs4671402	USP34	GI_22748838	1	100	0	ENSG00000173209	AHSA2	2	61267121	61267289	cis	CC	CA	AA	29	48	33	5.45271	5.65077	5.76543	0.0642735	0.0561221	0.396498	1.8e-05	0.42577	3.53e-06	0.00121385	6.06924e-05	1	1.21385e-05	1
ILMN_1781457	1	166370169	rs4540637	GPR161	GI_73088933	1	100	0	ENSG00000143155	TIPRL	1	166419911	166420657	cis	AA	AG	GG	28	58	24	5.13371	5.05566	4.9677	0.0149743	0.0193482	-0.365992	8.42e-05	-0.425587	3.57e-06	0.00121439	6.07196e-05	1	1.21439e-05	1
ILMN_1748258	15	98953582	rs7180844	LINS1	GI_32454732	1	100	0	ENSG00000140471	LINS1	15	98930111	98930160	cis	GG	GA	AA	22	55	33	4.51215	4.48255	4.37557	1.15e-05	7.69e-06	-0.367179	7.95e-05	-0.425566	3.57e-06	0.00121452	6.07261e-05	1	1.21452e-05	1
ILMN_1658486	19	3720049	rs8102902	MRPL54	GI_27436907	1	100	0	ENSG00000183617	MRPL54	19	3716282	3718260	cis	AA	AC	CC	67	39	4	6.02727	5.88706	5.70533	0.000424	0.000185	-0.409664	8.82e-06	-0.425468	3.59e-06	0.00121518	6.07592e-05	1	1.21518e-05	1
ILMN_1694711	6	43604640	rs1106841	POLR1C	GI_51243061	1	100	0	ENSG00000124688	MAD2L1BP	6	43716303	43716352	cis	AA	AC	CC	45	46	17	5.10031	5.16494	5.34309	0.0215587	0.0738738	0.406368	1.28e-05	0.429059	3.6e-06	0.00121639	6.08194e-05	1	1.21639e-05	1
ILMN_1784863	7	80118053	rs3211834	CD36	GI_48375179	1	100	0	OTTHUMG00000064027		7	80143770	80143819	cis	AA	AC	CC	17	48	45	5.52035	5.65734	5.89244	0.00140201	0.000355	0.433501	2.24e-06	0.425429	3.6e-06	0.00121705	6.08525e-05	1	1.21705e-05	1
ILMN_1670145	7	24762754	rs1476520	DFNA5	GI_4758153	1	100	0	ENSG00000105928	DFNA5	7	24704589	24704638	cis	AA	AG	GG	32	55	23	4.28491	4.34766	4.42301	0.00465611	0.00364377	0.432561	2.37e-06	0.425361	3.62e-06	0.00122392	6.11958e-05	1	1.22392e-05	1
ILMN_1764871	21	37356495	rs2843964	PIGP	GI_24497596	1	100	0	ENSG00000185808	PIGP	21	37366763	37366812	cis	AA	AG	GG	49	47	14	5.0673	5.17544	5.32737	0.0168793	0.00320856	0.442405	1.3e-06	0.425269	3.64e-06	0.00122487	6.12435e-05	1	1.22487e-05	1
ILMN_1667432	3	50346436	rs2236947	RASSF1	GI_15208650	1	100	0	ENSG00000186792	HYAL3	3	50305424	50305473	cis	AA	AC	CC	28	60	22	4.31001	4.38206	4.50583	0.00949998	0.00382535	0.446956	9.84e-07	0.425125	3.67e-06	0.00122631	6.13154e-05	1	1.22631e-05	1
ILMN_1651354	4	89138130	rs2725236	PKD2	GI_38146097	1	100	0	ENSG00000118785	SPP1	4	89122810	89122859	cis	AA	AG	GG	27	50	33	4.31838	4.36144	4.48447	0.000547	0.000509	0.450133	8.06e-07	0.424866	3.72e-06	0.00122787	6.13937e-05	1	1.22787e-05	1
ILMN_1798346	18	58102113	rs10503068	KIAA1468	GI_24475647	1	100	0	ENSG00000134444	KIAA1468	18	58123750	58123799	cis	AA	AG	GG	69	34	7	5.1128	4.93771	4.85248	0.000115	0.00112776	-0.376733	4.98e-05	-0.424734	3.75e-06	0.00122816	6.14081e-05	1	1.22816e-05	1
ILMN_1714828	5	1156495	rs6894574	SLC12A7	GI_5730042	1	100	0	ENSG00000113504	SLC12A7	5	1103824	1103873	cis	AA	AG	GG	13	50	47	4.66256	4.59656	4.54655	0.00207943	0.0324308	-0.328233	0.000464	-0.424662	3.77e-06	0.00122863	6.14315e-05	1	1.22863e-05	1
ILMN_1773313	10	105204922	rs729211	FAM26C	GI_14249375	1	100	0	ENSG00000173915	USMG5	10	105144010	105144059	cis	GG	GA	AA	15	49	46	4.29907	4.4081	4.5154	0.00292951	0.0033676	0.4092	9.05e-06	0.424285	3.85e-06	0.0012298	6.14898e-05	1	1.2298e-05	1
ILMN_1773313	10	105215191	rs3014192	FAM26C	GI_14249375	1	100	0	ENSG00000173915	USMG5	10	105144010	105144059	cis	AA	AG	GG	24	56	30	4.55028	4.45067	4.32492	0.00140327	0.000186	-0.435752	1.96e-06	-0.424212	3.87e-06	0.00123014	6.15073e-05	1	1.23015e-05	1
ILMN_1730816	12	6768721	rs7956804	CD4	GI_7656842	1	100	0	ENSG00000110811	LEPREL2	12	6806759	6806808	cis	AA	AG	GG	68	38	4	5.97298	6.27045	6.46412	0.000115	0.000229	0.38428	3.4e-05	0.424178	3.87e-06	0.00123027	6.15136e-05	1	1.23027e-05	1
ILMN_1733259	1	111835999	rs2095731	ADORA3	GI_46559768	1	100	1	ENSG00000121933	ADORA3	1	111827625	111827674	cis	AA	AC	CC	11	48	48	4.56103	4.45421	4.37997	0.00076	0.000436	-0.470759	3.1e-07	-0.429604	3.88e-06	0.00123821	6.19104e-05	1	1.23821e-05	1
ILMN_1709237	8	27428106	rs7018249	EPHX2	GI_56682950	1	100	0	ENSG00000120915	EPHX2	8	27457993	27458042	cis	GG	GA	AA	70	34	5	4.9986	5.26351	5.16993	3.56e-06	1.39e-05	0.399484	1.68e-05	0.425781	3.92e-06	0.0012391	6.19552e-05	1	1.2391e-05	1
ILMN_1708537	4	26055104	rs2788865	RBPSUH	GI_42560222	1	100	0	ENSG00000168214	RBPSUH	4	26041832	26041881	cis	AA	AG	GG	33	61	16	5.31312	5.44102	5.63504	0.00627777	0.00372733	0.449614	8.33e-07	0.423972	3.92e-06	0.00123962	6.19811e-05	1	1.23962e-05	1
ILMN_1753164	12	30805935	rs11051061	C1QDC1	GI_53759102	1	100	1	ENSG00000133704	IPO8	12	30673526	30673575	cis	GG	GA	AA	45	48	15	5.32882	5.13823	5.06638	5.01e-05	3.1e-05	-0.429227	3.57e-06	-0.427554	3.93e-06	0.00124088	6.20441e-05	1	1.24088e-05	1
ILMN_1812297	2	72272563	rs41402	SEC15L2	GI_33239448	1	100	0	ENSG00000003137	CYP26B1	2	72210303	72210352	cis	CC	CA	AA	50	45	14	4.17663	4.26291	4.52109	0.027628	0.00165025	0.582583	3.02e-11	0.4255	3.98e-06	0.0012431	6.21548e-05	1	1.2431e-05	1
ILMN_1798620	18	75809980	rs10853393	PQLC1	GI_34222340	1	100	0	ENSG00000122490	PQLC1	18	75763555	75763604	cis	AA	AG	GG	89	18	2	7.39944	7.11614	7.14768	1.55e-05	4.39e-05	-0.359683	0.000122	-0.425493	3.98e-06	0.00124339	6.21693e-05	1	1.24339e-05	1
ILMN_1721136	1	9254539	rs9435168	H6PD	GI_70780382	1	100	0	ENSG00000049239	H6PD	1	9253415	9253464	cis	AA	AG	GG	15	50	45	4.65234	4.6084	4.50636	0.00114013	0.00127946	-0.358636	0.000119	-0.423591	4.01e-06	0.00124356	6.21781e-05	1	1.24356e-05	1
ILMN_1667432	3	50307701	rs13100173	HYAL3	GI_15208650	1	100	0	ENSG00000186792	HYAL3	3	50305424	50305473	cis	AA	AG	GG	26	58	22	4.30775	4.38093	4.50583	0.0114003	0.00441783	0.448915	1.39e-06	0.430834	4.02e-06	0.00124499	6.22497e-05	1	1.24499e-05	1
ILMN_1651373	1	25398298	rs742391	SYF2	GI_77157792	1	100	2	ENSG00000187010	RHD	1	25505757	25505806	cis	AA	AG	GG	6	31	73	4.55586	4.50869	4.37483	0.000298	0.00172672	-0.38701	2.96e-05	-0.423455	4.04e-06	0.00124637	6.23186e-05	1	1.24637e-05	1
ILMN_1735712	12	51412714	rs10876328	KRT1B	GI_17318568	1	100	0	ENSG00000167768	KRT1	12	51355133	51355182	cis	GG	GA	AA	67	35	8	5.60761	6.09872	6.53244	0.00159002	0.00130933	0.423602	4.01e-06	0.423146	4.11e-06	0.00124637	6.23186e-05	1	1.24637e-05	1
ILMN_1711453	12	10040383	rs4764177	CLEC1B	GI_42490743	1	100	0	ENSG00000172322	CLEC12A	12	10029269	10029318	cis	AA	AG	GG	11	52	47	4.24987	4.36577	4.49043	0.00328766	0.00113566	0.41809	5.5e-06	0.423135	4.12e-06	0.00124667	6.23337e-05	1	1.24667e-05	1
ILMN_1763609	6	110898994	rs2428190	SLC22A16	GI_31542326	1	100	0	ENSG00000004809	SLC22A16	6	110852776	110852825	cis	AA	AG	GG	82	26	2	4.59415	4.795	4.91557	5.3e-05	9.13e-05	0.500086	2.66e-08	0.423067	4.13e-06	0.00124785	6.23927e-05	1	1.24785e-05	1
ILMN_1709728	5	68443472	rs164396	SLC30A5	GI_20149672	1	100	1	ENSG00000145740	SLC30A5	5	68436232	68436281	cis	AA	AG	GG	12	58	38	4.86235	4.88938	5.03422	1.83e-05	4.05e-06	0.414441	8.23e-06	0.426655	4.14e-06	0.00124889	6.24443e-05	1	1.24889e-05	1
ILMN_1748797	17	70780396	rs3744231	SLC25A19	GI_45359857	1	100	0	ENSG00000177885	GRB2	17	70826143	70826192	cis	AA	AG	GG	58	43	7	6.1451	5.91194	5.80435	6.05e-05	5.13e-05	-0.416297	7.43e-06	-0.426163	4.25e-06	0.00124921	6.24603e-05	1	1.24921e-05	1
ILMN_1812552	11	76416871	rs4145048	PHCA	GI_31543398	1	100	0	ENSG00000078124	PHCA	11	76411321	76411370	cis	GG	GA	AA	56	47	7	5.36178	5.51577	5.60079	0.000113	0.000127	0.405294	1.12e-05	0.42236	4.3e-06	0.00124928	6.24638e-05	1	1.24928e-05	1
ILMN_1790537	16	11314304	rs7191700	PRM1	GI_24308244	1	100	1	ENSG00000175643	NP_689521.1	16	11352686	11352735	cis	AA	AG	GG	8	50	52	4.5934	4.58202	4.50097	2.91e-05	0.0019442	-0.296811	0.00164001	-0.422326	4.31e-06	0.00124944	6.24719e-05	1	1.24944e-05	1
ILMN_1704985	2	219270919	rs1863704	STK36	GI_13904863	1	100	0	ENSG00000135929	CYP27A1	2	219387910	219387959	cis	AA	AG	GG	20	55	35	6.12979	6.0142	5.64493	6.51e-05	0.000317	-0.397955	1.67e-05	-0.4223	4.32e-06	0.00125313	6.26566e-05	1	1.25313e-05	1
ILMN_1812433	16	70665594	rs2000999	HPR	GI_51093872	1	100	1	ENSG00000197711	HP	16	70652001	70652050	cis	AA	AG	GG	1	32	77	4.52821	4.68229	4.87058	3.02e-05	0.000153	0.373937	5.72e-05	0.422283	4.32e-06	0.00125412	6.2706e-05	1	1.25412e-05	1
ILMN_1718766	16	55241127	rs7189840	MT1B	GI_28866946	1	100	0	ENSG00000198417	MT1F	16	55250565	55250614	cis	AA	AG	GG	23	61	26	5.64388	5.82125	5.93889	0.0549322	0.0327851	0.423518	4.03e-06	0.422281	4.32e-06	0.00125431	6.27153e-05	1	1.25431e-05	1
ILMN_1720595	6	37718882	rs4714089	MDGA1	GI_24475844	1	100	0	ENSG00000112139	MDGA1	6	37708334	37708383	cis	AA	AG	GG	38	49	23	4.3456	4.40613	4.46629	0.00286035	0.00188574	0.434624	2.09e-06	0.422197	4.35e-06	0.00125655	6.28275e-05	1	1.25655e-05	1
ILMN_1712365	6	133096863	rs6942306	VNN3	GI_4759311	1	100	0	ENSG00000112299	VNN1	6	133044702	133044751	cis	AA	AC	CC	21	58	31	5.5273	5.19131	5.01828	0.0114894	0.0244889	-0.406282	1.06e-05	-0.422196	4.35e-06	0.00125804	6.29018e-05	1	1.25804e-05	1
ILMN_1742808	11	64356578	rs494252	CDC42BPG	GI_42544126	1	100	0	ENSG00000168066	SF1	11	64300609	64300658	cis	CC	CA	AA	82	27	1	4.54143	4.68967	5.03451	3.84e-05	0.000334	0.432093	2.43e-06	0.422117	4.37e-06	0.00125822	6.29108e-05	1	1.25822e-05	1
ILMN_1810274	17	44016291	rs2288278	HOXB4	GI_24497527	1	100	0	ENSG00000173917	HOXB2	17	43975338	43975387	cis	AA	AG	GG	51	44	15	5.09974	4.92078	4.7038	0.00929434	0.00397213	-0.429202	2.89e-06	-0.422039	4.39e-06	0.00125881	6.29406e-05	1	1.25881e-05	1
ILMN_1700477	10	102737353	rs3740484	PEO1	GI_28872733	1	100	0	ENSG00000055950	MRPL43	10	102736291	102736340	cis	CC	CA	AA	46	47	17	5.23181	5.30978	5.45954	0.0398282	0.0222324	0.429905	2.77e-06	0.422021	4.39e-06	0.00125891	6.29456e-05	1	1.25891e-05	1
ILMN_1763198	12	55579703	rs1846400	NP_683695.1	GI_23397677	1	100	0	ENSG00000166888	STAT6	12	55775568	55775617	cis	AA	AG	GG	28	53	29	6.45372	6.31656	6.14284	0.00469614	0.00598304	-0.438924	1.61e-06	-0.421943	4.41e-06	0.00125964	6.29818e-05	1	1.25964e-05	1
ILMN_1677814	17	46126134	rs9455	ANKRD40	GI_9955971	1	98	0	ENSG00000108846	ABCC3	17	46123787	46123835	cis	CC	CA	AA	14	46	50	4.8059	5.05906	5.15742	0.0656458	0.0467108	0.417661	5.63e-06	0.421935	4.41e-06	0.00125967	6.29835e-05	1	1.25967e-05	1
ILMN_1670218	16	68939680	rs7192268	DDX19A	GI_32484988	1	100	0	ENSG00000157344	EXOSC6	16	68841657	68841706	cis	AA	AG	GG	26	64	20	5.03025	5.11376	5.21653	0.00189113	0.0275318	0.31919	0.000677	0.421643	4.49e-06	0.0012599	6.29952e-05	1	1.2599e-05	1
ILMN_1712231	2	214919	rs2290911	SH3YL1	GI_7661669	1	100	0	ENSG00000035115	SH3YL1	2	208189	208238	cis	AA	AG	GG	53	49	8	5.44825	5.24614	4.95683	0.00160681	0.000814	-0.433229	2.27e-06	-0.421384	4.55e-06	0.00126023	6.30115e-05	1	1.26023e-05	1
ILMN_1712231	2	216933	rs3791221	SH3YL1	GI_7661669	1	100	0	ENSG00000035115	SH3YL1	2	208189	208238	cis	AA	AG	GG	53	49	8	5.44825	5.24614	4.95683	0.00160681	0.000814	-0.433229	2.27e-06	-0.421384	4.55e-06	0.00126026	6.30131e-05	1	1.26026e-05	1
ILMN_1702842	6	133096863	rs6942306	VNN3	GI_66932886	1	100	1	ENSG00000093134	VNN3	6	133094209	133094258	cis	AA	AC	CC	21	58	31	4.38214	4.44881	4.53649	0.000988	0.00145635	0.411248	8.08e-06	0.421348	4.56e-06	0.00126087	6.30434e-05	1	1.26087e-05	1
ILMN_1719622	17	5253616	rs1989945	RIP_HUMAN	GI_49574500	1	100	0	OTTHUMG00000142414		17	5229361	5229410	cis	AA	AG	GG	50	46	14	5.24984	5.34252	5.49453	0.0049709	0.00360118	0.444111	1.17e-06	0.421216	4.6e-06	0.00126106	6.30529e-05	1	1.26106e-05	1
ILMN_1719622	17	5260344	rs2301740	RIP_HUMAN	GI_49574500	1	100	0	OTTHUMG00000142414		17	5229361	5229410	cis	CC	CA	AA	50	46	14	5.24984	5.34252	5.49453	0.0049709	0.00360118	0.444111	1.17e-06	0.421216	4.6e-06	0.00126216	6.31079e-05	1	1.26216e-05	1
ILMN_1720059	8	29042276	rs11786952	KIF13B	GI_47059039	1	100	0	ENSG00000147421	HMBOX1	8	28965040	28965089	cis	GG	GA	AA	24	54	32	5.14883	4.99576	4.8373	0.0289306	0.0162627	-0.418307	5.43e-06	-0.421179	4.61e-06	0.00126302	6.31511e-05	1	1.26302e-05	1
ILMN_1790797	8	145635481	rs2242268	NFKBIL2	GI_34452691	1	100	0	ENSG00000160948	VPS28	8	145620001	145620050	cis	AA	AG	GG	32	51	27	6.78728	6.64722	6.50333	0.0208364	0.0174862	-0.386186	3.09e-05	-0.421154	4.61e-06	0.00126304	6.31522e-05	1	1.26304e-05	1
ILMN_1790797	8	145634497	rs1011211	NFKBIL2	GI_34452691	1	100	0	ENSG00000160948	VPS28	8	145620001	145620050	cis	CC	CA	AA	32	51	27	6.78728	6.64722	6.50333	0.0208364	0.0174862	-0.386186	3.09e-05	-0.421154	4.61e-06	0.00126325	6.31625e-05	1	1.26325e-05	1
ILMN_1680390	6	10626336	rs504117	GCNT2	GI_30061504	1	100	0	ENSG00000111846	GCNT2	6	10737456	10737505	cis	GG	GA	AA	23	67	20	4.56911	4.4743	4.40017	0.00146175	0.00806775	-0.416418	6.04e-06	-0.42111	4.63e-06	0.00126534	6.32672e-05	1	1.26534e-05	1
ILMN_1697544	14	99839120	rs1059263	SLC25A29	GI_22748726	1	100	0	ENSG00000197119	SLC25A29	14	99827553	99827602	cis	CC	CA	AA	37	57	16	4.59676	4.4703	4.3708	0.00370609	0.00228854	-0.431534	2.52e-06	-0.421068	4.64e-06	0.0012654	6.32701e-05	1	1.2654e-05	1
ILMN_1684628	16	67131446	rs1182968	Q6ZTW2_HUMAN	GI_71534252	1	100	0	OTTHUMG00000073648		16	67158424	67158473	cis	AA	AG	GG	61	41	8	5.63821	5.47615	5.24739	0.00115908	0.000318	-0.465799	2.93e-07	-0.420888	4.69e-06	0.00126603	6.33016e-05	1	1.26603e-05	1
ILMN_1794033	4	1404684	rs4130791	Q15270_HUMAN	GI_31341870	1	100	0	ENSG00000179979	NP_787114.1	4	1379532	1379581	cis	GG	GA	AA	89	21	0	5.12978	5.51331	-1	1.1e-05	8.67e-05	0.553722	3.51e-10	0.420864	4.69e-06	0.00126629	6.33142e-05	1	1.26628e-05	1
ILMN_1704245	22	24549605	rs4820658	MYO18B	GI_51317365	1	100	0	ENSG00000133454	MYO18B	22	24756598	24756647	cis	GG	GA	AA	41	48	20	4.03002	4.04512	4.09838	0.0676546	0.259198	0.366722	8.78e-05	0.422385	4.76e-06	0.00126824	6.3412e-05	1	1.26824e-05	1
ILMN_1687247	17	45968836	rs3785915	EPN3	GI_31542722	1	100	0	ENSG00000006282	SPATA20	17	45988142	45988191	cis	GG	GA	AA	51	51	8	4.94062	5.0978	5.33449	0.00271475	0.000451	0.457274	5.11e-07	0.420591	4.77e-06	0.00126955	6.34775e-05	1	1.26955e-05	1
ILMN_1731064	1	225240833	rs3738725	CABC1	GI_34147521	1	100	0	ENSG00000163050	CABC1	1	225241529	225241578	cis	GG	GA	AA	24	55	31	6.03203	5.87611	5.77097	0.0215588	0.0126468	-0.433203	2.28e-06	-0.420432	4.81e-06	0.00126969	6.34848e-05	1	1.2697e-05	1
ILMN_1728671	9	130944998	rs2254230	PPP2R4	GI_21618330	1	100	0	ENSG00000095321	CRAT	9	130896986	130897035	cis	AA	AC	CC	49	55	6	5.6195	5.39231	5.25997	0.000124	9.19e-05	-0.407658	9.86e-06	-0.420406	4.82e-06	0.00127064	6.3532e-05	1	1.27064e-05	1
ILMN_1770020	2	201444979	rs7606251	PPIL3	GI_19557632	1	100	0	ENSG00000115934	PPIL3	2	201444025	201444074	cis	AA	AG	GG	68	37	5	5.97964	5.77716	5.5986	0.00017	0.000657	-0.37852	4.55e-05	-0.420338	4.84e-06	0.0012717	6.35848e-05	1	1.2717e-05	1
ILMN_1681130	1	145598569	rs2275552	ACP6	GI_21359910	1	100	0	ENSG00000162836	ACP6	1	145585936	145585985	cis	AA	AG	GG	10	32	68	4.54686	4.59522	4.69805	0.00015	0.000399	0.370914	6.64e-05	0.420313	4.84e-06	0.00127231	6.36155e-05	1	1.27231e-05	1
ILMN_1809944	8	125567728	rs3812471	TATDN1	GI_8923675	1	100	0	ENSG00000183665	TRMT12	8	125534140	125534189	cis	GG	GA	AA	40	48	22	5.07395	5.17383	5.27433	0.00723582	0.00218849	0.426408	3.4e-06	0.42023	4.87e-06	0.00127248	6.3624e-05	1	1.27248e-05	1
ILMN_1809944	8	125587141	rs7013683	RNF139	GI_8923675	1	100	0	ENSG00000183665	TRMT12	8	125534140	125534189	cis	AA	AC	CC	40	48	22	5.07395	5.17383	5.27433	0.00723582	0.00218849	0.426408	3.4e-06	0.42023	4.87e-06	0.00127277	6.36386e-05	1	1.27277e-05	1
ILMN_1711606	11	63769360	rs12798333	PPP1R14B	GI_32455261	1	100	2	ENSG00000126432	PRDX5	11	63845084	63845650	cis	AA	AG	GG	3	31	75	8.11504	7.9215	7.63885	4.78e-05	3.79e-05	-0.42721	3.61e-06	-0.42201	4.87e-06	0.00127794	6.38973e-05	1	1.27795e-05	1
ILMN_1722500	3	46298863	rs9839623	CCR3	GI_30581169	1	100	0	ENSG00000183625	CCR3	3	46282683	46282732	cis	AA	AG	GG	7	48	55	6.15132	5.95845	5.75522	0.000362	0.000305	-0.414198	6.85e-06	-0.420203	4.87e-06	0.00127807	6.39037e-05	1	1.27807e-05	1
ILMN_1793724	3	11864365	rs430373	NP_620162.1	GI_34147617	1	100	0	ENSG00000144559	NP_620162.1	3	11807043	11826027	cis	AA	AG	GG	23	53	34	4.9181	4.97532	5.13519	0.000434	0.000254	0.383372	3.56e-05	0.420163	4.88e-06	0.00127934	6.39672e-05	1	1.27934e-05	1
ILMN_1779135	6	41279292	rs4714432	TREML2	GI_37700253	1	100	0	ENSG00000188056	TREML4	6	41313874	41313923	cis	AA	AG	GG	23	62	25	4.23665	4.46767	4.72022	0.0107339	0.0169532	0.420849	4.7e-06	0.420141	4.89e-06	0.00128155	6.40777e-05	1	1.28155e-05	1
ILMN_1779135	6	41291837	rs6924816	Q8IWX9_HUMAN	GI_37700253	1	100	0	ENSG00000188056	TREML4	6	41313874	41313923	cis	AA	AC	CC	23	62	25	4.23665	4.46767	4.72022	0.0107339	0.0169532	0.420849	4.7e-06	0.420141	4.89e-06	0.00128167	6.40836e-05	1	1.28167e-05	1
ILMN_1719170	7	72918627	rs13244770	NP_872310.1	GI_30795189	1	100	0	ENSG00000165171	WBSCR27	7	72887000	72887049	cis	AA	AC	CC	39	54	17	4.16235	4.20548	4.26633	0.00305207	0.0031207	0.429658	2.81e-06	0.420108	4.9e-06	0.00128224	6.41119e-05	1	1.28224e-05	1
ILMN_1726030	1	52849251	rs7529595	GPX7	GI_15618996	1	100	0	ENSG00000116157	GPX7	1	52846892	52846941	cis	GG	GA	AA	49	41	17	4.79216	4.92385	5.07149	0.00750463	0.008246	0.398791	2.09e-05	0.425407	4.93e-06	0.00128265	6.41327e-05	1	1.28265e-05	1
ILMN_1715169	6	32873429	rs1383261	HLA-DOB	GI_4504410	1	100	21	ENSG00000196126	HLA-DRB2	6	32654826	32656017	cis	AA	AG	GG	27	68	15	4.47948	5.24659	4.68522	9.21e-06	0.000907	0.120987	0.208009	0.41989	4.96e-06	0.00128275	6.41376e-05	1	1.28275e-05	1
ILMN_1655595	2	224614559	rs1438831	SERPINE2	GI_34147323	1	100	0	ENSG00000135919	SERPINE2	2	224548186	224548235	cis	GG	GA	AA	44	52	14	4.57547	4.71868	4.79367	0.000146	9.08e-05	0.418607	5.34e-06	0.419472	5.08e-06	0.00128426	6.42133e-05	1	1.28427e-05	1
ILMN_1742689	20	33177300	rs6088727	CT031_HUMAN	GI_41872428	1	100	0	ENSG00000100991	TRPC4AP	20	33054027	33054076	cis	AA	AG	GG	37	54	19	5.9628	5.84905	5.70552	0.00776132	0.00799733	-0.41648	6.02e-06	-0.419454	5.09e-06	0.00128492	6.42462e-05	1	1.28492e-05	1
ILMN_1742689	20	33169672	rs6088721	CT031_HUMAN	GI_41872428	1	100	0	ENSG00000100991	TRPC4AP	20	33054027	33054076	cis	AA	AC	CC	19	54	37	5.70552	5.84905	5.9628	0.00776132	0.00799733	0.41648	6.02e-06	0.419454	5.09e-06	0.00128615	6.43075e-05	1	1.28615e-05	1
ILMN_1679858	12	6143499	rs10849401	CD9	GI_21237762	1	100	0	ENSG00000010278	CD9	12	6217231	6217280	cis	AA	AG	GG	51	49	10	5.85378	6.06471	6.24101	0.000729	0.00388709	0.354275	0.000146	0.419447	5.09e-06	0.00128618	6.4309e-05	1	1.28618e-05	1
ILMN_1809944	8	125548844	rs4128468	RNF139	GI_8923675	1	100	0	ENSG00000183665	TRMT12	8	125534140	125534189	cis	GG	GA	AA	39	50	21	5.07427	5.17089	5.28076	0.00844681	0.00258423	0.4281	3.08e-06	0.419185	5.17e-06	0.00128621	6.43104e-05	1	1.28621e-05	1
ILMN_1700067	6	26469409	rs4712981	BTN3A2	GI_37574626	1	100	0	ENSG00000111801	BTN3A3	6	26561049	26561098	cis	AA	AG	GG	19	47	44	4.74774	4.94285	5.14246	0.000147	0.000966	0.424477	3.81e-06	0.419178	5.17e-06	0.00128808	6.4404e-05	1	1.28808e-05	1
ILMN_1700067	6	26463262	rs6933583	BTN3A2	GI_37574626	1	100	0	ENSG00000111801	BTN3A3	6	26561049	26561098	cis	AA	AC	CC	44	47	19	5.14246	4.94285	4.74774	0.000147	0.000966	-0.424477	3.81e-06	-0.419178	5.17e-06	0.00128884	6.44421e-05	1	1.28884e-05	1
ILMN_1798346	18	58154336	rs4371263	TNFRSF11A	GI_24475647	1	100	0	ENSG00000134444	KIAA1468	18	58123750	58123799	cis	AA	AG	GG	70	33	7	5.11191	4.93429	4.85248	0.000161	0.00121445	-0.377861	4.71e-05	-0.41912	5.18e-06	0.00128997	6.44984e-05	1	1.28997e-05	1
ILMN_1757950	11	44038292	rs178501	NP_001027025.1	GI_14211920	1	100	0	ENSG00000110455	NP_115981.1	11	44062064	44062113	cis	AA	AG	GG	24	53	33	5.71228	5.52521	5.31044	0.000499	0.000259	-0.421149	4.62e-06	-0.418777	5.29e-06	0.00129095	6.45474e-05	1	1.29095e-05	1
ILMN_1735552	1	10374386	rs4846217	PGD	GI_41393562	1	100	0	ENSG00000054523	KIF1B	1	10364165	10364214	cis	GG	GA	AA	80	24	6	5.47861	5.65476	5.90273	0.000802	0.000715	0.448664	8.84e-07	0.418618	5.33e-06	0.00129122	6.45607e-05	1	1.29121e-05	1
ILMN_1663664	6	42272379	rs13217993	GUCA1B	GI_16554606	1	100	0	ENSG00000048544	MRPS10	6	42282679	42282728	cis	AA	AG	GG	41	52	17	6.27689	6.17362	6.08671	0.00094	0.000541	-0.429625	2.82e-06	-0.418532	5.36e-06	0.00129327	6.46632e-05	1	1.29326e-05	1
ILMN_1772697	22	27843729	rs5752867	KREMEN1	GI_24041013	1	100	0	ENSG00000183762	KREMEN1	22	27868391	27868440	cis	GG	GA	AA	35	60	15	4.67343	4.55124	4.5003	8.74e-05	0.000257	-0.422917	4.17e-06	-0.418486	5.38e-06	0.00129364	6.46821e-05	1	1.29364e-05	1
ILMN_1712517	8	144492305	rs10866910	TOP1MT	GI_13569857	1	100	0	ENSG00000185730	ZNF696	8	144451356	144451405	cis	AA	AG	GG	65	41	4	4.78405	4.66655	4.67037	4.37e-05	0.000113	-0.366428	8.25e-05	-0.418453	5.39e-06	0.00129376	6.46878e-05	1	1.29376e-05	1
ILMN_1810274	17	44024429	rs9299	HOXB5	GI_24497527	1	100	0	ENSG00000173917	HOXB2	17	43975338	43975387	cis	AA	AG	GG	49	46	15	5.10411	4.92036	4.71467	0.00541206	0.00341513	-0.42384	3.95e-06	-0.418324	5.42e-06	0.00129792	6.48959e-05	1	1.29792e-05	1
ILMN_1717702	6	39392162	rs3734618	KCNK16	GI_17025229	1	100	0	ENSG00000124780	KCNK17	6	39374979	39375028	cis	AA	AG	GG	33	46	31	4.19765	4.17682	4.11242	0.212201	0.244637	-0.406734	1.04e-05	-0.418252	5.45e-06	0.00129852	6.4926e-05	1	1.29852e-05	1
ILMN_1675640	12	111841592	rs3177979	NP_001027581.1	GI_74229014	1	100	1	ENSG00000089127	NP_001027581.1	12	111839789	111839838	cis	AA	AG	GG	46	51	13	5.241	5.60653	5.5845	1.69e-05	0.000139	0.309217	0.00101262	0.418151	5.48e-06	0.00130151	6.50755e-05	1	1.30151e-05	1
ILMN_1662617	14	34571551	rs7153550	SRP54	GI_31542241	1	100	0	ENSG00000092020	NP_060387.2	14	34634021	34634070	cis	AA	AG	GG	72	35	3	5.7455	5.59251	5.53344	6.23e-05	0.0009	-0.335161	0.000345	-0.417897	5.56e-06	0.00130156	6.50781e-05	1	1.30156e-05	1
ILMN_1753575	17	4724664	rs8078776	MINK1	GI_47419931	1	100	0	ENSG00000185245	GP1BA	17	4778734	4778783	cis	AA	AG	GG	65	40	5	5.25855	5.42007	5.62563	0.000327	0.000854	0.440483	1.47e-06	0.417861	5.57e-06	0.00130221	6.51106e-05	1	1.30221e-05	1
ILMN_1678934	9	37499875	rs1006763	FBXO10	GI_11968046	1	100	0	ENSG00000137054	POLR1E	9	37493183	37493232	cis	AA	AG	GG	0	26	84	-1	4.82285	4.66119	1.27e-05	6.4e-05	-0.44736	9.59e-07	-0.417812	5.59e-06	0.00130663	6.53312e-05	1	1.30662e-05	1
ILMN_1715169	6	32867426	rs3948793	HLA-DOB	GI_4504410	1	100	21	ENSG00000196126	HLA-DRB2	6	32654826	32656017	cis	AA	AG	GG	28	70	12	4.47434	5.2376	4.67324	4.64e-06	0.000646	0.144946	0.130832	0.417796	5.59e-06	0.00130953	6.54766e-05	1	1.30953e-05	1
ILMN_1715169	6	32853021	rs9276644	HLA-DQB2	GI_4504410	1	100	21	ENSG00000196126	HLA-DRB2	6	32654826	32656017	cis	AA	AG	GG	12	70	28	4.67324	5.2376	4.47434	4.64e-06	0.000646	-0.144946	0.130832	-0.417796	5.59e-06	0.00130976	6.54878e-05	1	1.30976e-05	1
ILMN_1813256	2	46697135	rs1531133	PIGF	GI_41350204	1	100	0	ENSG00000119878	NP_054890.1	2	46705229	46705278	cis	AA	AG	GG	36	58	16	5.11329	5.30867	5.2694	2.3e-08	3.44e-07	0.353749	0.00015	0.417789	5.59e-06	0.00131099	6.55497e-05	1	1.31099e-05	1
ILMN_1676528	6	26266972	rs1009181	HIST1H2BD	GI_76781490	1	100	1	ENSG00000186470	BTN3A2	6	26486092	26486141	cis	AA	AG	GG	31	54	25	6.3302	6.01685	5.71961	9.33e-05	6.65e-05	-0.454986	5.92e-07	-0.417699	5.62e-06	0.00131134	6.5567e-05	1	1.31134e-05	1
ILMN_1806304	8	23396491	rs6557675	ENTPD4	GI_4758661	1	100	0	ENSG00000197217	ENTPD4	8	23346504	23346553	cis	AA	AG	GG	16	44	49	5.09008	4.94161	4.69967	0.000373	0.000315	-0.424413	4.24e-06	-0.419472	5.62e-06	0.00131906	6.59529e-05	1	1.31906e-05	1
ILMN_1658247	12	111913485	rs757402	OAS2	GI_74229010	1	100	0	ENSG00000089127	NP_001027581.1	12	111839896	111839945	cis	AA	AC	CC	53	46	11	5.59146	5.45175	4.94812	0.0288591	0.0958279	-0.388322	2.77e-05	-0.417532	5.67e-06	0.00132226	6.61128e-05	1	1.32226e-05	1
ILMN_1739586	2	36657367	rs848596	FEZ2	GI_7019372	1	100	1	ENSG00000171055	FEZ2	2	36633060	36633109	cis	AA	AG	GG	19	62	29	5.72072	5.77101	5.97952	0.000173	9.64e-05	0.349918	0.000179	0.417531	5.68e-06	0.00132226	6.61128e-05	1	1.32226e-05	1
ILMN_1757950	11	44041425	rs178505	NP_115981.1	GI_14211920	1	100	0	ENSG00000110455	NP_115981.1	11	44062064	44062113	cis	AA	AG	GG	25	52	33	5.70214	5.52649	5.31044	0.000601	0.000289	-0.415325	6.43e-06	-0.417524	5.68e-06	0.0013228	6.61402e-05	1	1.3228e-05	1
ILMN_1678766	6	158951715	rs4709236	GPR178	GI_5730084	1	100	0	ENSG00000146425	DYNLT1	6	158977825	158977874	cis	AA	AG	GG	34	51	25	5.9314	6.08277	6.26217	0.00209191	0.00283316	0.432608	2.36e-06	0.417443	5.7e-06	0.0013228	6.61402e-05	1	1.3228e-05	1
ILMN_1799494	20	42985034	rs2425688	Q4VXT3_HUMAN	GI_31742479	1	100	0	ENSG00000166913	YWHAB	20	42949746	42949795	cis	AA	AG	GG	42	48	20	5.13847	5.0643	4.93891	0.0120312	0.0217517	-0.420994	4.66e-06	-0.417408	5.71e-06	0.00132603	6.63017e-05	1	1.32603e-05	1
ILMN_1658247	12	111917970	rs1293758	OAS2	GI_74229010	1	100	0	ENSG00000089127	NP_001027581.1	12	111839896	111839945	cis	AA	AG	GG	21	56	33	5.14468	5.49089	5.63724	0.0146037	0.0717237	0.37455	5.55e-05	0.417391	5.72e-06	0.00132735	6.63674e-05	1	1.32735e-05	1
ILMN_1795671	2	3487138	rs11680305	ADI1	GI_8922761	1	100	1	ENSG00000182551	ADI1	2	3480737	3480786	cis	AA	AG	GG	37	60	13	6.23812	6.10606	5.88562	0.00272924	0.00219781	-0.420403	4.82e-06	-0.417282	5.76e-06	0.00133107	6.65536e-05	1	1.33107e-05	1
ILMN_1763455	19	59259065	rs612529	NP_940883.1	GI_38348277	1	100	0	ENSG00000189068	NP_940883.1	19	59236110	59236857	cis	AA	AG	GG	65	40	5	5.07901	4.89928	4.72673	0.000244	8.18e-05	-0.415874	6.23e-06	-0.417232	5.77e-06	0.00133113	6.65566e-05	1	1.33113e-05	1
ILMN_1760635	17	54252826	rs7224276	PPM1E	GI_17402895	1	100	0	ENSG00000108384	RAD51C	17	54129143	54129192	cis	GG	GA	AA	66	41	3	4.39775	4.48658	4.54182	1.3e-05	2.35e-05	0.415503	6.37e-06	0.416857	5.9e-06	0.00133216	6.66079e-05	1	1.33216e-05	1
ILMN_1672606	12	111932671	rs15895	OAS2	GI_74229012	1	100	0	ENSG00000089127	NP_001027581.1	12	111841624	111841673	cis	GG	GA	AA	51	44	15	4.51546	4.85107	4.69414	3.04e-06	0.000644	0.250065	0.00842018	0.416698	5.95e-06	0.00133704	6.68521e-05	1	1.33704e-05	1
ILMN_1771697	19	55233955	rs2278282	ZNF473	GI_71164887	1	100	0	ENSG00000105053	VRK3	19	55174169	55174218	cis	AA	AG	GG	45	55	10	6.21755	6.01313	5.77553	0.000283	0.000255	-0.444043	1.18e-06	-0.416618	5.98e-06	0.00133787	6.68933e-05	1	1.33787e-05	1
ILMN_1679666	5	179814039	rs6886960	CNOT6	GI_50363225	1	100	0	ENSG00000161055	SCGB3A1	5	179950252	179950301	cis	AA	AG	GG	81	26	3	4.29433	4.695	4.79687	2.33e-05	8.09e-05	0.521588	5.13e-09	0.41652	6.01e-06	0.00133812	6.69063e-05	1	1.33813e-05	1
ILMN_1772627	4	4390935	rs2920191	NSG1_HUMAN	GI_36951161	1	100	0	ENSG00000168824	NSG1_HUMAN	4	4471438	4471487	cis	GG	GA	AA	31	51	27	5.49945	5.12197	5.07188	1.19e-05	1.79e-05	-0.389428	2.85e-05	-0.41824	6.03e-06	0.00134202	6.71011e-05	1	1.34202e-05	1
ILMN_1652456	17	28285762	rs28923	TMEM98	GI_75677342	1	100	0	ENSG00000006042	TMEM98	17	28282481	28282530	cis	AA	AG	GG	42	54	14	4.20602	4.24593	4.28283	0.000186	0.00316033	0.372934	6.01e-05	0.416393	6.05e-06	0.00134267	6.71338e-05	1	1.34268e-05	1
ILMN_1777190	19	820037	rs1683591	THRAP5	GI_42544238	1	100	0	ENSG00000197766	CFD	19	814271	814320	cis	GG	GA	AA	9	47	52	8.72407	8.66291	8.18371	4.37e-06	1.56e-06	-0.426882	4.08e-06	-0.419867	6.08e-06	0.00134318	6.71592e-05	1	1.34318e-05	1
ILMN_1711606	11	63805488	rs477895	BAD	GI_32455261	1	100	2	ENSG00000126432	PRDX5	11	63845084	63845650	cis	AA	AG	GG	76	31	3	7.65135	7.9012	8.11504	5.8e-05	0.000918	0.388702	2.71e-05	0.416233	6.11e-06	0.00134319	6.71595e-05	1	1.34319e-05	1
ILMN_1723116	16	55076598	rs2288056	BBS2	GI_21071002	1	100	0	ENSG00000159461	AMFR	16	54953279	54953328	cis	AA	AG	GG	90	17	3	5.14365	5.45287	5.44481	2.86e-05	0.000354	0.381648	3.89e-05	0.416155	6.14e-06	0.00134369	6.71843e-05	1	1.34369e-05	1
ILMN_1775677	10	71655739	rs10509321	PPA1	GI_27734876	1	100	0	ENSG00000156521	TYSND1	10	71569036	71569085	cis	GG	GA	AA	47	50	13	5.86697	6.03689	6.10436	7.08e-05	4.23e-05	0.410372	8.48e-06	0.416125	6.15e-06	0.00134441	6.72204e-05	1	1.34441e-05	1
ILMN_1775677	10	71648150	rs7072230	PPA1	GI_27734876	1	100	0	ENSG00000156521	TYSND1	10	71569036	71569085	cis	AA	AG	GG	47	50	13	5.86697	6.03689	6.10436	7.08e-05	4.23e-05	0.410372	8.48e-06	0.416125	6.15e-06	0.0013466	6.73301e-05	1	1.3466e-05	1
ILMN_1719471	5	80159067	rs3797898	MSH3	GI_68303634	1	100	2	ENSG00000113318	MSH3	5	80196510	80204732	cis	GG	GA	AA	76	30	3	4.63145	4.73472	4.89677	0.000273	0.00232926	0.380574	4.46e-05	0.417835	6.17e-06	0.00134706	6.73529e-05	1	1.34706e-05	1
ILMN_1656899	15	88574146	rs8033436	CIB1	GI_9951921	1	100	1	ENSG00000185043	CIB1	15	88574673	88574722	cis	AA	AG	GG	24	53	33	6.72468	6.57273	6.43162	0.00640488	0.00412653	-0.459884	4.32e-07	-0.416065	6.17e-06	0.00134748	6.7374e-05	1	1.34748e-05	1
ILMN_1793838	5	134985312	rs6873508	CXCL14	GI_20336744	1	100	0	ENSG00000113648	H2AFY	5	134763346	134763395	cis	GG	GA	AA	44	47	19	6.24125	6.39942	6.4652	0.00621986	0.00202515	0.362963	9.74e-05	0.416056	6.17e-06	0.00134807	6.74036e-05	1	1.34807e-05	1
ILMN_1736942	2	28793130	rs9309664	SPDY1	GI_46249374	1	100	0	ENSG00000163806	SPDY1	2	28878805	28878854	cis	AA	AG	GG	46	49	15	6.11739	6.03148	5.80761	0.0106402	0.0761969	-0.357344	0.000127	-0.416001	6.19e-06	0.00134895	6.74473e-05	1	1.34895e-05	1
ILMN_1785113	6	49547764	rs4267943	CF139_HUMAN	GI_4557766	1	100	0	ENSG00000146085	MUT	6	49511133	49511182	cis	GG	GA	AA	43	49	13	4.94724	4.98548	5.07772	0.016112	0.103919	0.333038	0.000518	0.424822	6.28e-06	0.00135018	6.75091e-05	1	1.35018e-05	1
ILMN_1702965	12	14998703	rs10772826	ARHGDIB	GI_5453867	1	100	0	ENSG00000139053	PDE6H	12	15025622	15025671	cis	AA	AC	CC	71	33	6	4.24367	4.29686	4.36319	3.5e-05	0.000242	0.401218	1.4e-05	0.415618	6.32e-06	0.00135182	6.75911e-05	1	1.35182e-05	1
ILMN_1677814	17	46182105	rs11867565	NP_006098.2	GI_9955971	1	98	0	ENSG00000108846	ABCC3	17	46123787	46123835	cis	AA	AG	GG	57	44	9	5.1597	5.01322	4.79844	0.00315822	0.00243886	-0.419888	4.96e-06	-0.415429	6.39e-06	0.00135193	6.75965e-05	1	1.35193e-05	1
ILMN_1735552	1	10353719	rs12141192	KIF1B	GI_41393562	1	100	0	ENSG00000054523	KIF1B	1	10364165	10364214	cis	GG	GA	AA	81	23	6	5.47993	5.65777	5.90273	0.000949	0.000926	0.447984	9.23e-07	0.415418	6.4e-06	0.00135222	6.76112e-05	1	1.35222e-05	1
ILMN_1656521	22	41349576	rs137127	CYB5R3	GI_62751922	1	100	1	ENSG00000189306	ZG14_HUMAN	22	41238568	41238617	cis	CC	CA	AA	86	21	3	4.67746	4.84177	4.87292	0.000102	0.000292	0.417242	5.77e-06	0.415157	6.49e-06	0.00135585	6.77924e-05	1	1.35585e-05	1
ILMN_1715563	14	72361931	rs4903068	DPF3	GI_31317283	1	100	0	ENSG00000119599	WDR21A	14	72495629	72495678	cis	GG	GA	AA	27	61	22	4.69048	4.63808	4.58052	0.0131703	0.0267459	-0.345556	0.000218	-0.415086	6.52e-06	0.00135756	6.78778e-05	1	1.35756e-05	1
ILMN_1714848	5	178036011	rs13361422	ZNF354A	GI_37537688	1	100	0	ENSG00000169131	ZNF354A	5	178071322	178071371	cis	GG	GA	AA	49	43	16	4.63742	4.56325	4.44221	0.026517	0.0319168	-0.388143	3.31e-05	-0.418548	6.55e-06	0.00135864	6.79322e-05	1	1.35864e-05	1
ILMN_1797893	13	31963443	rs9595630	NP_055702.1	GI_7656970	1	100	0	ENSG00000139617	NP_055702.1	13	31989253	31989302	cis	AA	AC	CC	48	48	14	5.28763	5.36663	5.61759	0.0703074	0.175849	0.336722	0.000322	0.41497	6.56e-06	0.00135947	6.79733e-05	1	1.35947e-05	1
ILMN_1721762	2	102449338	rs2141781	SLC9A4	GI_27477087	1	100	0	ENSG00000115607	IL18RAP	2	102435293	102435342	cis	GG	GA	AA	54	48	8	6.91079	7.20403	7.53853	0.00168401	0.00039	0.431136	2.58e-06	0.4148	6.62e-06	0.00136108	6.8054e-05	1	1.36108e-05	1
ILMN_1757856	17	44186025	rs2280352	NP_775894.1	GI_33519473	1	100	0	ENSG00000136436	CALCOCO2	17	44296998	44297047	cis	GG	GA	AA	79	30	1	4.83982	4.96334	5.05067	3.88e-05	5.89e-05	0.408282	9.52e-06	0.414784	6.63e-06	0.00136155	6.80774e-05	1	1.36155e-05	1
ILMN_1695812	12	51409536	rs662170	KRT1B	GI_28372502	1	100	0	ENSG00000170486	NP_542785.1	12	51265803	51265852	cis	AA	AC	CC	23	52	34	5.17796	4.9123	4.72563	0.0272333	0.0155304	-0.414025	7.63e-06	-0.416456	6.66e-06	0.00136321	6.81604e-05	1	1.36321e-05	1
ILMN_1712365	6	133109475	rs2267952	VNN2	GI_4759311	1	100	0	ENSG00000112299	VNN1	6	133044702	133044751	cis	AA	AG	GG	35	55	19	5.00861	5.21676	5.52849	0.00514998	0.00849711	0.418838	5.83e-06	0.416372	6.69e-06	0.00136437	6.82184e-05	1	1.36437e-05	1
ILMN_1674285	6	2956148	rs9378352	NQO2	GI_61966806	1	100	0	null		6	2964503	2964552	cis	AA	AG	GG	35	63	12	5.33309	5.04667	4.87861	0.000106	2.09e-05	-0.408912	9.2e-06	-0.414439	6.76e-06	0.00136634	6.83172e-05	1	1.36634e-05	1
ILMN_1727558	17	45785693	rs2097844	XYLT2	GI_22547130	1	100	0	ENSG00000108826	MRPL27	17	45800762	45800811	cis	AA	AG	GG	24	54	32	4.23238	4.2589	4.32604	0.000191	5.96e-05	0.433403	2.25e-06	0.414355	6.79e-06	0.00136701	6.83507e-05	1	1.36701e-05	1
ILMN_1727558	17	45788957	rs4794136	XYLT2	GI_22547130	1	100	0	ENSG00000108826	MRPL27	17	45800762	45800811	cis	AA	AG	GG	32	54	24	4.32604	4.2589	4.23238	0.000191	5.96e-05	-0.433403	2.25e-06	-0.414355	6.79e-06	0.00136736	6.83682e-05	1	1.36736e-05	1
ILMN_1696584	9	116118107	rs7851482	COL27A1	GI_9257231	1	100	1	ENSG00000187681	ORM1	9	116126187	116126937	cis	AA	AC	CC	12	60	38	4.75134	5.0599	5.37858	0.00553144	0.00223066	0.410639	8.36e-06	0.414251	6.83e-06	0.00136859	6.84296e-05	1	1.36859e-05	1
ILMN_1728671	9	130978734	rs1075650	Q6ZW12_HUMAN	GI_21618330	1	100	0	ENSG00000095321	CRAT	9	130896986	130897035	cis	AA	AG	GG	45	58	7	5.6136	5.41436	5.26394	0.000298	0.00065	-0.37333	5.89e-05	-0.414031	6.92e-06	0.00136888	6.84441e-05	1	1.36888e-05	1
ILMN_1762262	8	79618553	rs7007627	PKIA	GI_32483387	1	100	0	OTTHUMG00000139507		8	79647604	79647653	cis	GG	GA	AA	68	36	6	4.75196	4.55976	4.57641	1.48e-05	1.17e-05	-0.400154	1.48e-05	-0.413929	6.96e-06	0.00136929	6.84643e-05	1	1.36929e-05	1
ILMN_1656361	17	40839557	rs1230101	ARHGAP27	GI_31341379	1	100	0	ENSG00000159314	NP_777579.1	17	40862552	40862601	cis	GG	GA	AA	58	39	13	5.24223	5.49799	5.58243	8.94e-05	0.000119	0.406445	1.05e-05	0.413854	6.98e-06	0.00137155	6.85776e-05	1	1.37155e-05	1
ILMN_1656361	17	40841574	rs1230103	ARHGAP27	GI_31341379	1	100	0	ENSG00000159314	NP_777579.1	17	40862552	40862601	cis	GG	GA	AA	58	39	13	5.24223	5.49799	5.58243	8.94e-05	0.000119	0.406445	1.05e-05	0.413854	6.98e-06	0.00137155	6.85776e-05	1	1.37155e-05	1
ILMN_1671703	10	90773300	rs4934436	FAS	GI_4501882	1	100	0	ENSG00000107796	ACTA2	10	90684908	90684957	cis	AA	AG	GG	29	56	25	5.76578	5.60843	5.38657	0.014401	0.0164273	-0.41985	4.97e-06	-0.413783	7.01e-06	0.00137399	6.86994e-05	1	1.37399e-05	1
ILMN_1714709	9	136982321	rs10858300	FCN1	GI_34335283	1	100	0	ENSG00000130558	OLFM1	9	137129482	137129531	cis	GG	GA	AA	53	50	7	4.37869	4.44701	4.62657	0.00285861	0.00204637	0.456401	5.41e-07	0.413732	7.03e-06	0.00137531	6.87655e-05	1	1.37531e-05	1
ILMN_1713380	14	74643840	rs10146482	NEK9	GI_77404352	1	100	0	ENSG00000119718	EIF2B2	14	74545703	74545752	cis	AA	AG	GG	26	49	35	5.23356	5.18646	5.04479	9.22e-05	0.000179	-0.426684	3.35e-06	-0.413631	7.07e-06	0.00137594	6.87972e-05	1	1.37594e-05	1
ILMN_1713380	14	74637891	rs4899545	NEK9	GI_77404352	1	100	0	ENSG00000119718	EIF2B2	14	74545703	74545752	cis	AA	AG	GG	35	49	26	5.04479	5.18646	5.23356	9.22e-05	0.000179	0.426684	3.35e-06	0.413631	7.07e-06	0.00137746	6.88729e-05	1	1.37746e-05	1
ILMN_1713380	14	74653021	rs7145159	NEK9	GI_77404352	1	100	0	ENSG00000119718	EIF2B2	14	74545703	74545752	cis	AA	AG	GG	35	49	26	5.04479	5.18646	5.23356	9.22e-05	0.000179	0.426684	3.35e-06	0.413631	7.07e-06	0.00137808	6.89042e-05	1	1.37808e-05	1
ILMN_1713380	14	74695795	rs910316	TMED10	GI_77404352	1	100	0	ENSG00000119718	EIF2B2	14	74545703	74545752	cis	AA	AC	CC	35	49	26	5.04479	5.18646	5.23356	9.22e-05	0.000179	0.426684	3.35e-06	0.413631	7.07e-06	0.00138089	6.90447e-05	1	1.38089e-05	1
ILMN_1717371	22	48404501	rs5770594	NP_001034562.1	GI_38502313	1	100	0	ENSG00000188511	NP_001034562.1	22	48399409	48399458	cis	AA	AG	GG	37	54	19	4.77778	4.83183	5.03344	0.0162287	0.167806	0.385769	3.15e-05	0.413501	7.12e-06	0.00138179	6.90895e-05	1	1.38179e-05	1
ILMN_1717371	22	48420481	rs2071904	NP_001034562.1	GI_38502313	1	100	0	ENSG00000188511	NP_001034562.1	22	48399409	48399458	cis	AA	AG	GG	37	54	19	4.77778	4.83183	5.03344	0.0162287	0.167806	0.385769	3.15e-05	0.413501	7.12e-06	0.00138222	6.91111e-05	1	1.38222e-05	1
ILMN_1789196	9	35652251	rs2297879	NP_777583.1	GI_47519615	1	100	0	ENSG00000198467	TPM2	9	35672074	35672123	cis	AA	AG	GG	52	43	15	4.96909	4.86513	4.60281	0.0848133	0.051831	-0.411673	7.89e-06	-0.413326	7.19e-06	0.00138335	6.91678e-05	1	1.38336e-05	1
ILMN_1805377	7	75852517	rs11767818	SRCRB4D	GI_38327648	1	100	0	ENSG00000188372	ZP3	7	75900269	75900757	cis	AA	AG	GG	8	42	60	5.76657	5.53426	5.31382	0.00048	0.000548	-0.412361	7.59e-06	-0.413324	7.2e-06	0.00138642	6.93212e-05	1	1.38642e-05	1
ILMN_1762103	3	38991792	rs11710221	SCN11A	GI_21314694	1	100	0	ENSG00000114742	WDR48	3	39112651	39112700	cis	GG	GA	AA	69	39	2	5.61334	5.74088	5.91494	9.68e-05	0.000789	0.336457	0.000326	0.413285	7.21e-06	0.00138642	6.93212e-05	1	1.38642e-05	1
ILMN_1779177	19	40961892	rs231231	SNX26	GI_21450690	1	100	0	ENSG00000161265	U2AF1L3	19	40925339	40925388	cis	AA	AG	GG	42	52	16	5.07808	5.00622	4.91628	0.00655186	0.00589888	-0.413263	7.22e-06	-0.413219	7.24e-06	0.00138652	6.9326e-05	1	1.38652e-05	1
ILMN_1779177	19	40960763	rs807491	SNX26	GI_21450690	1	100	0	ENSG00000161265	U2AF1L3	19	40925339	40925388	cis	AA	AG	GG	16	52	42	4.91628	5.00622	5.07808	0.00655186	0.00589888	0.413263	7.22e-06	0.413219	7.24e-06	0.00138692	6.93462e-05	1	1.38692e-05	1
ILMN_1811933	17	18161495	rs1563632	SMCR8	GI_22547188	1	100	0	ENSG00000176974	SHMT1	17	18172106	18172155	cis	AA	AG	GG	47	50	11	5.15937	5.02268	4.86244	0.000959	0.000961	-0.433883	2.72e-06	-0.416728	7.25e-06	0.00138693	6.93463e-05	1	1.38693e-05	1
ILMN_1805905	11	34479749	rs3758736	ELF5	GI_60302919	1	100	1	ENSG00000121691	CAT	11	34449571	34449620	cis	GG	GA	AA	88	21	1	6.80656	6.50106	6.06852	5.77e-05	1.69e-05	-0.406325	1.06e-05	-0.413116	7.28e-06	0.00138779	6.93896e-05	1	1.38779e-05	1
ILMN_1721713	4	122770955	rs4522886	ANXA5	GI_4826921	1	100	0	ENSG00000123737	EXOSC9	4	122954492	122954541	cis	AA	AC	CC	65	34	11	5.06916	4.95632	4.92651	0.000276	0.000931	-0.352985	0.000155	-0.413056	7.3e-06	0.00138785	6.93925e-05	1	1.38785e-05	1
ILMN_1670841	20	33706431	rs6121015	RBM12	GI_23397707	1	100	0	ENSG00000125976	RBM12	20	33677535	33677584	cis	GG	GA	AA	74	31	5	6.21339	5.95	5.96038	2.62e-07	6.43e-05	-0.396659	1.79e-05	-0.413023	7.32e-06	0.00138926	6.94631e-05	1	1.38926e-05	1
ILMN_1670841	20	33682910	rs6579255	RBM12	GI_23397707	1	100	0	ENSG00000125976	RBM12	20	33677535	33677584	cis	AA	AG	GG	74	31	5	6.21339	5.95	5.96038	2.62e-07	6.43e-05	-0.396659	1.79e-05	-0.413023	7.32e-06	0.00138976	6.94879e-05	1	1.38976e-05	1
ILMN_1734826	17	5177736	rs6502860	RABEP1	GI_24497452	1	100	0	ENSG00000108559	NUP88	17	5230762	5230811	cis	AA	AG	GG	35	55	20	5.93255	5.78831	5.70678	0.00068	0.000316	-0.387854	2.83e-05	-0.413	7.33e-06	0.00139057	6.95283e-05	1	1.39057e-05	1
ILMN_1764871	21	37434127	rs2835624	TTC3	GI_24497596	1	100	0	ENSG00000185808	PIGP	21	37366763	37366812	cis	AA	AG	GG	57	42	11	5.07654	5.19462	5.32631	0.00374095	0.000798	0.424496	3.8e-06	0.412956	7.35e-06	0.00139076	6.95379e-05	1	1.39076e-05	1
ILMN_1674551	5	135497426	rs3764941	SMAD5	GI_47778924	1	100	0	ENSG00000113658	SMAD5	5	135546075	135546124	cis	AA	AC	CC	52	48	10	5.05959	5.20412	5.44026	0.00131991	0.00712677	0.392943	2.17e-05	0.412789	7.41e-06	0.00139131	6.95653e-05	1	1.39131e-05	1
ILMN_1699989	1	149374761	rs4971007	SEMA6C	GI_19923079	1	100	0	ENSG00000163141	BNIPL	1	149286558	149286607	cis	CC	CA	AA	68	37	5	4.45677	4.56155	4.62198	8.24e-05	6.53e-05	0.404998	1.14e-05	0.41261	7.49e-06	0.00139208	6.96042e-05	1	1.39208e-05	1
ILMN_1699989	1	149357805	rs4970998	NP_653219.1	GI_19923079	1	100	0	ENSG00000163141	BNIPL	1	149286558	149286607	cis	GG	GA	AA	68	37	5	4.45677	4.56155	4.62198	8.24e-05	6.53e-05	0.404998	1.14e-05	0.41261	7.49e-06	0.00139208	6.96042e-05	1	1.39208e-05	1
ILMN_1696003	1	109932628	rs7537507	GNAI3	GI_5729849	1	100	0	ENSG00000065135	GNAI3	1	109938288	109938337	cis	GG	GA	AA	80	26	4	5.70859	5.52458	5.3179	0.000507	0.00282865	-0.377743	4.73e-05	-0.412408	7.57e-06	0.00139409	6.97044e-05	1	1.39409e-05	1
ILMN_1689868	11	678312	rs7116631	TMEM80	GI_28372560	1	100	1	ENSG00000177042	TMEM80	11	693808	693857	cis	GG	GA	AA	83	24	3	4.76857	4.85439	4.97272	8.55e-05	4.38e-05	0.424222	3.87e-06	0.412395	7.58e-06	0.00139779	6.98894e-05	1	1.39779e-05	1
ILMN_1751559	16	1524867	rs2235642	CLP24_HUMAN	GI_13375800	1	100	0	ENSG00000131634	CLP24_HUMAN	16	1545239	1545288	cis	AA	AG	GG	50	47	12	4.96293	5.13273	5.39223	0.00047	0.000187	0.472129	2.19e-07	0.414047	7.62e-06	0.00139831	6.99153e-05	1	1.39831e-05	1
ILMN_1812433	16	70589361	rs1035559	PKD1L3	GI_51093872	1	100	1	ENSG00000197711	HP	16	70652001	70652050	cis	AA	AG	GG	46	52	12	4.90775	4.76195	4.66822	0.000128	0.00227014	-0.352781	0.000157	-0.412263	7.64e-06	0.0014002	7.00101e-05	1	1.4002e-05	1
ILMN_1731064	1	225249982	rs10495273	CDC42BPA	GI_34147521	1	100	0	ENSG00000163050	CABC1	1	225241529	225241578	cis	AA	AC	CC	34	53	23	5.77566	5.88974	6.01418	0.011645	0.00633808	0.404031	1.2e-05	0.412085	7.71e-06	0.0014005	7.00248e-05	1	1.4005e-05	1
ILMN_1731064	1	225249748	rs1343743	CDC42BPA	GI_34147521	1	100	0	ENSG00000163050	CABC1	1	225241529	225241578	cis	AA	AG	GG	23	53	34	6.01418	5.88974	5.77566	0.011645	0.00633808	-0.404031	1.2e-05	-0.412085	7.71e-06	0.00140224	7.01118e-05	1	1.40224e-05	1
ILMN_1731064	1	225245585	rs1045287	CDC42BPA	GI_34147521	1	100	0	ENSG00000163050	CABC1	1	225241529	225241578	cis	AA	AG	GG	34	53	23	5.77566	5.88974	6.01418	0.011645	0.00633808	0.404031	1.2e-05	0.412085	7.71e-06	0.0014043	7.02149e-05	1	1.4043e-05	1
ILMN_1731064	1	225254519	rs11587443	CDC42BPA	GI_34147521	1	100	0	ENSG00000163050	CABC1	1	225241529	225241578	cis	AA	AG	GG	34	53	23	5.77566	5.88974	6.01418	0.011645	0.00633808	0.404031	1.2e-05	0.412085	7.71e-06	0.00141053	7.05263e-05	1	1.41053e-05	1
ILMN_1731064	1	225256592	rs12409428	CDC42BPA	GI_34147521	1	100	0	ENSG00000163050	CABC1	1	225241529	225241578	cis	AA	AG	GG	34	53	23	5.77566	5.88974	6.01418	0.011645	0.00633808	0.404031	1.2e-05	0.412085	7.71e-06	0.00141087	7.05435e-05	1	1.41087e-05	1
ILMN_1734707	3	127735196	rs7374854	CHST13	GI_23097237	1	100	0	ENSG00000180767	CHST13	3	127744730	127744779	cis	CC	CA	AA	65	39	6	6.08439	5.84203	5.18799	0.00791815	0.00422577	-0.450059	8.1e-07	-0.412068	7.72e-06	0.00141095	7.05473e-05	1	1.41095e-05	1
ILMN_1715680	8	11830938	rs4367597	DB136_HUMAN	GI_21450799	1	100	0	ENSG00000154328	NEIL2	8	11681958	11682007	cis	AA	AG	GG	42	49	19	5.05458	4.92038	4.83299	0.00242	0.00485193	-0.358106	0.000122	-0.412018	7.74e-06	0.00141304	7.06523e-05	1	1.41305e-05	1
ILMN_1666019	20	48860395	rs6096110	BCAS4	GI_31563504	1	100	0	ENSG00000101126	ADNP	20	48978637	48978686	cis	CC	CA	AA	57	44	6	4.43641	4.56098	4.61929	8.82e-05	0.000186	0.379911	5.44e-05	0.417138	7.83e-06	0.00141425	7.07123e-05	1	1.41425e-05	1
ILMN_1750256	2	202309751	rs2110739	ALS2	GI_40316934	1	100	0	ENSG00000003393	ALS2	2	202273663	202273712	cis	GG	GA	AA	58	43	9	5.0668	4.95625	4.87918	0.000455	0.00114422	-0.374207	5.64e-05	-0.411696	7.88e-06	0.00141598	7.0799e-05	1	1.41598e-05	1
ILMN_1805377	7	75784699	rs2961040	YWHAG	GI_38327648	1	100	0	ENSG00000188372	ZP3	7	75900269	75900757	cis	AA	AC	CC	33	49	27	5.60359	5.4425	5.21925	0.0244189	0.0379073	-0.417347	6.34e-06	-0.413397	7.9e-06	0.00141707	7.08533e-05	1	1.41707e-05	1
ILMN_1717793	19	43499024	rs3843754	YIF1B	GI_41281602	1	100	0	ENSG00000167644	IMUP_HUMAN	19	43487140	43487347	cis	GG	GA	AA	64	43	3	4.44196	4.33505	4.34579	7.6e-06	0.000131	-0.344376	0.00023	-0.411605	7.92e-06	0.00141894	7.09468e-05	1	1.41894e-05	1
ILMN_1663664	6	42302894	rs722269	TRERF1	GI_16554606	1	100	0	ENSG00000048544	MRPS10	6	42282679	42282728	cis	GG	GA	AA	41	52	17	6.27689	6.17168	6.09263	0.000865	0.000453	-0.421167	4.61e-06	-0.411487	7.97e-06	0.00141904	7.09518e-05	1	1.41904e-05	1
ILMN_1687213	8	11476634	rs12677326	CH014_HUMAN	GI_32698772	1	100	0	ENSG00000154319	CH013_HUMAN	8	11316520	11316569	cis	GG	GA	AA	49	53	8	4.28429	4.38139	4.42514	0.000306	8.03e-05	0.394825	1.97e-05	0.411467	7.98e-06	0.0014206	7.10301e-05	1	1.4206e-05	1
ILMN_1690939	22	49318132	rs140522	NM_001014440.1	GI_7669488	1	100	0	ENSG00000025708	ECGF1	22	49311873	49311922	cis	AA	AG	GG	13	42	55	5.07485	5.37923	5.55448	0.0122607	0.024499	0.381262	3.97e-05	0.411463	7.98e-06	0.00142227	7.11136e-05	1	1.42227e-05	1
ILMN_1780601	19	6860449	rs445817	EMR1	GI_40807488	1	100	0	ENSG00000174837	EMR1	19	6891122	6891171	cis	AA	AC	CC	69	32	8	4.92464	5.0565	5.20848	0.0014416	0.00354699	0.407762	1.08e-05	0.413209	7.99e-06	0.00142517	7.12587e-05	1	1.42517e-05	1
ILMN_1803925	22	28753460	rs12537	MTMR3	GI_61966798	1	100	0	ENSG00000182660	NP_001013698.1	22	28756106	28756155	cis	GG	GA	AA	48	42	20	4.84734	4.93153	5.03876	0.0272483	0.00536551	0.440846	1.44e-06	0.411388	8.02e-06	0.00142591	7.12957e-05	1	1.42591e-05	1
ILMN_1805905	11	34374446	rs1157669	ABTB2	GI_60302919	1	100	1	ENSG00000121691	CAT	11	34449571	34449620	cis	AA	AG	GG	19	55	36	6.45887	6.75075	6.87662	0.0660082	0.0726392	0.403688	1.22e-05	0.411384	8.02e-06	0.00142594	7.12971e-05	1	1.42594e-05	1
ILMN_1726189	11	59931472	rs6591583	NP_115986.2	GI_15100161	1	100	0	ENSG00000166928	NP_115986.2	11	59941321	59941370	cis	AA	AG	GG	65	37	8	5.02629	4.85346	4.89669	1.74e-06	2.79e-06	-0.349192	0.000185	-0.411309	8.05e-06	0.00142868	7.1434e-05	1	1.42868e-05	1
ILMN_1726189	11	59923031	rs10897056	NP_115986.2	GI_15100161	1	100	0	ENSG00000166928	NP_115986.2	11	59941321	59941370	cis	GG	GA	AA	65	37	8	5.02629	4.85346	4.89669	1.74e-06	2.79e-06	-0.349192	0.000185	-0.411309	8.05e-06	0.00143353	7.16766e-05	1	1.43353e-05	1
ILMN_1767422	13	27064508	rs1575523	LNX2	GI_7705739	1	100	0	ENSG00000186184	POLR1D	13	27095480	27095529	cis	GG	GA	AA	35	53	22	7.43668	7.35942	7.09969	0.0567194	0.183566	-0.385061	3.27e-05	-0.4113	8.06e-06	0.00143634	7.1817e-05	1	1.43634e-05	1
ILMN_1767422	13	27041229	rs8002697	LNX2	GI_7705739	1	100	0	ENSG00000186184	POLR1D	13	27095480	27095529	cis	GG	GA	AA	35	53	22	7.43668	7.35942	7.09969	0.0567194	0.183566	-0.385061	3.27e-05	-0.4113	8.06e-06	0.00143644	7.18219e-05	1	1.43644e-05	1
ILMN_1680692	1	204053558	rs823082	SLC41A1	GI_56118309	1	100	0	ENSG00000069275	NUCKS1	1	203954017	203954066	cis	GG	GA	AA	40	51	19	4.6011	4.80698	4.96145	0.000428	0.000514	0.407359	1e-05	0.411201	8.1e-06	0.00143777	7.18884e-05	1	1.43777e-05	1
ILMN_1720595	6	37732648	rs3846876	MDGA1	GI_24475844	1	100	0	ENSG00000112139	MDGA1	6	37708334	37708383	cis	AA	AC	CC	20	50	40	4.48164	4.39859	4.35488	0.0280593	0.0210672	-0.423868	3.95e-06	-0.411171	8.11e-06	0.00143809	7.19043e-05	1	1.43809e-05	1
ILMN_1662463	8	145955419	rs2958482	ZNF251	GI_19923429	1	100	0	ENSG00000170619	COMMD5	8	146034357	146034406	cis	AA	AG	GG	28	54	28	4.62084	4.54114	4.47914	0.0146972	0.00409341	-0.398264	1.64e-05	-0.410983	8.2e-06	0.00143825	7.19124e-05	1	1.43825e-05	1
ILMN_1796335	16	54119967	rs837550	AYTL1	GI_47106078	1	100	1	ENSG00000087253	AYTL1	16	54174433	54174482	cis	AA	AG	GG	45	51	14	4.70174	5.01303	5.12498	8.31e-05	9.09e-05	0.413954	6.95e-06	0.410906	8.24e-06	0.0014389	7.19449e-05	1	1.4389e-05	1
ILMN_1782729	12	9747225	rs11052552	CLEC2D	GI_40548404	1	100	0	ENSG00000184293	NP_742001.1	12	9776824	9776873	cis	AA	AC	CC	28	46	35	4.20615	4.28089	4.34211	0.0512137	0.0427886	0.38569	3.45e-05	0.412618	8.25e-06	0.00144322	7.21611e-05	1	1.44322e-05	1
ILMN_1664956	1	1468043	rs3766178	SSU72	GI_46370096	1	100	0	ENSG00000160075	SSU72	1	1467007	1467056	cis	AA	AG	GG	63	40	7	7.30738	7.40671	7.55596	0.00105652	0.0145834	0.345071	0.000223	0.410817	8.28e-06	0.00144436	7.22181e-05	1	1.44436e-05	1
ILMN_1662675	8	39888532	rs3808606	INDO	GI_55743079	1	100	0	ENSG00000104755	ADAM2	8	39720475	39720524	cis	AA	AG	GG	27	48	35	4.22646	4.26179	4.29558	0.0259495	0.0434347	0.357019	0.000129	0.410739	8.31e-06	0.00144565	7.22824e-05	1	1.44565e-05	1
ILMN_1756049	12	102718548	rs4964794	NT5DC3	GI_7706748	1	100	0	ENSG00000111696	NT5DC3	12	102690445	102690494	cis	AA	AG	GG	56	47	7	4.91515	4.82265	4.75072	0.00059	0.000482	-0.391707	2.32e-05	-0.410714	8.32e-06	0.00144688	7.23438e-05	1	1.44688e-05	1
ILMN_1738712	13	94021904	rs7339106	TGDS	GI_31657146	1	100	0	ENSG00000152749	NP_851320.1	13	94079051	94079100	cis	AA	AG	GG	16	38	56	4.34727	4.38447	4.49886	0.000249	0.000121	0.403772	1.22e-05	0.41059	8.38e-06	0.00144795	7.23973e-05	1	1.44795e-05	1
ILMN_1713380	14	74559385	rs175057	MLH3	GI_77404352	1	100	0	ENSG00000119718	EIF2B2	14	74545703	74545752	cis	AA	AG	GG	25	56	29	5.03308	5.15547	5.24978	0.0136768	0.00441051	0.445893	1.05e-06	0.410577	8.39e-06	0.00145121	7.25605e-05	1	1.45121e-05	1
ILMN_1657446	1	231156846	rs6424261	U334_HUMAN	GI_14150099	1	100	1	ENSG00000135778	U334_HUMAN	1	231180561	231180610	cis	GG	GA	AA	62	44	4	4.85441	4.97009	5.11521	0.000334	3.8e-05	0.441033	1.42e-06	0.410572	8.39e-06	0.00145246	7.26232e-05	1	1.45246e-05	1
ILMN_1696003	1	109882332	rs1434285	GPR61	GI_5729849	1	100	0	ENSG00000065135	GNAI3	1	109938288	109938337	cis	AA	AC	CC	6	32	72	5.42888	5.52863	5.72373	0.000209	0.000964	0.378221	4.62e-05	0.410253	8.54e-06	0.00145298	7.26492e-05	1	1.45298e-05	1
ILMN_1773485	6	163950035	rs6935776	QKI	GI_45827709	1	100	0	ENSG00000112531	QKI	6	163907760	163907809	cis	AA	AG	GG	63	43	4	4.67262	4.53747	4.57549	2.6e-06	1e-05	-0.390579	2.46e-05	-0.410036	8.64e-06	0.00145456	7.27278e-05	1	1.45456e-05	1
ILMN_1809384	19	15788770	rs2214534	O60384_HUMAN	GI_13184045	1	100	0	ENSG00000186204	CYP4F12	19	15668751	15668800	cis	GG	GA	AA	24	61	24	4.42563	4.54385	4.64296	0.0337209	0.0369394	0.418366	5.98e-06	0.411587	8.74e-06	0.00145539	7.27696e-05	1	1.45539e-05	1
ILMN_1685978	1	28436866	rs9508	ATPIF1	GI_30260191	1	100	0	ENSG00000130770	ATPIF1	1	28436788	28436837	cis	AA	AG	GG	57	42	11	4.7966	4.68235	4.53304	0.00311804	0.00835265	-0.374716	5.5e-05	-0.409793	8.76e-06	0.0014557	7.27848e-05	1	1.4557e-05	1
ILMN_1685978	1	28410791	rs490633	Q9P1E0_HUMAN	GI_30260191	1	100	0	ENSG00000130770	ATPIF1	1	28436788	28436837	cis	GG	GA	AA	57	42	11	4.7966	4.68235	4.53304	0.00311804	0.00835265	-0.374716	5.5e-05	-0.409793	8.76e-06	0.00145604	7.28022e-05	1	1.45604e-05	1
ILMN_1670476	2	88297195	rs1914728	NP_060741.2	GI_40538795	1	100	1	ENSG00000144115	NP_060741.2	2	88267029	88267078	cis	AA	AC	CC	11	48	51	4.30782	4.2638	4.20859	0.000407	0.000585	-0.4035	1.24e-05	-0.409708	8.8e-06	0.00145689	7.28447e-05	1	1.45689e-05	1
ILMN_1683948	1	227839316	rs3811473	KIAA0133	GI_69122930	1	100	0	ENSG00000135801	TAF5L	1	227801786	227801835	cis	AA	AC	CC	23	49	38	4.54584	4.61105	4.65818	0.016375	0.0308253	0.386466	3.04e-05	0.409652	8.83e-06	0.00145718	7.28587e-05	1	1.45717e-05	1
ILMN_1683948	1	227835119	rs1473720	KIAA0133	GI_69122930	1	100	0	ENSG00000135801	TAF5L	1	227801786	227801835	cis	AA	AG	GG	23	49	38	4.54584	4.61105	4.65818	0.016375	0.0308253	0.386466	3.04e-05	0.409652	8.83e-06	0.00145747	7.28737e-05	1	1.45747e-05	1
ILMN_1751749	6	158508690	rs9365947	SERAC1	GI_52851404	1	100	0	ENSG00000078269	SYNJ2	6	158439222	158439271	cis	AA	AG	GG	7	46	57	5.11554	5.13731	4.95402	9.23e-06	1.06e-05	-0.394248	2.03e-05	-0.409507	8.9e-06	0.00145769	7.28846e-05	1	1.45769e-05	1
ILMN_1723886	5	178299042	rs10074870	ZNF454	GI_47271456	1	100	1	ENSG00000198939	ZFP2	5	178292663	178292712	cis	AA	AG	GG	18	51	41	4.18541	4.22249	4.26211	0.00318067	0.00831877	0.37124	6.53e-05	0.409445	8.93e-06	0.00145864	7.29323e-05	1	1.45865e-05	1
ILMN_1719471	5	80189232	rs2897298	MSH3	GI_68303634	1	100	2	ENSG00000113318	MSH3	5	80196510	80204732	cis	GG	GA	AA	76	31	3	4.63227	4.7321	4.89677	0.000375	0.00257177	0.374269	5.63e-05	0.409425	8.94e-06	0.00145953	7.29767e-05	1	1.45953e-05	1
ILMN_1791511	7	150001479	rs6944136	GIMAP1	GI_32484986	1	100	0	ENSG00000002933	NP_060957.2	7	150133038	150133087	cis	AA	AG	GG	63	40	7	4.93503	5.32366	5.55606	0.000209	0.00015	0.410982	8.2e-06	0.409221	9.04e-06	0.00146053	7.30267e-05	1	1.46053e-05	1
ILMN_1658387	12	10452224	rs2617170	KLRC4	GI_75709174	1	100	0	ENSG00000205810	KLRC3	12	10459586	10459635	cis	AA	AG	GG	10	43	54	4.54155	4.44015	4.37141	0.00107007	0.0568361	-0.277028	0.00386833	-0.414371	9.12e-06	0.00146101	7.30506e-05	1	1.46101e-05	1
ILMN_1761044	22	18167736	rs748806	GNB1L	GI_17402901	1	100	0	ENSG00000185838	GNB1L	22	18156032	18156081	cis	GG	GA	AA	85	24	1	4.64575	4.80656	4.99021	6.84e-05	0.00123519	0.45204	7.15e-07	0.409067	9.12e-06	0.00146175	7.30876e-05	1	1.46175e-05	1
ILMN_1666546	17	32974047	rs3094501	AP1GBP1	GI_5902001	1	100	1	ENSG00000161326	DUSP14	17	32947438	32947487	cis	AA	AG	GG	38	50	22	4.52818	4.5932	4.65268	0.0150852	0.0095894	0.366701	8.14e-05	0.409059	9.12e-06	0.00146252	7.31258e-05	1	1.46252e-05	1
ILMN_1781388	9	70537808	rs13296679	PIP5K1B	GI_68299819	1	100	0	ENSG00000154330	PGM5	9	70335548	70335597	cis	GG	GA	AA	59	43	8	4.45602	4.63402	4.76258	0.000606	0.0016186	0.374939	5.44e-05	0.408839	9.23e-06	0.00146252	7.31258e-05	1	1.46252e-05	1
ILMN_1728671	9	130914462	rs7849270	PPP2R4	GI_21618330	1	100	0	ENSG00000095321	CRAT	9	130896986	130897035	cis	AA	AG	GG	6	56	48	5.25997	5.39694	5.61882	0.000224	0.000152	0.400296	1.47e-05	0.408739	9.29e-06	0.00146513	7.32564e-05	1	1.46513e-05	1
ILMN_1715563	14	72533232	rs1007934	ZFYVE1	GI_31317283	1	100	0	ENSG00000119599	WDR21A	14	72495629	72495678	cis	AA	AG	GG	21	50	36	4.57559	4.63884	4.68161	0.0210762	0.0711766	0.347031	0.00025	0.414002	9.3e-06	0.00146557	7.32783e-05	1	1.46557e-05	1
ILMN_1658387	12	10451858	rs2734565	KLRC4	GI_75709174	1	100	0	ENSG00000205810	KLRC3	12	10459586	10459635	cis	AA	AG	GG	54	46	10	4.37141	4.43756	4.54155	0.00111076	0.0632771	0.273213	0.00387819	0.408639	9.34e-06	0.00146787	7.33936e-05	1	1.46787e-05	1
ILMN_1756049	12	102711222	rs1866296	NT5DC3	GI_7706748	1	100	0	ENSG00000111696	NT5DC3	12	102690445	102690494	cis	GG	GA	AA	38	57	15	4.92688	4.85274	4.75601	0.0231216	0.0103089	-0.400492	1.46e-05	-0.408615	9.35e-06	0.00146854	7.34271e-05	1	1.46854e-05	1
ILMN_1697499	6	32541145	rs2395185	NP_061984.2	GI_26665892	1	100	3	ENSG00000198502	2B19_HUMAN	6	32593375	32593424	cis	CC	CA	AA	60	45	5	4.95243	4.22952	4.12264	6.29e-05	0.000418	-0.309213	0.00101281	-0.408397	9.46e-06	0.00147024	7.35118e-05	1	1.47024e-05	1
ILMN_1717702	6	39390784	rs11756091	KCNK16	GI_17025229	1	100	0	ENSG00000124780	KCNK17	6	39374979	39375028	cis	CC	CA	AA	32	46	32	4.19549	4.17995	4.11273	3.8e-05	4.34e-05	-0.397701	1.69e-05	-0.408374	9.48e-06	0.00147256	7.36282e-05	1	1.47256e-05	1
ILMN_1718822	7	75600555	rs9649679	MDH2	GI_32481212	1	100	0	ENSG00000127952	STYXL1	7	75463648	75463697	cis	CC	CA	AA	3	27	79	5.10719	4.98203	4.85433	0.000284	0.00414002	-0.38831	3.02e-05	-0.410066	9.5e-06	0.00147281	7.36406e-05	1	1.47281e-05	1
ILMN_1756811	1	111295717	rs2232041	NP_060842.3	GI_55743123	1	100	1	ENSG00000121931	NP_060842.3	1	111295685	111295734	cis	GG	GA	AA	60	45	5	4.23354	4.17361	4.1033	0.000438	0.000169	-0.419366	5.11e-06	-0.408286	9.52e-06	0.00147328	7.36642e-05	1	1.47328e-05	1
ILMN_1751559	16	1504824	rs7404689	IFT140	GI_13375800	1	100	0	ENSG00000131634	CLP24_HUMAN	16	1545239	1545288	cis	GG	GA	AA	93	15	2	5.02982	5.32809	5.86892	0.000227	0.00296426	0.514446	8.98e-09	0.408225	9.55e-06	0.00147356	7.36781e-05	1	1.47356e-05	1
ILMN_1745053	10	23318053	rs10828389	ARMC3	GI_20149599	1	100	0	ENSG00000148450	MSRB2	10	23449700	23449749	cis	CC	CA	AA	58	42	7	6.57751	6.34145	6.30592	1.64e-05	1.64e-05	-0.40863	1.24e-05	-0.413515	9.55e-06	0.00147356	7.36781e-05	1	1.47356e-05	1
ILMN_1780601	19	6855137	rs370094	EMR1	GI_40807488	1	100	0	ENSG00000174837	EMR1	19	6891122	6891171	cis	AA	AG	GG	8	33	69	5.20848	5.05142	4.92464	0.00173025	0.00426652	-0.402295	1.32e-05	-0.408184	9.57e-06	0.00147554	7.37771e-05	1	1.47554e-05	1
ILMN_1780601	19	6854920	rs443658	EMR1	GI_40807488	1	100	0	ENSG00000174837	EMR1	19	6891122	6891171	cis	AA	AG	GG	69	33	8	4.92464	5.05142	5.20848	0.00173025	0.00426652	0.402295	1.32e-05	0.408184	9.57e-06	0.00147668	7.38339e-05	1	1.47668e-05	1
ILMN_1780601	19	6859557	rs8113805	EMR1	GI_40807488	1	100	0	ENSG00000174837	EMR1	19	6891122	6891171	cis	AA	AG	GG	8	33	69	5.20848	5.05142	4.92464	0.00173025	0.00426652	-0.402295	1.32e-05	-0.408184	9.57e-06	0.00147908	7.3954e-05	1	1.47908e-05	1
ILMN_1780601	19	6852891	rs897738	EMR1	GI_40807488	1	100	0	ENSG00000174837	EMR1	19	6891122	6891171	cis	AA	AG	GG	8	33	69	5.20848	5.05142	4.92464	0.00173025	0.00426652	-0.402295	1.32e-05	-0.408184	9.57e-06	0.00147909	7.39545e-05	1	1.47909e-05	1
ILMN_1735765	9	122978819	rs3789311	CEP110	GI_19923482	1	100	0	ENSG00000119396	RAB14	9	122980443	122980492	cis	AA	AG	GG	80	29	1	4.21865	4.13206	4.15177	1.59e-05	1.74e-06	-0.409318	8.99e-06	-0.408124	9.61e-06	0.00147939	7.39696e-05	1	1.47939e-05	1
ILMN_1751559	16	1541288	rs2235646	CLP24_HUMAN	GI_13375800	1	100	0	ENSG00000131634	CLP24_HUMAN	16	1545239	1545288	cis	AA	AG	GG	54	48	8	4.9711	5.17272	5.33788	0.000395	0.000156	0.423691	3.99e-06	0.408029	9.66e-06	0.00148004	7.4002e-05	1	1.48004e-05	1
ILMN_1723115	2	70897719	rs2075221	CLEC4F	GI_47778939	1	100	0	ENSG00000152672	CLEC4F	2	70889453	70889502	cis	GG	GA	AA	45	44	21	4.26601	4.20146	4.09555	0.164246	0.0828349	-0.36391	9.31e-05	-0.407988	9.68e-06	0.00148114	7.40568e-05	1	1.48114e-05	1
ILMN_1781126	12	120768164	rs1610041	HPD	GI_38016938	1	100	1	ENSG00000158104	HPD	12	120762053	120762102	cis	AA	AG	GG	44	56	10	4.19565	4.24671	4.27852	0.000626	0.000491	0.382124	3.8e-05	0.40797	9.69e-06	0.00148165	7.40825e-05	1	1.48165e-05	1
ILMN_1750511	17	37268737	rs9905601	KLHL11	GI_34147471	1	100	0	ENSG00000141698	NT5C3L	17	37235126	37235175	cis	GG	GA	AA	92	16	2	4.53088	4.67425	4.87003	0.000296	0.000288	0.445555	1.07e-06	0.407899	9.73e-06	0.00148174	7.40868e-05	1	1.48174e-05	1
ILMN_1806304	8	23378139	rs4872137	ENTPD4	GI_4758661	1	100	0	ENSG00000197217	ENTPD4	8	23346504	23346553	cis	AA	AG	GG	23	57	30	4.6216	4.87321	5.03765	0.0589327	0.0588094	0.391316	2.37e-05	0.407784	9.79e-06	0.00148334	7.4167e-05	1	1.48334e-05	1
ILMN_1810225	4	1404684	rs4130791	Q15270_HUMAN	GI_55741662	1	100	0	ENSG00000163945	NP_065945.1	4	1364776	1367602	cis	GG	GA	AA	89	21	0	5.23068	5.44277	-1	2.05e-05	0.00014	0.436217	1.9e-06	0.40776	9.8e-06	0.00148453	7.42264e-05	1	1.48453e-05	1
ILMN_1764694	19	41414672	rs10416742	ZNF146	GI_55741658	1	100	0	ENSG00000142065	ZFP14_HUMAN	19	41519351	41519400	cis	AA	AG	GG	2	39	69	4.7685	4.66258	4.55493	9.06e-05	0.000149	-0.410578	8.39e-06	-0.407754	9.8e-06	0.00148497	7.42486e-05	1	1.48497e-05	1
ILMN_1721762	2	102229073	rs1035131	IL1RL2	GI_27477087	1	100	0	ENSG00000115607	IL18RAP	2	102435293	102435342	cis	AA	AC	CC	39	57	14	7.27975	7.0276	6.77148	0.00184256	0.00482677	-0.378085	4.65e-05	-0.407751	9.81e-06	0.00148774	7.43871e-05	1	1.48774e-05	1
ILMN_1753164	12	30776733	rs10843824	C1QDC1	GI_53759102	1	100	1	ENSG00000133704	IPO8	12	30673526	30673575	cis	AA	AG	GG	44	53	13	5.33664	5.13067	5.09224	5.83e-06	3.29e-06	-0.413056	7.3e-06	-0.407652	9.86e-06	0.00148991	7.44956e-05	1	1.48991e-05	1
ILMN_1705921	3	189392447	rs1679182	NP_997371.1	GI_46409605	1	100	0	ENSG00000197088	NP_997371.1	3	189380860	189380909	cis	AA	AG	GG	87	21	2	4.25365	4.3378	4.31771	1.96e-05	4.35e-05	0.420475	4.8e-06	0.40761	9.88e-06	0.00149069	7.45345e-05	1	1.49069e-05	1
ILMN_1670576	7	128413024	rs1154330	TNPO3	GI_38683857	1	100	0	ENSG00000128604	IRF5	7	128376806	128376855	cis	AA	AG	GG	80	29	1	4.45284	4.62818	4.50486	9.29e-06	9.81e-05	0.32585	0.000513	0.407514	9.93e-06	0.00149345	7.46727e-05	1	1.49345e-05	1
ILMN_1798308	2	61263850	rs777584	AHSA2	GI_22748838	1	100	0	ENSG00000173209	AHSA2	2	61267121	61267289	cis	AA	AG	GG	16	50	44	5.44271	5.58645	5.75498	0.000512	0.0022951	0.375876	5.2e-05	0.407512	9.94e-06	0.00149405	7.47024e-05	1	1.49405e-05	1
ILMN_1743646	19	50678730	rs7250901	RTN2	GI_57165438	1	100	0	ENSG00000125753	VASP	19	50721726	50721775	cis	AA	AG	GG	18	47	45	6.51152	6.41325	6.11473	0.000409	0.000265	-0.391664	2.32e-05	-0.407498	9.94e-06	0.00149513	7.47564e-05	1	1.49513e-05	1
ILMN_1675172	19	38044901	rs1007160	SLC7A9	GI_46409413	1	100	0	ENSG00000186326	NP_997274.1	19	37860740	37860789	cis	CC	CA	AA	53	46	11	4.15272	4.19984	4.23577	0.00167209	0.000164	0.435279	2.01e-06	0.407442	9.97e-06	0.00149566	7.47829e-05	1	1.49566e-05	1
ILMN_1694966	17	6954089	rs314239	ASGR2	GI_18426876	1	100	0	ENSG00000161944	ASGR2	17	6945571	6945620	cis	AA	AG	GG	37	52	21	4.83216	4.6589	4.60966	0.000245	0.000344	-0.397319	1.72e-05	-0.407336	1e-05	0.00149621	7.48108e-05	1	1.49622e-05	1
ILMN_1806733	21	45750979	rs7278425	COL18A1	GI_18765744	1	100	0	ENSG00000182871	COL18A1	21	45757890	45757939	cis	GG	GA	AA	84	24	2	4.736	4.9618	5.03571	4.74e-05	5.44e-05	0.378839	4.48e-05	0.407262	1.01e-05	0.00149981	7.49904e-05	1	1.49981e-05	1
ILMN_1752988	11	8808815	rs2243566	ST5	GI_21361869	1	100	1	ENSG00000166452	BCA3_HUMAN	11	8898065	8898114	cis	AA	AG	GG	26	52	32	5.49277	5.37804	5.31272	0.0164196	0.0264624	-0.421732	4.46e-06	-0.407175	1.01e-05	0.00150074	7.50372e-05	1	1.50074e-05	1
ILMN_1718063	10	90982084	rs885561	LIPA	GI_51317398	1	100	0	ENSG00000107798	LIPA	10	90963677	90963726	cis	AA	AG	GG	16	61	33	6.7826	6.55444	6.34762	0.00569937	0.00365612	-0.418284	5.44e-06	-0.407172	1.01e-05	0.00150394	7.51969e-05	1	1.50394e-05	1
ILMN_1771209	1	246142892	rs11204557	NP_001005522.1	GI_53850669	1	100	0	ENSG00000177462	NP_001005522.1	1	246151804	246151853	cis	GG	GA	AA	74	33	2	4.17906	4.2589	4.22596	4.65e-06	4.33e-06	0.435463	2.22e-06	0.408894	1.01e-05	0.00150399	7.51994e-05	1	1.50399e-05	1
ILMN_1667839	14	92763175	rs2905	CN130_HUMAN	GI_21361696	1	100	0	ENSG00000012963	CN130_HUMAN	14	92764976	92765025	cis	AA	AG	GG	8	46	56	5.15026	5.2361	5.32693	0.000727	0.00693064	0.322171	0.000598	0.407057	1.02e-05	0.00150716	7.53581e-05	1	1.50716e-05	1
ILMN_1681754	8	64042924	rs921833	GGH	GI_4503986	1	100	0	ENSG00000137563	GGH	8	64092674	64092723	cis	AA	AG	GG	74	35	1	4.42779	4.50639	4.81507	8.06e-05	0.000119	0.40275	1.29e-05	0.407052	1.02e-05	0.00150725	7.53625e-05	1	1.50725e-05	1
ILMN_1683948	1	227900924	rs4112199	KIAA0133	GI_69122930	1	100	0	ENSG00000135801	TAF5L	1	227801786	227801835	cis	GG	GA	AA	50	40	16	4.57871	4.61246	4.71775	0.0683131	0.0950596	0.42083	7.06e-06	0.413974	1.03e-05	0.00150776	7.53879e-05	1	1.50776e-05	1
ILMN_1791593	12	31298076	rs7954014	FAM60A	GI_32307180	1	100	0	ENSG00000170456	NP_659410.2	12	31429420	31429469	cis	CC	CA	AA	84	24	2	4.38073	4.49567	4.49598	3.13e-05	4.05e-05	0.37953	4.33e-05	0.406875	1.03e-05	0.00150792	7.53962e-05	1	1.50792e-05	1
ILMN_1718808	17	19877933	rs10459970	Q6UXU7_HUMAN	GI_21493032	1	100	0	ENSG00000108599	AKAP10	17	19749654	19749703	cis	AA	AG	GG	1	28	81	5.09951	4.91009	4.75358	7.6e-05	7.78e-05	-0.420887	4.69e-06	-0.406842	1.03e-05	0.00150906	7.54529e-05	1	1.50906e-05	1
ILMN_1751559	16	1543577	rs2281236	CLP24_HUMAN	GI_13375800	1	100	0	ENSG00000131634	CLP24_HUMAN	16	1545239	1545288	cis	GG	GA	AA	54	47	8	4.9711	5.17462	5.33788	0.000426	0.00017	0.424621	4.19e-06	0.40845	1.04e-05	0.0015102	7.55098e-05	1	1.5102e-05	1
ILMN_1741165	2	218969420	rs2279014	SLC11A1	GI_73760412	1	100	0	ENSG00000018280	SLC11A1	2	218968130	218968179	cis	AA	AG	GG	22	47	41	7.84437	7.70792	7.50888	0.00232863	0.00381746	-0.347848	0.000196	-0.406613	1.04e-05	0.00151034	7.55172e-05	1	1.51034e-05	1
ILMN_1815024	11	63805488	rs477895	BAD	GI_32455258	1	100	0	ENSG00000126432	PRDX5	11	63844750	63844799	cis	AA	AG	GG	76	31	3	6.48279	6.74385	7.08892	5.89e-05	0.00105851	0.391832	2.3e-05	0.406605	1.04e-05	0.00151418	7.57088e-05	1	1.51418e-05	1
ILMN_1791530	7	129796589	rs17164872	CPA5	GI_31377628	1	100	1	ENSG00000158525	CPA5	7	129795043	129795511	cis	CC	CA	AA	46	50	14	4.36275	4.2745	4.23416	0.000462	0.000455	-0.404565	1.17e-05	-0.406566	1.05e-05	0.00151478	7.57388e-05	1	1.51478e-05	1
ILMN_1680692	1	204068495	rs1361754	NP_689704.3	GI_56118309	1	100	0	ENSG00000069275	NUCKS1	1	203954017	203954066	cis	GG	GA	AA	40	50	20	4.6011	4.80853	4.94984	0.000488	0.00053	0.401197	1.4e-05	0.406363	1.06e-05	0.0015152	7.57602e-05	1	1.5152e-05	1
ILMN_1703856	5	179223451	rs30386	NP_055858.2	GI_46251280	1	100	0	ENSG00000161011	OSIL	5	179197561	179197610	cis	AA	AC	CC	34	53	23	5.12602	5.2764	5.41987	0.00605949	0.0134614	0.399	1.58e-05	0.406201	1.07e-05	0.00151531	7.57657e-05	1	1.51531e-05	1
ILMN_1791006	6	135806822	rs717120	AHI1	GI_31542700	1	100	0	ENSG00000135541	AHI1	6	135646975	135647024	cis	AA	AG	GG	69	35	6	4.43813	4.35647	4.27999	0.000759	0.000516	-0.393581	2.1e-05	-0.406186	1.07e-05	0.00151641	7.58206e-05	1	1.51641e-05	1
ILMN_1656521	22	41326093	rs4822173	POLDIP3	GI_62751922	1	100	1	ENSG00000189306	ZG14_HUMAN	22	41238568	41238617	cis	GG	GA	AA	80	27	3	4.74995	4.64254	4.40442	0.00110117	0.00103604	-0.414698	6.66e-06	-0.405999	1.08e-05	0.00151867	7.59334e-05	1	1.51867e-05	1
ILMN_1661658	16	87285340	rs8060693	Q6XYE2_HUMAN	GI_77404437	1	100	1	ENSG00000185669	SNAI3	16	87271715	87271764	cis	AA	AG	GG	41	58	11	5.46288	5.62596	5.7196	0.00075	0.000515	0.375841	5.21e-05	0.40599	1.08e-05	0.00151973	7.59865e-05	1	1.51973e-05	1
ILMN_1716733	8	2082848	rs2099746	MYOM2	GI_4505314	1	100	1	ENSG00000036448	MYOM2	8	2080589	2080638	cis	AA	AC	CC	27	64	19	5.57046	5.27243	4.64076	0.0741956	0.114582	-0.366795	8.1e-05	-0.405904	1.09e-05	0.00152007	7.60033e-05	1	1.52007e-05	1
ILMN_1742689	20	33131221	rs2145557	TRPC4AP	GI_41872428	1	100	0	ENSG00000100991	TRPC4AP	20	33054027	33054076	cis	AA	AG	GG	15	58	37	5.69289	5.84287	5.96209	0.0045784	0.004657	0.409175	9.07e-06	0.405896	1.09e-05	0.00152007	7.60033e-05	1	1.52007e-05	1
ILMN_1748077	1	198867443	rs12126676	DDX59	GI_72534743	1	100	0	ENSG00000118197	DDX59	1	198880145	198880194	cis	AA	AG	GG	32	66	12	4.92643	4.80266	4.71363	0.000306	0.000751	-0.366429	8.25e-05	-0.405841	1.09e-05	0.00152035	7.60176e-05	1	1.52035e-05	1
ILMN_1651950	7	65312563	rs10256544	TPST1	GI_21361092	1	100	0	ENSG00000169902	TPST1	7	65462499	65462548	cis	AA	AG	GG	43	55	12	4.87247	4.65025	4.66421	1.8e-06	1.19e-06	-0.421212	4.6e-06	-0.405489	1.11e-05	0.0015204	7.60199e-05	1	1.5204e-05	1
ILMN_1651950	7	65663550	rs801195	Q06976_HUMAN	GI_21361092	1	100	0	ENSG00000169902	TPST1	7	65462499	65462548	cis	AA	AG	GG	14	52	44	4.65625	4.65075	4.86873	3.31e-06	1.74e-06	0.419902	4.96e-06	0.405432	1.11e-05	0.00152071	7.60357e-05	1	1.52071e-05	1
ILMN_1753745	6	125530823	rs514483	TPD52L1	GI_7705623	1	100	0	ENSG00000111906	NP_057147.1	6	125638767	125638816	cis	AA	AG	GG	37	49	24	6.28761	6.10843	6.01467	0.00243754	0.00116405	-0.399625	1.52e-05	-0.405353	1.12e-05	0.00152191	7.60954e-05	1	1.52191e-05	1
ILMN_1694671	7	1180529	rs2140578	ZFAND2A	GI_32698821	1	100	0	ENSG00000178381	ZFAND2A	7	1159105	1159154	cis	GG	GA	AA	39	60	11	5.64858	5.90072	5.89653	2.87e-06	3.38e-06	0.376396	5.06e-05	0.405252	1.12e-05	0.00152886	7.6443e-05	1	1.52886e-05	1
ILMN_1751576	9	27193625	rs2756900	TEK	GI_4557868	1	98	0	ENSG00000120156	TEK	9	27219803	27219851	cis	AA	AG	GG	62	38	10	4.34283	4.39731	4.47837	0.00106149	0.000938	0.443769	1.2e-06	0.405219	1.13e-05	0.00153127	7.65635e-05	1	1.53127e-05	1
ILMN_1815581	11	2880402	rs367035	SLC22A18AS	GI_34734072	1	100	0	ENSG00000110628	SLC22A18	11	2877562	2877611	cis	AA	AG	GG	32	51	27	5.41801	5.32174	5.0889	0.123789	0.136353	-0.408405	9.46e-06	-0.405116	1.13e-05	0.00153324	7.66619e-05	1	1.53324e-05	1
ILMN_1786426	19	40841601	rs4806187	COX6B1	GI_13375912	1	100	0	ENSG00000126246	U2AF1L4	19	40922182	40922231	cis	AA	AG	GG	18	64	28	6.2826	6.13585	5.83813	0.000935	0.000699	-0.432695	2.35e-06	-0.405085	1.13e-05	0.00153439	7.67193e-05	1	1.53439e-05	1
ILMN_1813475	15	26189679	rs8039195	RPL41	GI_67190865	1	100	0	ENSG00000128731	HERC2	15	26030309	26030358	cis	AA	AG	GG	83	24	3	4.4295	4.55325	4.7884	0.000963	0.00219962	0.470317	2.17e-07	0.405039	1.14e-05	0.00153495	7.67477e-05	1	1.53495e-05	1
ILMN_1800524	19	14740034	rs9305048	EMR2	GI_23397680	1	100	0	ENSG00000127507	EMR2	19	14704762	14704811	cis	AA	AG	GG	41	48	19	6.44829	6.61836	6.78045	0.00401791	0.00792793	0.393309	2.54e-05	0.408345	1.15e-05	0.00153561	7.67804e-05	1	1.53561e-05	1
ILMN_1812297	2	72354645	rs2192015	SEC15L2	GI_33239448	1	100	0	ENSG00000003137	CYP26B1	2	72210303	72210352	cis	AA	AG	GG	43	47	20	4.17495	4.25319	4.44185	0.0442891	0.00265435	0.517163	7.27e-09	0.404852	1.15e-05	0.00153681	7.68404e-05	1	1.53681e-05	1
ILMN_1652085	2	71002194	rs887885	VAX2	GI_31317304	1	100	0	ENSG00000124383	MPHOSPH10	2	71228688	71228737	cis	AA	AG	GG	8	31	71	5.37383	5.25023	5.14399	0.00742016	0.00441928	-0.355651	0.000137	-0.404836	1.15e-05	0.00153945	7.69728e-05	1	1.53946e-05	1
ILMN_1652085	2	70999151	rs3771391	VAX2	GI_31317304	1	100	0	ENSG00000124383	MPHOSPH10	2	71228688	71228737	cis	AA	AG	GG	8	31	71	5.37383	5.25023	5.14399	0.00742016	0.00441928	-0.355651	0.000137	-0.404836	1.15e-05	0.00154257	7.71285e-05	1	1.54257e-05	1
ILMN_1763424	19	12871520	rs8012	GCDH	GI_50959158	1	100	0	ENSG00000105607	GCDH	19	12871709	12871758	cis	AA	AG	GG	21	46	40	5.81129	5.84303	5.98581	0.000147	5.64e-05	0.397813	2.2e-05	0.410093	1.15e-05	0.00154327	7.71638e-05	1	1.54328e-05	1
ILMN_1774949	21	37399200	rs2032088	TTC3	GI_24497598	1	100	0	ENSG00000185808	PIGP	21	37367177	37367226	cis	AA	AG	GG	52	45	13	4.55446	4.60997	4.65679	0.00053	0.00353095	0.365449	8.65e-05	0.404813	1.15e-05	0.00154515	7.72575e-05	1	1.54515e-05	1
ILMN_1730928	17	27836958	rs756785	CDK5R1	GI_34304373	1	100	0	ENSG00000176749	CDK5R1	17	27841663	27841712	cis	GG	GA	AA	52	39	15	5.18292	5.08291	4.96905	0.0117952	0.0152744	-0.387498	4.06e-05	-0.411808	1.16e-05	0.00154548	7.7274e-05	1	1.54548e-05	1
ILMN_1729650	6	137208343	rs2295592	PEX7	GI_4505730	1	100	0	ENSG00000112357	PEX7	6	137261046	137276311	cis	AA	AG	GG	84	24	2	4.52651	4.44601	4.41301	8.07e-05	0.000512	-0.391309	2.37e-05	-0.404747	1.16e-05	0.00154725	7.73624e-05	1	1.54725e-05	1
ILMN_1729234	11	6605000	rs4758443	DCHS1	GI_5597012	1	100	0	ENSG00000166340	TPP1	11	6590771	6590820	cis	GG	GA	AA	37	58	14	6.82195	6.63485	6.45037	0.00226721	0.00118307	-0.406767	1.14e-05	-0.406461	1.16e-05	0.00154938	7.74692e-05	1	1.54938e-05	1
ILMN_1751576	9	27224029	rs7035592	TEK	GI_4557868	1	98	0	ENSG00000120156	TEK	9	27219803	27219851	cis	AA	AG	GG	46	51	13	4.33207	4.40146	4.4144	4.83e-05	0.000164	0.359614	0.000114	0.404582	1.17e-05	0.0015499	7.74951e-05	1	1.5499e-05	1
ILMN_1700477	10	102643755	rs10786612	CJ006_HUMAN	GI_28872733	1	100	0	ENSG00000055950	MRPL43	10	102736291	102736340	cis	AA	AG	GG	71	32	7	5.25129	5.36827	5.48697	0.000932	0.000988	0.409416	8.95e-06	0.404567	1.17e-05	0.00155121	7.75607e-05	1	1.55121e-05	1
ILMN_1805905	11	34424222	rs480575	CAT	GI_60302919	1	100	1	ENSG00000121691	CAT	11	34449571	34449620	cis	AA	AG	GG	66	39	5	6.84719	6.60924	6.37856	0.000419	0.000353	-0.41151	7.96e-06	-0.404475	1.17e-05	0.00155187	7.75936e-05	1	1.55187e-05	1
ILMN_1719064	12	108541091	rs1819873	MVK	GI_70608095	1	100	0	ENSG00000110906	KCTD10	12	108371008	108371057	cis	AA	AC	CC	31	50	29	4.90738	4.99492	5.18289	0.0786252	0.0417992	0.423056	4.14e-06	0.404453	1.17e-05	0.00155208	7.76038e-05	1	1.55208e-05	1
ILMN_1734736	20	2909408	rs6037443	PTPRA	GI_17978478	1	100	0	ENSG00000132670	PTPRA	20	2791511	2791560	cis	AA	AG	GG	18	51	41	4.2906	4.41262	4.44948	0.0359571	0.125249	0.398578	1.61e-05	0.404435	1.18e-05	0.00155235	7.76173e-05	1	1.55235e-05	1
ILMN_1752988	11	8880104	rs10840148	BCA3_HUMAN	GI_21361869	1	100	1	ENSG00000166452	BCA3_HUMAN	11	8898065	8898114	cis	AA	AG	GG	16	53	41	5.53178	5.3977	5.31441	0.00440419	0.00247979	-0.460141	4.25e-07	-0.404297	1.18e-05	0.00155238	7.76192e-05	1	1.55238e-05	1
ILMN_1761797	21	44064565	rs1573336	Q6ZR03_HUMAN	GI_20357564	1	100	0	ENSG00000160213	CSTB	21	44018979	44019028	cis	AA	AG	GG	69	34	7	7.38967	7.25373	7.03867	0.00140102	0.000713	-0.410696	8.33e-06	-0.404293	1.18e-05	0.00155258	7.76293e-05	1	1.55259e-05	1
ILMN_1735679	16	70684015	rs10492814	TXNL4B	GI_41406095	1	100	0	ENSG00000140829	DHX38	16	70703978	70704027	cis	AA	AG	GG	15	53	42	4.96066	4.93059	4.8352	8.35e-05	0.000336	-0.358699	0.000119	-0.404279	1.19e-05	0.0015531	7.7655e-05	1	1.5531e-05	1
ILMN_1726415	13	35923341	rs3927730	CCNA1	GI_16306528	1	100	0	ENSG00000133101	CCNA1	13	35914427	35914785	cis	AA	AG	GG	47	53	10	4.15562	4.24321	4.30718	0.000439	0.00443431	0.324476	0.000544	0.404196	1.19e-05	0.00155388	7.7694e-05	1	1.55388e-05	1
ILMN_1734707	3	127744035	rs1056522	CHST13	GI_23097237	1	100	0	ENSG00000180767	CHST13	3	127744730	127744779	cis	GG	GA	AA	55	45	10	6.09627	5.90076	5.36234	0.0337034	0.0191829	-0.432493	2.38e-06	-0.404173	1.19e-05	0.00155441	7.77203e-05	1	1.55441e-05	1
ILMN_1732815	14	64505628	rs11846925	NP_941959.1	GI_51854822	1	100	0	ENSG00000197195	CHURC1	14	64471183	64471232	cis	AA	AG	GG	20	59	31	6.77005	6.46234	5.92397	0.000476	6.45e-05	-0.437868	1.72e-06	-0.403768	1.22e-05	0.00155453	7.77267e-05	1	1.55453e-05	1
ILMN_1794599	22	23123716	rs1347387	NP_056145.1	GI_34328935	1	100	0	ENSG00000100028	SNRPD3	22	23298253	23298302	cis	AA	AG	GG	76	34	0	5.01437	5.18433	-1	2.47e-05	3.16e-05	0.403879	1.21e-05	0.403635	1.23e-05	0.00155519	7.77596e-05	1	1.55519e-05	1
ILMN_1791006	6	135781048	rs11154801	AHI1	GI_31542700	1	100	0	ENSG00000135541	AHI1	6	135646975	135647024	cis	AA	AC	CC	17	44	49	4.32675	4.37899	4.45219	0.00301342	0.00395974	0.384505	3.36e-05	0.403618	1.23e-05	0.00155679	7.78393e-05	1	1.55679e-05	1
ILMN_1809384	19	15810895	rs8102407	O60384_HUMAN	GI_13184045	1	100	0	ENSG00000186204	CYP4F12	19	15668751	15668800	cis	GG	GA	AA	23	60	27	4.42873	4.53511	4.6397	0.0168479	0.0188147	0.412816	7.4e-06	0.403483	1.24e-05	0.00155693	7.78466e-05	1	1.55693e-05	1
ILMN_1795836	21	46517226	rs2839188	MCM3AP	GI_54607071	1	100	0	ENSG00000182362	CU057_HUMAN	21	46531282	46531331	cis	GG	GA	AA	44	49	17	4.91195	5.00697	5.10806	0.00515661	0.00320088	0.414334	6.8e-06	0.403414	1.24e-05	0.00155764	7.78818e-05	1	1.55764e-05	1
ILMN_1683948	1	227816966	rs2273574	TAF5L	GI_69122930	1	100	0	ENSG00000135801	TAF5L	1	227801786	227801835	cis	AA	AC	CC	50	48	12	4.57145	4.63922	4.68763	0.000988	0.00103648	0.391589	2.33e-05	0.403322	1.25e-05	0.00155851	7.79257e-05	1	1.55851e-05	1
ILMN_1776643	16	718821	rs12448432	NP_115680.1	GI_46361986	1	100	0	ENSG00000103253	NP_115680.1	16	719137	719186	cis	GG	GA	AA	69	33	8	4.25817	4.29345	4.37288	0.00991821	0.0194925	0.389245	2.64e-05	0.40316	1.26e-05	0.00155886	7.79427e-05	1	1.55885e-05	1
ILMN_1651354	4	89102561	rs10516798	SPP1	GI_38146097	1	100	0	ENSG00000118785	SPP1	4	89122810	89122859	cis	AA	AG	GG	56	47	7	4.43357	4.3546	4.24426	0.00547704	0.00266588	-0.381869	3.85e-05	-0.403153	1.26e-05	0.00156135	7.80676e-05	1	1.56135e-05	1
ILMN_1812433	16	70600183	rs3213422	DHODH	GI_51093872	1	100	1	ENSG00000197711	HP	16	70652001	70652050	cis	AA	AC	CC	17	59	34	4.70325	4.77449	4.93371	0.000255	0.000759	0.34205	0.000255	0.40296	1.27e-05	0.0015618	7.80902e-05	1	1.5618e-05	1
ILMN_1689868	11	652407	rs6598004	DEAF1	GI_28372560	1	100	1	ENSG00000177042	TMEM80	11	693808	693857	cis	GG	GA	AA	84	23	3	4.76935	4.85529	4.97272	0.000136	7.09e-05	0.420972	4.66e-06	0.402931	1.28e-05	0.00156283	7.81417e-05	1	1.56283e-05	1
ILMN_1656134	8	16985722	rs3850761	EFHA2	GI_17978499	1	100	0	ENSG00000198791	CNOT7	8	17133760	17133809	cis	AA	AG	GG	11	51	48	6.0407	5.92216	5.84223	0.00240464	0.00483513	-0.399793	1.51e-05	-0.402854	1.28e-05	0.00156584	7.82918e-05	1	1.56584e-05	1
ILMN_1720595	6	37782317	rs6938061	MDGA1	GI_24475844	1	100	0	ENSG00000112139	MDGA1	6	37708334	37708383	cis	GG	GA	AA	28	52	30	4.34678	4.38864	4.4613	0.00317105	0.00556725	0.41058	8.39e-06	0.402774	1.29e-05	0.00156668	7.83339e-05	1	1.56668e-05	1
ILMN_1700067	6	26559532	rs2237236	BTN3A3	GI_37574626	1	100	0	ENSG00000111801	BTN3A3	6	26561049	26561098	cis	AA	AG	GG	28	55	27	5.20611	4.95546	4.83215	3.11e-05	7.13e-06	-0.394286	2.03e-05	-0.402759	1.29e-05	0.0015702	7.85098e-05	1	1.5702e-05	1
ILMN_1686098	14	93949415	rs743206	SERPINA11	GI_50363218	1	100	0	ENSG00000197249	SERPINA1	14	93915601	93915650	cis	AA	AG	GG	14	48	48	4.8914	4.7121	4.6087	0.011712	0.018995	-0.389018	2.67e-05	-0.402651	1.3e-05	0.00157126	7.85629e-05	1	1.57126e-05	1
ILMN_1745116	20	25125805	rs2268879	ENTPD6	GI_34147330	1	100	2	ENSG00000100997	CT022_HUMAN	20	25223567	25223616	cis	AA	AG	GG	17	50	43	4.3647	4.45304	4.48395	0.0526276	0.125982	0.369137	7.24e-05	0.402628	1.3e-05	0.00157319	7.86597e-05	1	1.57319e-05	1
ILMN_1656297	21	46465624	rs2839156	LSS	GI_54607071	1	100	0	ENSG00000182362	CU057_HUMAN	21	46531282	46531331	cis	GG	GA	AA	88	21	1	4.65664	4.82907	5.07995	7.24e-05	0.00214743	0.35991	0.000113	0.402623	1.3e-05	0.00157403	7.87014e-05	1	1.57403e-05	1
ILMN_1723116	16	55102676	rs3177663	BBS2	GI_21071002	1	100	0	ENSG00000159461	AMFR	16	54953279	54953328	cis	AA	AG	GG	82	24	4	5.12945	5.40469	5.40848	0.000101	0.000387	0.386704	3.01e-05	0.402452	1.31e-05	0.00157456	7.87282e-05	1	1.57456e-05	1
ILMN_1662463	8	145959996	rs2955195	ZNF251	GI_19923429	1	100	0	ENSG00000170619	COMMD5	8	146034357	146034406	cis	AA	AG	GG	26	55	28	4.6242	4.54258	4.48203	0.0251359	0.00501293	-0.392084	2.48e-05	-0.404124	1.31e-05	0.00157491	7.87454e-05	1	1.57491e-05	1
ILMN_1683627	1	55106041	rs642737	DHCR24	GI_22749242	1	100	0	ENSG00000162398	NP_689820.1	1	55080209	55080258	cis	GG	GA	AA	54	43	13	4.24582	4.2808	4.31405	0.00812247	0.0270833	0.325683	0.000517	0.4023	1.32e-05	0.00157617	7.88083e-05	1	1.57617e-05	1
ILMN_1660549	1	68411039	rs4233320	Q6ZVV5_HUMAN	GI_50541962	1	100	0	ENSG00000116729	GPR177	1	68336909	68336958	cis	AA	AC	CC	21	46	43	5.08788	5.31605	5.52908	0.00284126	0.00619463	0.409293	9.01e-06	0.402177	1.33e-05	0.00157645	7.88225e-05	1	1.57645e-05	1
ILMN_1766264	6	37056224	rs3778022	MTCH1	GI_70780383	1	100	0	ENSG00000164530	PI16	6	37040423	37040472	cis	AA	AG	GG	2	18	90	5.05185	5.12629	4.8363	4.95e-06	3.08e-05	-0.435542	1.98e-06	-0.402173	1.33e-05	0.00157998	7.89989e-05	1	1.57998e-05	1
ILMN_1712075	15	97502672	rs260113	TTC23	GI_24586683	1	100	0	OTTHUMG00000138949		15	97493059	97493108	cis	GG	GA	AA	62	41	7	4.60712	4.51371	4.41991	0.00122122	0.000819	-0.395519	1.9e-05	-0.402081	1.34e-05	0.00158222	7.91108e-05	1	1.58222e-05	1
ILMN_1654376	19	53433879	rs6509364	CARD8	GI_7662403	1	100	0	ENSG00000105483	CARD8	19	53403356	53403405	cis	GG	GA	AA	44	51	13	5.58373	5.73381	5.84893	0.00244415	0.00114567	0.410278	1.03e-05	0.405431	1.34e-05	0.00158807	7.94035e-05	1	1.58807e-05	1
ILMN_1669140	1	167732621	rs723751	SLC19A2	GI_37622354	1	100	0	ENSG00000117475	BLZF1	1	167623019	167623068	cis	AA	AG	GG	8	41	61	4.59952	4.67498	4.74678	0.00173181	0.0014987	0.404877	1.15e-05	0.401949	1.35e-05	0.00158892	7.94458e-05	1	1.58892e-05	1
ILMN_1764503	21	44077266	rs2838416	Q6ZR03_HUMAN	GI_14249705	1	100	0	ENSG00000160209	PDXK	21	43982979	43983028	cis	AA	AG	GG	39	48	23	4.62526	4.67473	4.74587	0.0435397	0.0398287	0.380435	4.14e-05	0.401858	1.35e-05	0.0015897	7.9485e-05	1	1.5897e-05	1
ILMN_1760493	2	128095033	rs2245711	Q6PIF6_HUMAN	GI_40804747	1	100	0	ENSG00000072163	LIMS2	2	128112589	128112638	cis	AA	AG	GG	24	50	36	4.38803	4.43808	4.5113	0.0178897	0.00769036	0.411118	8.14e-06	0.401748	1.36e-05	0.00159048	7.95239e-05	1	1.59048e-05	1
ILMN_1670841	20	33906086	rs2425170	PHF20	GI_23397707	1	100	0	ENSG00000125976	RBM12	20	33677535	33677584	cis	AA	AG	GG	75	30	5	6.21034	5.94884	5.96038	5.12e-07	0.00011	-0.390212	2.51e-05	-0.401728	1.36e-05	0.00159319	7.96593e-05	1	1.59319e-05	1
ILMN_1764503	21	44030783	rs1041456	NNP1_HUMAN	GI_14249705	1	100	0	ENSG00000160209	PDXK	21	43982979	43983028	cis	AA	AG	GG	38	45	27	4.61897	4.6792	4.73489	0.0190553	0.0148008	0.38756	2.88e-05	0.401709	1.36e-05	0.00159369	7.96845e-05	1	1.59369e-05	1
ILMN_1659926	1	112970972	rs7415820	ST7L	GI_38201636	1	100	0	ENSG00000007341	ST7L	1	112900084	112900133	cis	AA	AG	GG	35	49	26	4.18544	4.20735	4.26038	0.0968436	0.0828322	0.39092	2.42e-05	0.401697	1.36e-05	0.00159477	7.97384e-05	1	1.59477e-05	1
ILMN_1659926	1	112890529	rs7544663	ST7L	GI_38201636	1	100	0	ENSG00000007341	ST7L	1	112900084	112900133	cis	AA	AG	GG	26	49	35	4.26038	4.20735	4.18544	0.0968436	0.0828322	-0.39092	2.42e-05	-0.401697	1.36e-05	0.00159547	7.97734e-05	1	1.59547e-05	1
ILMN_1748922	21	46783085	rs2839313	DIP2A	GI_46255048	1	100	0	ENSG00000160310	PRMT2	21	46880836	46880885	cis	AA	AG	GG	13	42	55	5.76768	5.85552	5.9966	0.000665	0.000805	0.402407	1.31e-05	0.401689	1.36e-05	0.00159638	7.98191e-05	1	1.59638e-05	1
ILMN_1777190	19	819115	rs13090	THRAP5	GI_42544238	1	100	0	ENSG00000197766	CFD	19	814271	814320	cis	AA	AG	GG	9	46	54	8.66437	8.65749	8.17519	4.61e-06	1.56e-06	-0.41579	6.92e-06	-0.403275	1.37e-05	0.00159661	7.98307e-05	1	1.59661e-05	1
ILMN_1694966	17	6960602	rs3760352	ASGR2	GI_18426876	1	100	0	ENSG00000161944	ASGR2	17	6945571	6945620	cis	AA	AG	GG	53	51	6	4.79951	4.616	4.67762	1.85e-06	7.04e-06	-0.359674	0.000114	-0.401553	1.37e-05	0.00160112	8.00558e-05	1	1.60112e-05	1
ILMN_1783149	10	73228892	rs4747194	CDH23	GI_16507961	1	100	0	ENSG00000107736	CDH23	10	73245477	73245526	cis	AA	AG	GG	8	42	60	5.28253	5.22816	5.0641	0.000157	0.000137	-0.385027	3.28e-05	-0.401537	1.38e-05	0.00160158	8.00789e-05	1	1.60158e-05	1
ILMN_1783149	10	73228958	rs4747195	CDH23	GI_16507961	1	100	0	ENSG00000107736	CDH23	10	73245477	73245526	cis	AA	AG	GG	8	42	60	5.28253	5.22816	5.0641	0.000157	0.000137	-0.385027	3.28e-05	-0.401537	1.38e-05	0.0016017	8.00851e-05	1	1.6017e-05	1
ILMN_1790197	12	117059479	rs2088702	PEBP1	GI_40254890	1	100	1	ENSG00000176834	NP_061959.2	12	117001655	117001704	cis	AA	AG	GG	47	47	16	4.23328	4.1937	4.11898	0.0607443	0.0740489	-0.350758	0.000172	-0.401408	1.39e-05	0.00160184	8.00918e-05	1	1.60184e-05	1
ILMN_1812297	2	72242842	rs975612	CYP26B1	GI_33239448	1	100	0	ENSG00000003137	CYP26B1	2	72210303	72210352	cis	AA	AC	CC	46	50	13	4.17683	4.26868	4.49816	0.0232152	0.00100762	0.533195	2.39e-09	0.403098	1.39e-05	0.00160473	8.02367e-05	1	1.60473e-05	1
ILMN_1654685	5	94120403	rs255334	MCTP1	GI_50582995	1	100	0	ENSG00000175471	MCTP1	5	94072303	94072352	cis	AA	AG	GG	43	51	16	4.73264	4.66009	4.52497	0.0171683	0.0409838	-0.381044	4.01e-05	-0.401377	1.39e-05	0.0016051	8.02552e-05	1	1.6051e-05	1
ILMN_1758806	21	44565251	rs3827256	PFKL	GI_4826650	1	100	0	ENSG00000160226	CU002_HUMAN	21	44573271	44573320	cis	GG	GA	AA	39	45	26	5.53534	5.44177	5.30125	0.0435892	0.0885729	-0.357534	0.000126	-0.401345	1.39e-05	0.00160635	8.03176e-05	1	1.60635e-05	1
ILMN_1739942	2	203253443	rs6709463	ALS2CR13	GI_67190501	1	100	0	ENSG00000138439	ALS2CR13	2	203342628	203342677	cis	AA	AG	GG	26	58	26	6.15369	6.22521	6.42301	0.00465304	0.00187445	0.330102	0.000429	0.401308	1.39e-05	0.0016075	8.03752e-05	1	1.6075e-05	1
ILMN_1701477	16	28470527	rs151228	NP_612423.1	GI_19923934	1	100	0	ENSG00000176476	NP_612423.1	16	28509635	28509684	cis	AA	AG	GG	20	54	36	4.74542	4.7115	4.63136	0.00298672	0.0168101	-0.261203	0.00584687	-0.40126	1.4e-05	0.00160757	8.03784e-05	1	1.60757e-05	1
ILMN_1803609	22	15575268	rs7286463	XKR3	GI_31343579	1	100	0	ENSG00000172967	XKR3	22	15644637	15644686	cis	AA	AG	GG	0	22	84	-1	4.40525	4.29363	2.83e-05	0.000112	-0.417595	8.44e-06	-0.408251	1.4e-05	0.00160817	8.04085e-05	1	1.60817e-05	1
ILMN_1671565	6	167280379	rs2236313	RNASET2	GI_38683865	1	100	0	ENSG00000026297	RNASET2	6	167263061	167263110	cis	AA	AG	GG	33	61	16	9.24083	9.34521	9.5276	0.0279338	0.0487227	0.337859	0.000306	0.40124	1.4e-05	0.00160921	8.04607e-05	1	1.60921e-05	1
ILMN_1674650	9	76874510	rs3752955	NRK1_HUMAN	GI_8923529	1	100	0	ENSG00000106733	NRK1_HUMAN	9	76866032	76866081	cis	AA	AC	CC	17	66	27	5.4932	5.24877	5.13706	0.032586	0.05225	-0.367896	7.68e-05	-0.401206	1.4e-05	0.00160941	8.04704e-05	1	1.60941e-05	1
ILMN_1685631	19	19406099	rs4808199	Q6ZP34_HUMAN	GI_50726969	1	100	0	ENSG00000129933	NP_056144.2	19	19330217	19330266	cis	GG	GA	AA	75	31	4	5.64513	5.52277	5.26671	0.00181842	0.00470385	-0.380601	4.1e-05	-0.40116	1.4e-05	0.00161064	8.05321e-05	1	1.61064e-05	1
ILMN_1685631	19	19452066	rs10401193	Q6ZWC4_HUMAN	GI_50726969	1	100	0	ENSG00000129933	NP_056144.2	19	19330217	19330266	cis	AA	AG	GG	75	31	4	5.64513	5.52277	5.26671	0.00181842	0.00470385	-0.380601	4.1e-05	-0.40116	1.4e-05	0.00161193	8.05966e-05	1	1.61193e-05	1
ILMN_1723115	2	70896969	rs722896	CLEC4F	GI_47778939	1	100	0	ENSG00000152672	CLEC4F	2	70889453	70889502	cis	GG	GA	AA	53	40	17	4.26428	4.17917	4.09809	0.035811	0.0135531	-0.363087	9.68e-05	-0.401115	1.41e-05	0.00161312	8.06559e-05	1	1.61312e-05	1
ILMN_1758529	17	3764358	rs1007637	P2RX1	GI_27894283	1	100	0	ENSG00000108405	P2RX1	17	3746770	3746819	cis	AA	AG	GG	8	41	61	5.4859	5.45974	5.22119	6.82e-05	9.52e-05	-0.370291	6.84e-05	-0.401048	1.41e-05	0.00161481	8.07406e-05	1	1.61481e-05	1
ILMN_1715169	6	32888702	rs11244	HLA-DOB	GI_4504410	1	100	21	ENSG00000196126	HLA-DRB2	6	32654826	32656017	cis	AA	AG	GG	24	68	18	4.38779	5.27943	4.6491	1.05e-05	5.52e-05	0.108458	0.259381	0.40096	1.42e-05	0.00161499	8.07498e-05	1	1.615e-05	1
ILMN_1723116	16	55038783	rs4784669	NUDT21	GI_21071002	1	100	0	ENSG00000159461	AMFR	16	54953279	54953328	cis	GG	GA	AA	36	59	15	5.02388	5.27741	5.31565	0.000114	0.000205	0.382505	3.73e-05	0.400875	1.43e-05	0.00161505	8.07527e-05	1	1.61505e-05	1
ILMN_1726594	14	92748503	rs1029795	CN130_HUMAN	GI_28411949	1	100	0	OTTHUMG00000029751		14	92743188	92743237	cis	AA	AG	GG	28	49	33	4.46895	4.43142	4.39001	0.00646423	0.00995517	-0.402791	1.29e-05	-0.400818	1.43e-05	0.00161536	8.07679e-05	1	1.61536e-05	1
ILMN_1725528	18	70414570	rs6566816	NP_001008235.1	GI_56606138	1	100	0	ENSG00000206029	NP_001008235.1	18	70411397	70411446	cis	AA	AG	GG	59	46	5	4.85683	4.77864	4.61979	0.00110817	0.0316482	-0.291984	0.00196736	-0.400721	1.44e-05	0.0016154	8.07698e-05	1	1.6154e-05	1
ILMN_1739210	1	211063048	rs10864001	TATDN3	GI_21361469	1	100	0	ENSG00000117697	CA048_HUMAN	1	210978054	210978103	cis	AA	AC	CC	24	51	35	6.10907	6.02204	5.92721	0.00554764	0.0127863	-0.383181	3.6e-05	-0.400678	1.44e-05	0.00161609	8.08046e-05	1	1.61609e-05	1
ILMN_1797155	17	27859883	rs2519866	MYO1D	GI_45505146	1	100	0	ENSG00000108666	NJMU_HUMAN	17	27682633	27682682	cis	AA	AG	GG	61	35	14	4.34596	4.40951	4.50094	0.00599654	0.0398218	0.345569	0.000218	0.400533	1.45e-05	0.00161664	8.08319e-05	1	1.61664e-05	1
ILMN_1805922	13	49288097	rs1198329	KPNA3	GI_14211872	1	100	0	ENSG00000123179	EBPL	13	49133241	49133290	cis	AA	AC	CC	27	55	28	4.85059	4.99111	5.0648	0.0397526	0.0457058	0.429148	2.9e-06	0.40042	1.46e-05	0.00161674	8.08372e-05	1	1.61674e-05	1
ILMN_1795836	21	46466700	rs2280957	LSS	GI_54607071	1	100	0	ENSG00000182362	CU057_HUMAN	21	46531282	46531331	cis	AA	AG	GG	21	53	36	5.09814	4.99466	4.90353	0.0121469	0.00704113	-0.412745	7.43e-06	-0.400323	1.47e-05	0.00161885	8.09426e-05	1	1.61885e-05	1
ILMN_1795836	21	46464420	rs2839155	LSS	GI_54607071	1	100	0	ENSG00000182362	CU057_HUMAN	21	46531282	46531331	cis	AA	AG	GG	36	53	21	4.90353	4.99466	5.09814	0.0121469	0.00704113	0.412745	7.43e-06	0.400323	1.47e-05	0.00161949	8.09747e-05	1	1.61949e-05	1
ILMN_1652040	17	70547388	rs4435292	ATP5H	GI_53829364	1	100	0	ENSG00000180901	KCTD2	17	70556917	70556966	cis	AA	AG	GG	14	49	46	5.32193	5.41584	5.50857	0.00528918	0.0082077	0.369206	7.79e-05	0.401981	1.47e-05	0.00162192	8.10958e-05	1	1.62192e-05	1
ILMN_1767253	10	99105673	rs10882904	KIAA0690	GI_34147326	1	100	0	ENSG00000052749	KIAA0690	10	99106695	99106744	cis	AA	AG	GG	54	46	10	5.15783	5.34157	5.45987	6.69e-05	0.000123	0.414033	6.91e-06	0.400255	1.47e-05	0.00162283	8.11413e-05	1	1.62283e-05	1
ILMN_1767253	10	99108372	rs2297988	KIAA0690	GI_34147326	1	100	0	ENSG00000052749	KIAA0690	10	99106695	99106744	cis	AA	AG	GG	54	46	10	5.15783	5.34157	5.45987	6.69e-05	0.000123	0.414033	6.91e-06	0.400255	1.47e-05	0.00162344	8.11719e-05	1	1.62344e-05	1
ILMN_1767253	10	99112926	rs954149	KIAA0690	GI_34147326	1	100	0	ENSG00000052749	KIAA0690	10	99106695	99106744	cis	GG	GA	AA	54	46	10	5.15783	5.34157	5.45987	6.69e-05	0.000123	0.414033	6.91e-06	0.400255	1.47e-05	0.00162419	8.12093e-05	1	1.62419e-05	1
ILMN_1801283	1	42982153	rs10890213	LEPRE1	GI_40786403	1	100	0	ENSG00000177868	CCDC23	1	43045474	43045523	cis	AA	AC	CC	32	55	21	6.95401	6.70277	6.54852	0.00114437	0.00195781	-0.402223	1.6e-05	-0.403649	1.48e-05	0.00162437	8.12184e-05	1	1.62437e-05	1
ILMN_1750122	11	66327325	rs569818	NP_078926.2	GI_6042195	1	100	1	ENSG00000174080	CTSF	11	66087695	66087744	cis	AA	AG	GG	18	39	53	4.43484	4.39552	4.33576	0.000615	0.000333	-0.400632	1.44e-05	-0.400186	1.48e-05	0.00162623	8.13114e-05	1	1.62623e-05	1
ILMN_1764871	21	37443712	rs2835630	TTC3	GI_24497596	1	100	0	ENSG00000185808	PIGP	21	37366763	37366812	cis	AA	AG	GG	26	62	22	5.0546	5.14222	5.2677	0.0123729	0.0276317	0.362902	9.76e-05	0.400101	1.49e-05	0.00162691	8.13455e-05	1	1.62691e-05	1
ILMN_1721762	2	102338297	rs13015714	IL1RL1	GI_27477087	1	100	0	ENSG00000115607	IL18RAP	2	102435293	102435342	cis	AA	AC	CC	59	43	8	7.22799	7.00846	6.43366	0.00728497	0.00524033	-0.450216	8.02e-07	-0.400059	1.49e-05	0.0016282	8.14102e-05	1	1.6282e-05	1
ILMN_1672606	12	111896189	rs9300321	OAS3	GI_74229012	1	100	0	ENSG00000089127	NP_001027581.1	12	111841624	111841673	cis	AA	AG	GG	27	55	26	4.46593	4.69008	4.7973	0.00245223	0.00283958	0.282685	0.00303397	0.403501	1.49e-05	0.00162881	8.14406e-05	1	1.62881e-05	1
ILMN_1779147	5	73922447	rs300245	ENC1	GI_4505460	1	98	0	ENSG00000171617	ENC1	5	73959245	73959294	cis	AA	AG	GG	25	54	31	4.48777	4.64479	4.77523	0.0377976	0.0204176	0.435737	1.96e-06	0.400023	1.49e-05	0.00162987	8.14933e-05	1	1.62987e-05	1
ILMN_1809384	19	15668884	rs593818	CYP4F12	GI_13184045	1	100	0	ENSG00000186204	CYP4F12	19	15668751	15668800	cis	AA	AG	GG	22	60	28	4.41241	4.54332	4.62739	0.0731772	0.0568297	0.41402	6.92e-06	0.399969	1.5e-05	0.00163139	8.15696e-05	1	1.63139e-05	1
ILMN_1666546	17	32941098	rs4794755	DUSP14	GI_5902001	1	100	1	ENSG00000161326	DUSP14	17	32947438	32947487	cis	AA	AG	GG	84	23	3	4.60892	4.5179	4.34289	0.00131986	0.000536	-0.43178	2.48e-06	-0.399896	1.5e-05	0.00163375	8.16877e-05	1	1.63375e-05	1
ILMN_1723115	2	70912343	rs741326	CD207	GI_47778939	1	100	0	ENSG00000152672	CLEC4F	2	70889453	70889502	cis	AA	AG	GG	38	51	21	4.28863	4.18245	4.12231	0.00845063	0.00773554	-0.369386	7.15e-05	-0.39976	1.51e-05	0.00163419	8.17097e-05	1	1.63419e-05	1
ILMN_1804445	16	10363636	rs7359456	ATF7IP2	GI_38569429	1	100	0	ENSG00000166669	ATF7IP2	16	10484683	10484732	cis	AA	AG	GG	75	28	7	4.92092	5.00015	5.12336	0.00246189	0.00334663	0.398424	1.63e-05	0.399597	1.53e-05	0.00163625	8.18127e-05	1	1.63625e-05	1
ILMN_1700067	6	26363430	rs6935954	HIST1H2BH	GI_37574626	1	100	0	ENSG00000111801	BTN3A3	6	26561049	26561098	cis	AA	AG	GG	12	51	47	5.25709	5.04698	4.85762	0.00250931	0.00489539	-0.384829	3.31e-05	-0.399441	1.54e-05	0.00163626	8.18131e-05	1	1.63626e-05	1
ILMN_1666206	17	35341943	rs4795405	ORMDL3	GI_8924175	1	100	0	ENSG00000073605	GSDML	17	35314498	35314547	cis	AA	AG	GG	19	56	35	5.68853	5.83295	5.97856	0.00959556	0.00439654	0.423556	4.02e-06	0.399393	1.54e-05	0.00163712	8.18562e-05	1	1.63712e-05	1
ILMN_1761363	1	169954220	rs2073484	VAMP4	GI_42544206	1	100	0	ENSG00000117533	VAMP4	1	169939897	169939946	cis	AA	AG	GG	51	42	11	4.79075	4.93283	4.96508	0.000119	3.83e-05	0.39342	3.6e-05	0.409998	1.54e-05	0.00163756	8.18781e-05	1	1.63756e-05	1
ILMN_1742569	10	30683878	rs10826790	PAPD1	GI_21361703	1	100	2	ENSG00000107951	PAPD1	10	30642370	30642419	cis	GG	GA	AA	24	47	35	4.92738	5.01326	5.1122	0.015375	0.0118402	0.409306	1.32e-05	0.406332	1.55e-05	0.00163882	8.19408e-05	1	1.63882e-05	1
ILMN_1793017	4	977343	rs3822030	SLC26A1	GI_40806174	1	100	0	ENSG00000145214	DGKQ	4	942814	942863	cis	AA	AC	CC	33	57	18	5.85859	5.71491	5.50656	0.0155305	0.0266651	-0.379921	5e-05	-0.402754	1.55e-05	0.00164011	8.20057e-05	1	1.64011e-05	1
ILMN_1721762	2	102321900	rs1041973	IL1RL1	GI_27477087	1	100	0	ENSG00000115607	IL18RAP	2	102435293	102435342	cis	CC	CA	AA	68	35	7	6.93964	7.3184	7.32069	2.07e-05	2.2e-06	0.388376	2.76e-05	0.399243	1.56e-05	0.00164053	8.20263e-05	1	1.64053e-05	1
ILMN_1687247	17	45984457	rs8065903	SPATA20	GI_31542722	1	100	0	ENSG00000006282	SPATA20	17	45988142	45988191	cis	GG	GA	AA	57	46	7	4.95346	5.10737	5.33558	0.0034763	0.000551	0.437267	1.78e-06	0.399241	1.56e-05	0.00164119	8.20593e-05	1	1.64119e-05	1
ILMN_1788239	12	94884637	rs1025607	AMDHD1	GI_22748912	1	100	0	ENSG00000139344	AMDHD1	12	94886316	94886365	cis	AA	AG	GG	22	49	39	4.26029	4.30935	4.35527	0.0204316	0.0100071	0.378203	4.63e-05	0.399112	1.57e-05	0.00164133	8.20665e-05	1	1.64133e-05	1
ILMN_1757636	5	56197544	rs832575	MAP3K1	GI_31559786	1	100	0	ENSG00000155542	NP_714917.1	5	56246550	56248447	cis	AA	AG	GG	86	21	3	4.3953	4.31132	4.16879	0.00114929	0.00122681	-0.436789	1.84e-06	-0.399066	1.57e-05	0.00164327	8.21635e-05	1	1.64327e-05	1
ILMN_1801283	1	42908025	rs12141653	PPIH	GI_40786403	1	100	0	ENSG00000177868	CCDC23	1	43045474	43045523	cis	GG	GA	AA	16	48	46	7.02942	6.81104	6.59956	0.00927142	0.00332006	-0.406686	1.04e-05	-0.399057	1.57e-05	0.00164453	8.22267e-05	1	1.64453e-05	1
ILMN_1760635	17	54043788	rs1864754	TEX14	GI_17402895	1	100	0	ENSG00000108384	RAD51C	17	54129143	54129192	cis	AA	AC	CC	65	42	3	4.39867	4.48305	4.54182	3.42e-05	5.86e-05	0.400174	1.48e-05	0.399022	1.57e-05	0.00164511	8.22555e-05	1	1.64511e-05	1
ILMN_1737050	1	46615803	rs3863641	NP_950245.2	GI_40316917	1	100	0	ENSG00000117481	NP_950245.2	1	46603056	46603105	cis	AA	AG	GG	40	49	21	4.89155	4.97477	4.99365	0.00061	0.000595	0.338639	0.000296	0.398976	1.58e-05	0.00164609	8.23047e-05	1	1.64609e-05	1
ILMN_1715003	16	24720013	rs2112783	TNRC6A	GI_17941284	1	100	1	ENSG00000158865	SLC5A11	16	24830313	24830362	cis	GG	GA	AA	65	41	3	4.16809	4.24256	4.25098	1.8e-05	1.34e-05	0.402696	1.42e-05	0.40065	1.58e-05	0.00164804	8.24022e-05	1	1.64804e-05	1
ILMN_1806733	21	45700511	rs2236451	CU123_HUMAN	GI_18765744	1	100	0	ENSG00000182871	COL18A1	21	45757890	45757939	cis	AA	AG	GG	50	45	15	4.89362	4.75487	4.55523	0.00770699	0.00367207	-0.439226	1.58e-06	-0.398934	1.58e-05	0.00164878	8.24388e-05	1	1.64878e-05	1
ILMN_1810628	9	78558983	rs10217794	CI065_HUMAN	GI_62412855	1	100	1	OTTHUMG00000020045		9	78416407	78416456	cis	AA	AG	GG	32	54	24	4.21005	4.337	4.36398	2.73e-05	7.99e-07	0.399531	1.53e-05	0.398924	1.58e-05	0.0016495	8.24749e-05	1	1.6495e-05	1
ILMN_1698447	4	153877774	rs7340869	TIGD4	GI_71040088	1	100	0	ENSG00000164144	ARFIP1	4	154051993	154052042	cis	AA	AC	CC	60	41	9	5.54486	5.4146	5.23444	0.000984	0.00363959	-0.397624	1.7e-05	-0.398875	1.59e-05	0.00165031	8.25156e-05	1	1.65031e-05	1
ILMN_1750256	2	202275009	rs3731707	ALS2	GI_40316934	1	100	0	ENSG00000003393	ALS2	2	202273663	202273712	cis	GG	GA	AA	67	40	3	5.05748	4.94461	4.75682	0.000323	0.000887	-0.390732	2.44e-05	-0.398692	1.6e-05	0.00165039	8.25192e-05	1	1.65038e-05	1
ILMN_1764871	21	37429442	rs2252893	TTC3	GI_24497596	1	100	0	ENSG00000185808	PIGP	21	37366763	37366812	cis	AA	AG	GG	26	65	19	5.0546	5.14556	5.27608	0.00850903	0.0203663	0.360928	0.000107	0.398675	1.6e-05	0.00165072	8.25362e-05	1	1.65072e-05	1
ILMN_1764871	21	37432486	rs2835621	TTC3	GI_24497596	1	100	0	ENSG00000185808	PIGP	21	37366763	37366812	cis	AA	AG	GG	19	65	26	5.27608	5.14556	5.0546	0.00850903	0.0203663	-0.360928	0.000107	-0.398675	1.6e-05	0.00165173	8.25863e-05	1	1.65173e-05	1
ILMN_1654929	16	479141	rs2038227	RAB11FIP3	GI_37675275	1	100	0	ENSG00000103200	NME4	16	390636	390685	cis	CC	CA	AA	18	46	45	5.60047	5.35378	5.28284	0.10452	0.162472	-0.395625	2.06e-05	-0.400379	1.6e-05	0.00165262	8.2631e-05	1	1.65262e-05	1
ILMN_1752562	4	75075399	rs2457996	PPBP	GI_41872613	1	100	0	ENSG00000163735	CXCL5	4	75080984	75081033	cis	AA	AG	GG	80	30	0	4.1917	4.3125	-1	3.12e-05	3.64e-05	0.445357	1.09e-06	0.398568	1.61e-05	0.00165262	8.2631e-05	1	1.65262e-05	1
ILMN_1774028	8	66718741	rs10504389	MTFR1	GI_33589832	1	100	0	ENSG00000066855	MTFR1	8	66784995	66785044	cis	GG	GA	AA	85	21	4	4.50185	4.57011	4.63118	0.000755	0.00417784	0.38758	2.87e-05	0.398497	1.62e-05	0.00165404	8.27019e-05	1	1.65404e-05	1
ILMN_1785060	10	82295607	rs11185982	SH2D4B	GI_13569888	1	98	0	ENSG00000108219	TSPAN14	10	82269093	82269142	cis	AA	AG	GG	81	26	3	5.64009	5.81216	5.93044	0.000181	0.000175	0.394804	1.97e-05	0.398386	1.63e-05	0.00165516	8.27581e-05	1	1.65516e-05	1
ILMN_1707631	5	6564314	rs573546	NSUN2	GI_49227853	1	100	0	ENSG00000133398	NP_115662.2	5	6425371	6425420	cis	AA	AG	GG	68	35	7	5.56007	5.62469	5.83609	0.0134434	0.0671721	0.381786	3.86e-05	0.398372	1.63e-05	0.00165573	8.27865e-05	1	1.65573e-05	1
ILMN_1708772	11	58004294	rs2510868	NP_001005218.1	GI_53933200	1	100	0	ENSG00000172365	OR5B2	11	57946585	57946634	cis	AA	AG	GG	38	54	18	4.20373	4.23342	4.27261	0.00744416	0.0274352	0.371488	6.45e-05	0.39836	1.63e-05	0.00166006	8.3003e-05	1	1.66006e-05	1
ILMN_1766859	3	137456906	rs9844666	PCCB	GI_38570120	1	100	1	ENSG00000174579	MSL2L1	3	137351056	137351105	cis	GG	GA	AA	64	34	12	4.46952	4.41412	4.31283	0.0550951	0.0339025	-0.361364	0.000105	-0.398219	1.64e-05	0.00166226	8.31128e-05	1	1.66226e-05	1
ILMN_1742187	6	119682589	rs6918913	MAN1A1	GI_24497518	1	100	0	ENSG00000111885	MAN1A1	6	119541211	119541260	cis	AA	AC	CC	20	49	41	4.6698	4.7645	4.93744	0.00174027	0.000175	0.436632	1.85e-06	0.398164	1.65e-05	0.00166378	8.31888e-05	1	1.66378e-05	1
ILMN_1656297	21	46449972	rs2075906	Q6ZQP6_HUMAN	GI_54607071	1	100	0	ENSG00000182362	CU057_HUMAN	21	46531282	46531331	cis	AA	AG	GG	89	20	1	4.65731	4.83474	5.07995	8.92e-05	0.00241386	0.363052	9.7e-05	0.398134	1.65e-05	0.00166519	8.32597e-05	1	1.66519e-05	1
ILMN_1791545	17	36338030	rs9257	KRT23	GI_27894338	1	100	0	ENSG00000108244	KRT23	17	36339777	36339826	cis	GG	GA	AA	22	56	32	5.4198	5.07675	4.98898	0.286008	0.153122	-0.443279	1.24e-06	-0.398077	1.66e-05	0.00166519	8.32597e-05	1	1.66519e-05	1
ILMN_1698072	10	3180797	rs2291103	PITRM1	GI_41352060	1	100	0	ENSG00000107959	PITRM1	10	3170229	3170278	cis	AA	AG	GG	52	52	6	4.75739	4.87992	4.93173	0.000265	0.0001	0.390237	2.5e-05	0.398032	1.66e-05	0.00166663	8.33313e-05	1	1.66663e-05	1
ILMN_1652474	15	62835362	rs7403071	RBPMS2	GI_42544234	1	100	0	ENSG00000090487	SPG21	15	63069069	63069118	cis	AA	AG	GG	87	20	3	4.8435	4.72896	4.66317	0.000432	0.000267	-0.318387	0.000699	-0.398026	1.66e-05	0.00166665	8.33327e-05	1	1.66665e-05	1
ILMN_1697519	1	149127095	rs7412746	ARNT	GI_30795243	1	100	0	ENSG00000143437	ARNT	1	149048984	149049033	cis	AA	AG	GG	40	48	22	4.83332	4.9051	5.027	0.0173161	0.0638125	0.359927	0.000112	0.397948	1.67e-05	0.00166748	8.33741e-05	1	1.66748e-05	0
ILMN_1775008	12	6486381	rs10774435	CND1_HUMAN	GI_41281520	1	100	0	ENSG00000010292	CND1_HUMAN	12	6510832	6510881	cis	AA	AC	CC	6	46	58	5.07584	5.03103	5.33526	6.41e-06	1.03e-06	0.400766	1.43e-05	0.397919	1.67e-05	0.00166872	8.3436e-05	1	1.66872e-05	0
ILMN_1670841	20	33696692	rs3787168	RBM12	GI_23397707	1	100	0	ENSG00000125976	RBM12	20	33677535	33677584	cis	AA	AG	GG	75	30	5	6.20938	5.95125	5.96038	6.87e-07	0.000131	-0.386205	3.08e-05	-0.397697	1.69e-05	0.00167177	8.35886e-05	1	1.67177e-05	0
ILMN_1775008	12	6505535	rs10849482	CND1_HUMAN	GI_41281520	1	100	0	ENSG00000010292	CND1_HUMAN	12	6510832	6510881	cis	AA	AG	GG	6	43	59	5.07584	5.02904	5.33463	6.81e-06	9.52e-07	0.398774	1.91e-05	0.401127	1.69e-05	0.00167366	8.36832e-05	1	1.67366e-05	0
ILMN_1676528	6	26580634	rs7763910	BTN2A1	GI_76781490	1	100	1	ENSG00000186470	BTN3A2	6	26486092	26486141	cis	GG	GA	AA	27	54	29	6.34269	6.0237	5.77945	0.259728	0.0608968	-0.419231	5.15e-06	-0.397691	1.69e-05	0.00167459	8.37296e-05	1	1.67459e-05	0
ILMN_1697227	17	74193421	rs9911523	PSCD1	GI_35250685	1	100	0	ENSG00000055483	USP36	17	74295248	74295297	cis	AA	AG	GG	7	33	70	5.16223	4.94559	4.83189	0.0214208	0.00278018	-0.407169	1.01e-05	-0.397668	1.69e-05	0.00167657	8.38286e-05	1	1.67657e-05	0
ILMN_1671478	14	102937073	rs4906319	MARK3	GI_34335231	1	100	0	ENSG00000166165	CKB	14	103055910	103055959	cis	AA	AG	GG	67	39	4	4.58144	4.45971	4.46788	1.73e-05	7.38e-06	-0.375267	5.36e-05	-0.397547	1.7e-05	0.00167691	8.38453e-05	1	1.67691e-05	0
ILMN_1671478	14	103007125	rs8014013	MARK3	GI_34335231	1	100	0	ENSG00000166165	CKB	14	103055910	103055959	cis	AA	AG	GG	67	39	4	4.58144	4.45971	4.46788	1.73e-05	7.38e-06	-0.375267	5.36e-05	-0.397547	1.7e-05	0.00167718	8.3859e-05	1	1.67718e-05	0
ILMN_1721363	6	14103091	rs1003024	RNF182	GI_22749454	1	100	0	ENSG00000180537	RNF182	6	14087614	14087663	cis	AA	AG	GG	15	57	38	4.35927	4.34672	4.24264	8.45e-05	1.77e-05	-0.350027	0.000178	-0.397298	1.73e-05	0.00167759	8.38796e-05	1	1.67759e-05	0
ILMN_1661631	19	59502182	rs4806741	LILRA3	GI_31543055	1	100	0	ENSG00000170866	LILRA3	19	59493861	59493910	cis	AA	AG	GG	69	36	5	7.39835	6.87006	6.42181	0.000111	0.000338	-0.452412	6.98e-07	-0.397245	1.73e-05	0.0016778	8.38901e-05	1	1.6778e-05	0
ILMN_1709039	16	88140624	rs2292954	SPG7	GI_15431294	1	100	0	ENSG00000167526	RPL13	16	88154652	88154701	cis	AA	AG	GG	73	35	2	6.85259	7.18423	7.24561	7.05e-05	5.13e-05	0.399952	1.5e-05	0.397221	1.73e-05	0.00167929	8.39643e-05	1	1.67929e-05	0
ILMN_1735712	12	51356955	rs597685	KRT1	GI_17318568	1	100	0	ENSG00000167768	KRT1	12	51355133	51355182	cis	AA	AG	GG	18	40	52	5.28855	5.77742	6.06027	0.0347872	0.061728	0.380851	4.05e-05	0.397176	1.74e-05	0.00167942	8.39709e-05	1	1.67942e-05	0
ILMN_1735712	12	51364125	rs711345	KRT1	GI_17318568	1	100	0	ENSG00000167768	KRT1	12	51355133	51355182	cis	AA	AG	GG	18	40	52	5.28855	5.77742	6.06027	0.0347872	0.061728	0.380851	4.05e-05	0.397176	1.74e-05	0.00167964	8.3982e-05	1	1.67964e-05	0
ILMN_1697499	6	32535767	rs9268832	NP_061984.2	GI_26665892	1	100	3	ENSG00000198502	2B19_HUMAN	6	32593375	32593424	cis	AA	AG	GG	42	53	15	5.1952	4.29914	4.13563	0.000746	0.000791	-0.37312	5.95e-05	-0.397103	1.74e-05	0.00167983	8.39913e-05	1	1.67983e-05	0
ILMN_1675640	12	111866339	rs2269899	OAS3	GI_74229014	1	100	1	ENSG00000089127	NP_001027581.1	12	111839789	111839838	cis	AA	AG	GG	48	50	12	5.25304	5.60054	5.62039	4.45e-05	0.000455	0.315855	0.000776	0.397072	1.75e-05	0.00168001	8.40005e-05	1	1.68001e-05	0
ILMN_1767422	13	27092806	rs694609	POLR1D	GI_7705739	1	100	0	ENSG00000186184	POLR1D	13	27095480	27095529	cis	GG	GA	AA	44	51	15	7.43436	7.32307	7.06253	0.017098	0.0472653	-0.389689	2.58e-05	-0.396963	1.76e-05	0.00168126	8.4063e-05	1	1.68126e-05	0
ILMN_1662617	14	34689567	rs11156875	KIAA0391	GI_31542241	1	100	0	ENSG00000092020	NP_060387.2	14	34634021	34634070	cis	AA	AG	GG	66	42	2	5.74669	5.61373	5.47799	0.000173	0.00189231	-0.317481	0.000726	-0.3969	1.76e-05	0.00168182	8.40908e-05	1	1.68182e-05	0
ILMN_1793838	5	134967602	rs7732567	CXCL14	GI_20336744	1	100	0	ENSG00000113648	H2AFY	5	134763346	134763395	cis	AA	AG	GG	32	56	22	6.24849	6.35262	6.47858	0.0346731	0.0357034	0.330236	0.000426	0.396866	1.77e-05	0.00168428	8.4214e-05	1	1.68428e-05	0
ILMN_1722500	3	46259097	rs9853223	CCR3	GI_30581169	1	100	0	ENSG00000183625	CCR3	3	46282683	46282732	cis	AA	AG	GG	20	55	34	6.05283	5.90704	5.71088	0.00106782	0.00166257	-0.408934	1.01e-05	-0.398563	1.77e-05	0.00168491	8.42457e-05	1	1.68491e-05	0
ILMN_1795836	21	46705737	rs2078203	DIP2A	GI_54607071	1	100	0	ENSG00000182362	CU057_HUMAN	21	46531282	46531331	cis	GG	GA	AA	71	31	8	4.94056	5.04306	5.14878	0.00221838	0.00242355	0.391032	2.4e-05	0.396812	1.77e-05	0.0016866	8.43302e-05	1	1.6866e-05	0
ILMN_1772627	4	4411563	rs7698300	NSG1_HUMAN	GI_36951161	1	100	0	ENSG00000168824	NSG1_HUMAN	4	4471438	4471487	cis	GG	GA	AA	12	47	50	4.71654	5.19332	5.35448	0.0459447	0.0372281	0.429782	3.1e-06	0.398472	1.78e-05	0.00169099	8.45495e-05	1	1.69099e-05	0
ILMN_1784040	19	55547747	rs1377814	NAPSA	GI_4758753	1	100	0	ENSG00000131400	NAPSA	19	55553809	55554088	cis	AA	AG	GG	17	54	39	5.1138	4.90283	4.72366	0.00714619	0.0047926	-0.402573	1.3e-05	-0.396699	1.78e-05	0.00169213	8.46067e-05	1	1.69213e-05	0
ILMN_1803925	22	28720990	rs3788423	MTMR3	GI_61966798	1	100	0	ENSG00000182660	NP_001013698.1	22	28756106	28756155	cis	GG	GA	AA	58	42	10	4.85423	4.96803	5.03689	0.000187	0.000114	0.414038	6.91e-06	0.396681	1.78e-05	0.0016934	8.467e-05	1	1.6934e-05	0
ILMN_1708477	19	51683141	rs7254929	Q6ZVD1_HUMAN	GI_61966800	1	100	0	ENSG00000204850	NP_001013695.1	19	51691445	51691494	cis	AA	AG	GG	68	36	6	4.31107	4.3966	4.41637	0.000112	0.000135	0.398711	1.6e-05	0.396678	1.78e-05	0.00169537	8.47687e-05	1	1.69537e-05	0
ILMN_1699989	1	149395878	rs2067606	TNFAIP8L2	GI_19923079	1	100	0	ENSG00000163141	BNIPL	1	149286558	149286607	cis	AA	AG	GG	63	37	10	4.45208	4.55946	4.57665	0.000103	5.34e-05	0.381605	3.9e-05	0.396626	1.79e-05	0.00169758	8.48791e-05	1	1.69758e-05	0
ILMN_1742025	9	136950080	rs10120023	FCN1	GI_34335281	1	100	0	ENSG00000130558	OLFM1	9	137152718	137152767	cis	AA	AG	GG	9	53	48	4.63365	4.77574	4.90705	0.00223755	0.00644653	0.351461	0.000167	0.396605	1.79e-05	0.00169852	8.4926e-05	1	1.69852e-05	0
ILMN_1710000	19	7453074	rs2303146	PEX11G	GI_39725665	1	100	0	ENSG00000104883	PEX11G	19	7447787	7447836	cis	CC	CA	AA	10	50	49	4.69136	4.6146	4.51664	0.00336379	0.000588	-0.404167	1.31e-05	-0.398287	1.79e-05	0.00169948	8.4974e-05	1	1.69948e-05	0
ILMN_1719622	17	5292515	rs11869909	DHX33	GI_49574500	1	100	0	OTTHUMG00000142414		17	5229361	5229410	cis	AA	AG	GG	66	34	8	5.26529	5.36056	5.55789	0.00409768	0.00271534	0.444236	1.46e-06	0.400001	1.79e-05	0.00169967	8.49833e-05	1	1.69967e-05	0
ILMN_1720059	8	29040879	rs11786712	KIF13B	GI_47059039	1	100	0	ENSG00000147421	HMBOX1	8	28965040	28965089	cis	GG	GA	AA	91	18	1	5.02996	4.78578	4.26584	0.000145	0.000223	-0.419174	5.17e-06	-0.39647	1.8e-05	0.00169973	8.49867e-05	1	1.69973e-05	0
ILMN_1715680	8	11628545	rs6983129	GATA4	GI_21450799	1	100	0	ENSG00000154328	NEIL2	8	11681958	11682007	cis	AA	AC	CC	31	46	33	4.8521	4.95282	5.0598	0.00716857	0.0439074	0.344983	0.000223	0.396426	1.81e-05	0.00170107	8.50535e-05	1	1.70107e-05	0
ILMN_1741801	1	91763075	rs12125947	CDC7	GI_11038647	1	100	0	ENSG00000097046	CDC7	1	91763637	91763686	cis	AA	AG	GG	28	60	22	4.63254	4.51385	4.49151	0.000306	0.00831157	-0.29689	0.0016351	-0.396371	1.81e-05	0.00170174	8.50869e-05	1	1.70174e-05	0
ILMN_1697218	9	135217081	rs12763	SURF2	GI_31652220	1	100	0	ENSG00000148297	SURF5	9	135197613	135197662	cis	AA	AG	GG	17	51	42	6.39125	6.51892	6.61619	0.00513421	0.00515458	0.411878	7.8e-06	0.396356	1.82e-05	0.00170349	8.51743e-05	1	1.70349e-05	0
ILMN_1673325	5	150633600	rs153445	SLC36A3	GI_39995108	1	100	0	ENSG00000196743	GM2A	5	150628839	150628888	cis	AA	AG	GG	47	50	13	6.34811	6.52374	6.79074	0.00569825	0.0217908	0.358375	0.000121	0.396309	1.82e-05	0.00170359	8.51794e-05	1	1.70359e-05	0
ILMN_1657455	19	46822616	rs929502	CEACAM4	GI_71143131	1	100	1	ENSG00000105352	CEACAM4	19	46817884	46818432	cis	AA	AG	GG	48	47	15	4.82874	4.74052	4.64154	0.0107894	0.0111473	-0.369112	7.24e-05	-0.396206	1.83e-05	0.00170396	8.51977e-05	1	1.70395e-05	0
ILMN_1739942	2	203314999	rs7581854	ALS2CR13	GI_67190501	1	100	0	ENSG00000138439	ALS2CR13	2	203342628	203342677	cis	AA	AG	GG	24	58	27	6.42491	6.22954	6.15259	0.0547413	0.129927	-0.326324	0.000534	-0.397882	1.83e-05	0.00170416	8.5208e-05	1	1.70416e-05	0
ILMN_1745053	10	23309838	rs7077613	ARMC3	GI_20149599	1	100	0	ENSG00000148450	MSRB2	10	23449700	23449749	cis	GG	GA	AA	71	36	3	6.54495	6.33856	6.12682	0.00028	0.000457	-0.398383	1.63e-05	-0.396178	1.83e-05	0.00170558	8.52792e-05	1	1.70558e-05	0
ILMN_1702197	9	139082912	rs4880087	NP_848543.1	GI_31341967	1	100	0	ENSG00000186193	NP_848543.1	9	139076855	139076904	cis	AA	AG	GG	5	37	68	4.3646	4.33794	4.27131	0.000184	0.000805	-0.355702	0.000137	-0.396098	1.84e-05	0.0017056	8.52802e-05	1	1.7056e-05	0
ILMN_1703856	5	179200555	rs248248	NP_001018072.1	GI_46251280	1	100	0	ENSG00000161011	OSIL	5	179197561	179197610	cis	AA	AG	GG	9	42	57	4.96645	5.19758	5.34282	0.0159213	0.0067514	0.417741	6.85e-06	0.399485	1.84e-05	0.00170612	8.53058e-05	1	1.70612e-05	0
ILMN_1693428	20	43908820	rs174745	SNX21_HUMAN	GI_40807466	1	100	0	ENSG00000101470	TNNC2	20	43886353	43886402	cis	AA	AG	GG	8	52	50	4.35872	4.26324	4.2154	0.00292544	0.00436732	-0.409282	9.01e-06	-0.395859	1.86e-05	0.00170742	8.53712e-05	1	1.70742e-05	0
ILMN_1750256	2	202315371	rs1981725	ALS2	GI_40316934	1	100	0	ENSG00000003393	ALS2	2	202273663	202273712	cis	CC	CA	AA	56	45	9	5.06449	4.96405	4.87918	0.00105202	0.00305209	-0.354944	0.000142	-0.395836	1.87e-05	0.00170763	8.53813e-05	1	1.70763e-05	0
ILMN_1710000	19	7459021	rs3745356	PEX11G	GI_39725665	1	100	0	ENSG00000104883	PEX11G	19	7447787	7447836	cis	AA	AG	GG	10	49	50	4.69136	4.61673	4.5181	0.00336379	0.000618	-0.405004	1.25e-05	-0.39752	1.87e-05	0.00170964	8.54819e-05	1	1.70964e-05	0
ILMN_1742025	9	136982321	rs10858300	FCN1	GI_34335281	1	100	0	ENSG00000130558	OLFM1	9	137152718	137152767	cis	GG	GA	AA	53	50	7	4.73847	4.84985	5.24637	0.00688995	0.00549929	0.459625	4.39e-07	0.3958	1.87e-05	0.00170985	8.54924e-05	1	1.70985e-05	0
ILMN_1715169	6	32512856	rs2395174	NP_061984.2	GI_4504410	1	100	21	ENSG00000196126	HLA-DRB2	6	32654826	32656017	cis	CC	CA	AA	35	57	18	4.742	5.14481	4.93156	6.2e-05	0.110414	0.089346	0.353292	0.395791	1.87e-05	0.00171211	8.56053e-05	1	1.71211e-05	0
ILMN_1810274	17	44039928	rs15689	HOXB7	GI_24497527	1	100	0	ENSG00000173917	HOXB2	17	43975338	43975387	cis	AA	AG	GG	58	42	10	5.07825	4.90713	4.65201	0.0099657	0.00460169	-0.407791	9.78e-06	-0.395753	1.87e-05	0.00171265	8.56327e-05	1	1.71265e-05	0
ILMN_1791545	17	36335239	rs8037	KRT23	GI_27894338	1	100	0	ENSG00000108244	KRT23	17	36339777	36339826	cis	GG	GA	AA	22	55	33	5.4198	5.07745	4.99048	0.311187	0.151786	-0.443265	1.24e-06	-0.395685	1.88e-05	0.00171403	8.57016e-05	1	1.71403e-05	0
ILMN_1716733	8	2066222	rs12681998	MYOM2	GI_4505314	1	100	1	ENSG00000036448	MYOM2	8	2080589	2080638	cis	AA	AG	GG	26	65	19	5.61634	5.24748	4.67901	0.0437777	0.0605287	-0.372743	6.07e-05	-0.395648	1.88e-05	0.00171497	8.57486e-05	1	1.71497e-05	0
ILMN_1699357	5	131680428	rs11950562	SLC22A4	GI_24497491	1	100	0	ENSG00000197375	SLC22A5	5	131758857	131758906	cis	AA	AC	CC	28	54	28	4.62048	4.49372	4.48428	0.534639	0.77474	-0.331527	0.000403	-0.395642	1.89e-05	0.00171651	8.58256e-05	1	1.71651e-05	0
ILMN_1741096	8	11702927	rs2132709	FDFT1	GI_67089146	1	100	1	ENSG00000079459	FDFT1	8	11733641	11733690	cis	GG	GA	AA	70	39	1	5.93931	5.81517	5.72954	8.21e-05	4.66e-05	-0.396493	1.8e-05	-0.395594	1.89e-05	0.00171687	8.58435e-05	1	1.71687e-05	0
ILMN_1721762	2	102245323	rs12475055	IL1RL2	GI_27477087	1	100	0	ENSG00000115607	IL18RAP	2	102435293	102435342	cis	AA	AC	CC	29	59	22	7.28358	7.08482	6.82072	0.0121493	0.0465084	-0.3529	0.000156	-0.395406	1.91e-05	0.0017169	8.58451e-05	1	1.7169e-05	0
ILMN_1729179	15	43367240	rs1706824	SLC28A2	GI_13129039	1	100	0	ENSG00000171763	SPATA5L1	15	43498081	43498130	cis	AA	AG	GG	6	47	57	5.07604	4.96283	4.88534	0.00111742	0.0278762	-0.287128	0.00235534	-0.395129	1.94e-05	0.00171806	8.59031e-05	1	1.71806e-05	0
ILMN_1801283	1	42973803	rs12141833	CLDN19	GI_40786403	1	100	0	ENSG00000177868	CCDC23	1	43045474	43045523	cis	CC	CA	AA	32	57	21	6.95401	6.71812	6.54852	0.00177843	0.00393995	-0.384996	3.28e-05	-0.395107	1.94e-05	0.00171806	8.59031e-05	1	1.71806e-05	0
ILMN_1680692	1	203986155	rs823114	NUCKS1	GI_56118309	1	100	0	ENSG00000069275	NUCKS1	1	203954017	203954066	cis	GG	GA	AA	21	56	33	4.89818	4.82557	4.55679	2.98e-05	1.23e-05	-0.393015	2.17e-05	-0.395053	1.95e-05	0.0017183	8.59151e-05	1	1.7183e-05	0
ILMN_1664646	10	18943611	rs4636555	NSUN6	GI_32698917	1	100	0	ENSG00000152487	NSUN6	10	18874695	18874744	cis	AA	AC	CC	21	47	42	4.63568	4.74182	4.80142	0.067455	0.0579865	0.39407	2.05e-05	0.395025	1.95e-05	0.00172096	8.60478e-05	1	1.72096e-05	0
ILMN_1721762	2	102437000	rs917997	IL18RAP	GI_27477087	1	100	0	ENSG00000115607	IL18RAP	2	102435293	102435342	cis	AA	AG	GG	9	42	59	6.50608	7.00662	7.22799	0.00790226	0.00549319	0.440542	1.46e-06	0.39482	1.97e-05	0.00172135	8.60673e-05	1	1.72135e-05	0
ILMN_1730828	5	169714568	rs6860569	KCNIP1	GI_70887652	1	100	0	ENSG00000204765	NP_001020625.1	5	169693073	169693122	cis	AA	AG	GG	12	57	41	4.337	4.32837	4.2635	1.92e-05	1.21e-05	-0.370126	6.9e-05	-0.394772	1.97e-05	0.00172249	8.61243e-05	1	1.72249e-05	0
ILMN_1715169	6	32766602	rs2157051	HLA-DQB1	GI_4504410	1	100	21	ENSG00000196126	HLA-DRB2	6	32654826	32656017	cis	AA	AG	GG	92	18	0	4.66394	6.60611	-1	3.71e-05	5.84e-06	0.638169	6.44e-14	0.39469	1.98e-05	0.00172255	8.61272e-05	1	1.72254e-05	0
ILMN_1683279	6	43000812	rs6901007	NP_612153.1	GI_21361243	1	100	0	ENSG00000124587	PEX6	6	43039878	43039927	cis	AA	AC	CC	34	57	19	4.8758	4.73726	4.52349	0.0270393	0.0207419	-0.38301	3.63e-05	-0.394652	1.99e-05	0.00172255	8.61277e-05	1	1.72255e-05	0
ILMN_1759017	19	14691568	rs11666622	ZNF333	GI_57164943	1	100	0	ENSG00000160961	ZNF333	19	14692217	14692266	cis	CC	CA	AA	29	54	27	4.59194	4.54725	4.44606	0.13749	0.244908	-0.306644	0.00112105	-0.394566	2e-05	0.00172395	8.61976e-05	1	1.72395e-05	0
ILMN_1655766	5	80010326	rs836808	MSH3	GI_52138746	1	100	0	ENSG00000189127	NP_001004441.1	5	79888650	79888699	cis	AA	AG	GG	11	45	54	4.20885	4.25117	4.30452	0.00201189	0.000732	0.406594	1.04e-05	0.394564	2e-05	0.00172402	8.62011e-05	1	1.72402e-05	0
ILMN_1811468	16	52965305	rs748815	IRX3	GI_39930458	1	100	0	ENSG00000177508	IRX3	16	52875098	52875147	cis	GG	GA	AA	86	22	1	4.28366	4.41567	5.10167	0.000155	0.00149779	0.497653	3.68e-08	0.39624	2e-05	0.00172484	8.62422e-05	1	1.72484e-05	0
ILMN_1680231	12	56265007	rs775251	KIF5A	GI_45827722	1	100	0	ENSG00000123427	NP_996797.1	12	56454743	56454792	cis	AA	AG	GG	60	40	10	4.79665	4.91658	5.00854	0.000295	0.000313	0.417749	5.61e-06	0.394368	2.02e-05	0.00172808	8.64038e-05	1	1.72808e-05	0
ILMN_1764813	13	30796368	rs3761870	NP_919299.2	GI_46358363	1	100	0	ENSG00000187676	NP_919299.2	13	30803395	30803444	cis	GG	GA	AA	55	48	7	4.52831	4.47271	4.45212	0.000158	0.000136	-0.379164	4.41e-05	-0.394325	2.02e-05	0.00172813	8.64063e-05	1	1.72813e-05	0
ILMN_1694671	7	1070223	rs10280960	GPR146	GI_32698821	1	100	0	ENSG00000178381	ZFAND2A	7	1159105	1159154	cis	AA	AG	GG	20	62	25	5.90694	5.85844	5.6039	8.66e-05	2.87e-05	-0.367553	9.84e-05	-0.399448	2.02e-05	0.00172876	8.64382e-05	1	1.72876e-05	0
ILMN_1656938	11	124453249	rs4074186	SLC37A2	GI_38093648	1	100	0	ENSG00000134955	SLC37A2	11	124464225	124464274	cis	AA	AG	GG	57	42	11	4.78842	4.8757	5.09697	0.0380404	0.0308531	0.40867	9.32e-06	0.394097	2.05e-05	0.00172885	8.64425e-05	1	1.72885e-05	0
ILMN_1765332	11	56959366	rs2581928	SLC43A3	GI_6912707	1	100	0	ENSG00000134809	TIMM10	11	57052593	57052642	cis	GG	GA	AA	51	50	9	5.46651	5.27784	4.94104	0.00576094	0.0171263	-0.359194	0.000116	-0.393996	2.06e-05	0.00173165	8.65827e-05	1	1.73165e-05	0
ILMN_1804935	6	133087505	rs2294758	VNN3	GI_66932889	1	100	0	ENSG00000093134	VNN3	6	133085778	133085827	cis	AA	AG	GG	12	47	51	5.71688	5.97619	6.13689	0.0113555	0.0102327	0.398692	1.6e-05	0.393962	2.06e-05	0.00173345	8.66727e-05	1	1.73345e-05	0
ILMN_1779213	3	101907418	rs2055543	TFG	GI_56090655	1	100	0	ENSG00000114354	TFG	3	101911025	101911074	cis	GG	GA	AA	55	50	5	5.54785	5.45139	5.36406	0.000331	0.00186369	-0.340648	0.000271	-0.393701	2.09e-05	0.00173411	8.67054e-05	1	1.73411e-05	0
ILMN_1656521	22	41314527	rs8137776	POLDIP3	GI_62751922	1	100	1	ENSG00000189306	ZG14_HUMAN	22	41238568	41238617	cis	AA	AC	CC	69	36	3	4.66677	4.79539	4.87292	0.000374	0.00057	0.40256	1.57e-05	0.397073	2.09e-05	0.00173576	8.67878e-05	1	1.73576e-05	0
ILMN_1781457	1	166357523	rs16828104	GPR161	GI_73088933	1	100	0	ENSG00000143155	TIPRL	1	166419911	166420657	cis	AA	AG	GG	6	28	76	4.92143	4.97989	5.09515	0.000565	0.00237991	0.377034	4.91e-05	0.393648	2.09e-05	0.00173644	8.68221e-05	1	1.73644e-05	0
ILMN_1715680	8	11703860	rs1616534	FDFT1	GI_21450799	1	100	0	ENSG00000154328	NEIL2	8	11681958	11682007	cis	AA	AG	GG	47	47	16	5.03119	4.93576	4.79822	0.00377715	0.043915	-0.34055	0.000272	-0.393624	2.1e-05	0.00173762	8.6881e-05	1	1.73762e-05	0
ILMN_1767422	13	27095436	rs7097	POLR1D	GI_7705739	1	100	0	ENSG00000186184	POLR1D	13	27095480	27095529	cis	GG	GA	AA	46	49	15	7.43073	7.32193	7.06253	0.0205583	0.0511791	-0.387996	2.81e-05	-0.393564	2.1e-05	0.00173837	8.69184e-05	1	1.73837e-05	0
ILMN_1690442	18	19139126	rs12326518	NP_116322.2	GI_40254998	1	100	1	ENSG00000134490	NP_116322.2	18	19130738	19130787	cis	GG	GA	AA	25	51	34	4.25714	4.32734	4.38436	0.04895	0.0713215	0.353786	0.00015	0.393485	2.11e-05	0.00173845	8.69227e-05	1	1.73845e-05	0
ILMN_1735712	12	51371139	rs643027	KRT1B	GI_17318568	1	100	0	ENSG00000167768	KRT1	12	51355133	51355182	cis	AA	AG	GG	18	39	52	5.28855	5.80867	6.06027	0.0522839	0.0944173	0.379923	4.61e-05	0.39508	2.12e-05	0.00173945	8.69726e-05	1	1.73945e-05	0
ILMN_1721729	17	34608592	rs521633	CACNB1	GI_28559038	1	100	0	ENSG00000125686	PPARBP	17	34816550	34816599	cis	CC	CA	AA	27	58	24	5.84968	5.94917	6.00878	0.0062816	0.00580689	0.305516	0.00123567	0.39507	2.12e-05	0.0017436	8.718e-05	1	1.7436e-05	0
ILMN_1796335	16	54085660	rs243840	MMP2	GI_47106078	1	100	1	ENSG00000087253	AYTL1	16	54174433	54174482	cis	AA	AG	GG	84	22	4	4.81419	5.14627	5.34572	0.000271	8.69e-06	0.400145	1.48e-05	0.393306	2.13e-05	0.00174538	8.72689e-05	1	1.74538e-05	0
ILMN_1736184	1	110081224	rs7483	GSTM3	GI_39995110	1	100	0	ENSG00000134202	GSTM3	1	110078132	110078181	cis	GG	GA	AA	51	49	10	4.37301	4.50989	4.58308	0.000426	0.000459	0.37982	4.27e-05	0.393165	2.15e-05	0.00174732	8.73659e-05	1	1.74732e-05	0
ILMN_1652333	17	78489058	rs3785521	TBCD	GI_20149679	1	100	0	ENSG00000141560	KT3K_HUMAN	17	78278958	78279007	cis	GG	GA	AA	47	55	8	5.96822	6.16502	6.33725	0.00061	0.000649	0.391672	2.32e-05	0.393132	2.15e-05	0.00174735	8.73675e-05	1	1.74735e-05	0
ILMN_1815024	11	63748377	rs1059440	URP2_HUMAN	GI_32455258	1	100	0	ENSG00000126432	PRDX5	11	63844750	63844799	cis	AA	AG	GG	78	30	1	6.4698	6.8379	6.44865	6.49e-06	8.83e-06	0.404451	1.29e-05	0.394785	2.16e-05	0.0017491	8.74548e-05	1	1.7491e-05	0
ILMN_1696163	19	24215273	rs1852405	ZNF539	GI_4758513	1	98	0	ENSG00000183850	ZNF539	19	24102979	24103091	cis	AA	AG	GG	1	30	79	4.09346	4.10189	4.03882	3.34e-05	7.64e-06	-0.367914	7.68e-05	-0.393059	2.16e-05	0.00174924	8.74618e-05	1	1.74924e-05	0
ILMN_1703754	18	13080667	rs571002	CEP192	GI_50811888	1	100	1	ENSG00000101639	CEP192	18	13114633	13114682	cis	AA	AC	CC	27	52	31	5.24277	5.39548	5.53262	0.0210883	0.0165257	0.387973	2.82e-05	0.393047	2.16e-05	0.00174935	8.74673e-05	1	1.74935e-05	0
ILMN_1776519	1	21876380	rs829396	USP48	GI_4506414	1	100	0	ENSG00000076864	RAP1GA1	1	21795339	21795388	cis	AA	AG	GG	61	45	4	4.93214	5.52617	5.89002	8.02e-05	0.00017	0.390136	2.52e-05	0.393047	2.16e-05	0.00175053	8.75264e-05	1	1.75053e-05	0
ILMN_1674985	1	15318755	rs13375820	NP_963922.1	GI_8922276	1	100	0	ENSG00000171729	TMEM51	1	15419243	15419292	cis	GG	GA	AA	85	22	3	4.46784	4.63356	5.15908	0.000983	0.00213211	0.480822	1.06e-07	0.392887	2.18e-05	0.00175404	8.77019e-05	1	1.75404e-05	0
ILMN_1710000	19	7461092	rs11878360	PEX11G	GI_39725665	1	100	0	ENSG00000104883	PEX11G	19	7447787	7447836	cis	GG	GA	AA	10	50	50	4.69136	4.6146	4.5181	0.00404395	0.000677	-0.401585	1.37e-05	-0.392876	2.18e-05	0.00175431	8.77156e-05	1	1.75431e-05	0
ILMN_1657129	7	26875497	rs213527	SCAP2	GI_38202227	1	100	1	ENSG00000005020	SCAP2	7	26673836	26673885	cis	AA	AG	GG	25	47	35	5.8976	6.09481	6.17735	0.0634194	0.13163	0.383963	4.45e-05	0.398009	2.18e-05	0.00175588	8.77943e-05	1	1.75589e-05	0
ILMN_1697499	6	32763196	rs2856683	HLA-DQB1	GI_26665892	1	100	3	ENSG00000198502	2B19_HUMAN	6	32593375	32593424	cis	AA	AC	CC	63	39	6	4.91429	4.2429	4.11429	0.000417	0.000899	-0.285931	0.0027016	-0.396263	2.18e-05	0.00175621	8.78107e-05	1	1.75621e-05	0
ILMN_1672571	22	25234965	rs2097470	TFIP11	GI_56788354	1	100	0	ENSG00000100109	TFIP11	22	25218163	25218212	cis	GG	GA	AA	81	24	4	5.1418	5.01673	4.73324	0.00368854	0.0309256	-0.372237	6.73e-05	-0.394538	2.18e-05	0.0017569	8.78451e-05	1	1.7569e-05	0
ILMN_1762312	11	125575051	rs574198	RPUSD4	GI_21361764	1	100	0	ENSG00000110074	FOXRED1	11	125653088	125653137	cis	GG	GA	AA	66	36	8	5.0574	4.91346	4.87701	0.000221	0.000807	-0.361498	0.000104	-0.392818	2.19e-05	0.00175855	8.79273e-05	1	1.75855e-05	0
ILMN_1715169	6	32735692	rs1063355	HLA-DQB1	GI_4504410	1	100	21	ENSG00000196126	HLA-DRB2	6	32654826	32656017	cis	CC	CA	AA	81	29	0	4.5133	6.29018	-1	4.06e-05	2.98e-07	0.69537	0	0.392799	2.19e-05	0.00175977	8.79884e-05	1	1.75977e-05	0
ILMN_1739942	2	203177833	rs13432396	ALS2CR13	GI_67190501	1	100	0	ENSG00000138439	ALS2CR13	2	203342628	203342677	cis	AA	AC	CC	17	59	34	6.14744	6.19621	6.41099	0.000275	0.00012	0.348551	0.00019	0.392734	2.2e-05	0.00176004	8.80019e-05	1	1.76004e-05	0
ILMN_1654194	15	65323050	rs11071943	P34_HUMAN	GI_20070334	1	100	0	ENSG00000103591	P34_HUMAN	15	65280589	65280638	cis	CC	CA	AA	68	35	7	5.18273	5.08904	5.02836	0.0018342	0.000432	-0.333279	0.000374	-0.392711	2.2e-05	0.00176009	8.80046e-05	1	1.76009e-05	0
ILMN_1654194	15	65404455	rs7178975	IQCH	GI_20070334	1	100	0	ENSG00000103591	P34_HUMAN	15	65280589	65280638	cis	CC	CA	AA	68	35	7	5.18273	5.08904	5.02836	0.0018342	0.000432	-0.333279	0.000374	-0.392711	2.2e-05	0.00176015	8.80073e-05	1	1.76015e-05	0
ILMN_1655577	21	31415329	rs2073372	TIAM1	GI_4507500	1	100	0	ENSG00000156299	TIAM1	21	31414413	31414462	cis	GG	GA	AA	20	54	33	4.36712	4.52471	4.61321	0.072231	0.0557481	0.401291	1.84e-05	0.397634	2.22e-05	0.00176015	8.80073e-05	1	1.76015e-05	0
ILMN_1730007	11	117699781	rs10892234	CD3E	GI_21536336	1	100	0	ENSG00000149573	EVA1	11	117633024	117633073	cis	AA	AG	GG	35	49	26	4.42489	4.38102	4.32055	0.0394403	0.0332175	-0.398342	1.63e-05	-0.392477	2.23e-05	0.00176047	8.80235e-05	1	1.76047e-05	0
ILMN_1708105	7	148174458	rs10274535	EZH2	GI_23510383	1	100	1	ENSG00000106462	EZH2	7	148135652	148135701	cis	AA	AG	GG	11	43	56	4.41369	4.46526	4.54771	0.00035	0.000935	0.372747	6.07e-05	0.392396	2.24e-05	0.00176263	8.81314e-05	1	1.76263e-05	0
ILMN_1708105	7	148170256	rs3779037	EZH2	GI_23510383	1	100	1	ENSG00000106462	EZH2	7	148135652	148135701	cis	AA	AG	GG	11	43	56	4.41369	4.46526	4.54771	0.00035	0.000935	0.372747	6.07e-05	0.392396	2.24e-05	0.00176385	8.81924e-05	1	1.76385e-05	0
ILMN_1760718	7	44899063	rs757694	PURB	GI_54607107	1	100	0	ENSG00000122515	ZIMP7_HUMAN	7	44775812	44775861	cis	CC	CA	AA	28	59	22	5.21752	5.38133	5.49274	0.00334007	0.00177053	0.40163	1.5e-05	0.39405	2.24e-05	0.00176399	8.81997e-05	1	1.76399e-05	0
ILMN_1811955	14	22473011	rs11157930	PRMT5	GI_20070219	1	100	0	ENSG00000100462	PRMT5	14	22459737	22459786	cis	AA	AC	CC	15	53	42	5.09633	5.16869	5.23814	0.00746796	0.00427305	0.394636	1.99e-05	0.392307	2.25e-05	0.00176479	8.82393e-05	1	1.76479e-05	0
[truncated: 861 more rows]

## Sheet: Celiac 500kb
ProbeID	chr	chrPos	rsName	snpType	Probe	ProbeMultipleHits	ProbeSeqIdentity	ProbePrimerPolymorphism	Ensembl	HUGO	Chr	ChrStart	ChrEnd	TransOrCis	GenoAA	GenoAB	GenoBB	NrSamplesAA	NrSamplesAB	NrSamplesBB	MedianAA	MedianAB	MedianBB	WilcoxonPValue	TTestPValue	Correlation	CorrelationPValue	SpearmanCorrelation	SpearmanCorrelationPValue	PermutedNullPValue	FRD0.05	FDR0.05Sign	FRD0.01	FDR0.01Sign
[truncated: 2,178 more rows]

[truncated: 2 more sheets: HapMap 250kb, HapMap 500kb]
