# Supplementary material for: Complex nature of SNP genotype effects on gene expression in primary human leucocytes
Source: BMC Med Genomics. 2009 Jan 7;2:1. doi: 10.1186/1755-8794-2-1 (PMC2628677; doi:10.1186/1755-8794-2-1)
Supplement: Additional File 2 — Biological processes and functions for the detected cis-eQTLs. Listed are significantly over- and underrepresented biological processes and functions for the detected cis-eQTLs (FDR = 0.05, SNP-probe midpoint distance < 250 kb), derived through the Panther Classification System (Binomial test, Bonferroni corrected) [file 1755-8794-2-1-S2.xls]

## Sheet: Sheet1
Table 2
110 celiac disease samples (Celiac peripheral blood dataset):
Biological Process	Total No. of Genes	Observed No. of Genes	Expected No. of Genes	P-Value	Genes
Immunity and defense	1318	68	31.36	9.37 x 10-8	ABCC3, ADORA3, ARSB, C3AR1, C4BPA, CARD15, CAT, CCR3, CD14, CFD, CLEC1B, CLEC2B, EMR2, F2RL1, FCRL3, FCRL5, GSTM3, GSTM4, HP, HSPA8, IFIT3, IL11RA, IL18RAP, ITPR3, KIR3DL1, KLRC3, LAIR1, MARCO, NFE2L3, NUP88, OAS2, OSIL, PCNT, PPIE, PRMT2, RAD51C, RNPEP, SLC11A1
Amino acid metabolism	230	19	5.47	1.34 x 10-4	ADI1, AMDHD1, AMT, ASNSD1, CBS, CPT1B, CRAT, FAS, GATM, GRHPR, HPD, MTRR, PAPSS1, PHGDH, QDPR, SHMT1, SLC7A14, SLC7A8, SLC7A9
Other metabolism	559	27	13.3	1.67 x 10-2	AHSA2, AMT, ATF7IP2, AYTL1, BST1, CBR3, DEGS1, EPHX2, FDFT1, FOXRED1, FVT1, GCAT, MAP3K2, MRPL19, MTHFS, NEIL2, OAS2, PASK, PASK, PHCA, RDH13, RPS6KA2, SCP2, SCP2, UPB1, UPF2, VAMP4, ZNF333, ZNF654
Cell motility	352	21	8.37	2.21 x 10-2	ARFIP1, CCR3, CD9, CDH23, CXCL5, ENC1, ITPR3, KIAA1598, LIMS2, MYH9, MYO18B, MYOM1, MYOM2, PF4V1, PTPRA, TEK, TPM2, TUBB3, VASP, VNN2, ZYX
Lipid, fatty acid and steroid metabolism	770	33	18.32	3.27 x 10-2	A4GALT, ACACB, ACP6, ARSB, ARSB, CAT, CAT, CHPT1, CPT1B, CRAT, CYB5R2, CYP27A1, CYP2W1, CYP4F12, DGKQ, EBPL, FAS, FAS, FDFT1, GCDH, GPX7, HSD17B12, LIPA, LYCAT, PAQR6, PCYT1A, PHCA, PLA2G4C, PLTP, PPARBP, RNPEP, SLC37A2, SPP1, ST6GALNAC1, STARD10, SYNJ2
Signal transduction	3406	108	81.03	3.59 x 10-2	ADAM2, ADORA3, AKAP10, ALS2, ARNT, ASGR2, BAIAP2, BCR, C3AR1, CCR3, CD207, CD79B, CDC42EP1, CDH2, CDH23, CEACAM21, CEACAM4, CIB1, CLEC1B, CLEC2B, CLEC4C, CNTNAP2, CXCL5, DGKQ, DSG3, DUSP14, ECGF1, EDG2, EMR1, EMR2, F2RL1, FAS, FCER1G, FCRL3, FCRL5, GHRL, GJB6, GNA11, GNAI3, GNB1L, GNB5, GP1BA, GRB2, GYPC, HP, HRASLS3, IFT88, IL11RA, IL17D, IL17E, INPP5E, INPP5E, ITPR3, KIR3DL1, KLRC3, KREMEN1, KS…
Molecular Function	Total No. of Genes	Observed No. of Genes	Expected No. of Genes	P-Value	Genes
Hydrolase	736	44	17.51	1.23 x 10-6	ADORA3, C4BPA, CD300C, CD79B, CFD, CFD, CLEC1B, CLEC2B, FCER1G, FCRL3, FCRL5, KIR3DL1, KLRC3, LAIR1, LILRA3, LYZ, OAS2, PLTP, SPP1, TAPBPL
Transferase	884	45	21.03	6.67 x 10-5	A4GALT, ADNP, AYTL1, BAZ1A, CAT, CAT, CHPT1, CHST13, CPT1B, CRAT, ECGF1, EXOSC6, EZH2, FAS, FAS, FDFT1, GALNT9, GATM, GCAT, GCNT2, GSTM3, GSTM4, GSTT1, IFT88, LIAS, LYCAT, MAP3K2, MGMT, NSUN6, NUDT18, OAS2, PAPSS1, PASK, PASK, PCYT1A, POLR1D, POLR2J, PRMT2, PYGB, RPS6KA2, SHMT1, SPDY1, ST6GALNAC1, TPST1, TRMT12, UAP1L1, WBSCR27
Oxidoreductase	603	33	14.35	3.72 x 10-4	ADI1, AMT, CAT, CBR3, CD14, CD14, COX11, CYB5R2, CYP26B1, CYP27A1, CYP2W1, CYP4F12, DEGS1, ETFB, FAS, FOXRED1, FVT1, GCDH, GPX7, GRHPR, H6PD, HPD, HSD17B12, INPP5E, INPP5E, MDH2, MSRB2, MTRR, NDUFA10, PAM, PHGDH, PRDX5, QDPR, RDH13, SCP2
Other receptor	231	17	5.5	9.07 x 10-3	ASGR2, CD14, CD207, CD302, CLEC1B, CLEC2B, CLEC4C, CLEC4F, CNTNAP2, FOLR3, KLRC3, KREMEN1, LEPR, MARCO, PEX7, PTPRN2, SRPRB
90 HapMap CEU samples (HapMap B cell datasets):
Molecular Function	Total No. of Genes	Observed No. of Genes	Expected No. of Genes	P-Value	Genes
Lipid, fatty acid and steroid metabolism	770	44	21.26	2.24 x 10-4	ABCA1, ABCA6, ACOX3, ACSS2, AMACR, ANXA5, ARSA, ARV1, ASCC1, CAT, CAT, CAV1, CAV2, CHPT1, CRLS1, CYB5R3, DGKQ, EBPL, ECHDC3, ELOVL5, FAAH, FAAH, FDX1, HADHA, HIBCH, HSD17B12, INSIG1, IVD, LPA, LTC4S, MCAT, OXCT2, PAQR4, PGS1, PIP5K1C, PIP5K2A, PLA2G4C, PLCB2, PLD3, PLTP, RDH5, SGPP2, SLC27A5, ST8SIA5, STARD10, TAP2
Intracellular protein traffic	1008	50	27.82	2.08 x 10-3	ACTA2, ACTR1A, AMPH, ARHGEF3, CAST, CAV1, CAV2, CHML, COMT, CORO2A, CPNE1, DCTN5, EIF3S8, FXC1, GNL2, KTN1, LST1, MEGF11, MFN1, MYO1E, MYOM2, PEX14, PEX5, PEX6, PEX7, POMZP3, PPIL3, RAB15, RAB31, RAB40B, RAMP1, RNF10, SCAMP3, SEC31A, SNAP29, SNX11, SNX16, SPG7, STXBP2, TIMM10, TIMM22, TNPO3, TRAPPC4, TUBB2A, TUBB2B, TUBB6, VAMP1, VPS11, WDR60, ZFYVE21
Protein metabolism and modification	3040	117	83.92	4.53 x 10-3	ABHD4, ADAM21, AIM1, AMFR, ANG, B3GALNT1, B4GALNT3, B4GALT1, BLK, CAMKK2, CAPN12, CAST, CCDC126, CCT8, CDC7, CDK3, CDKN1A, CDKN1A, COX11, CSNK2A1, CSNK2A1, CSNK2B, CSTB, CTSH, CTSK, CTSS, DUSP18, EDEM1, EIF2B2, EIF3S8, EIF5, EIF5A, EPHB2, ERAL1, EXTL2, FBXO36, FDX1, FUT10, GFM1, GSG2, GUF1, HADHA, HLCS, HSPA1B, HSPA1B, IGF1R, JAK1, LPA, MAK10, MAN1A2, MAP2K2, MAP3K2, MAPK9, MASTL, MRPL14, MRPL21,…
Peroxisome transport	14	5	0.39	7.47 x 10-3	PEX14, PEX5, PEX6, PEX7, RNF10
T-cell mediated immunity	194	16	5.36	2.00 x 10-2	CD69, CTSS, HLA-B, HLA-C, HLA-DOB, HLA-DQA1, HLA-DQA2, HLA-DRB5, HLA-H,HFE, LTBR, LTC4S, SLFN5, SQSTM1, TAPBPL, TNFRSF25
Molecular Function	Total No. of Genes	Observed No. of Genes	Expected No. of Genes	P-Value	Genes
Transferase	884	48	24.4	3.02 x 10-4	B3GALNT1, B3GALTL, B4GALNT3, B4GALT1, CAT, CAT, CCDC126, CDKN1A, CHML, CHPT1, COMT, CRLS1, ECGF1, ECHDC3, ELOVL5, EXTL2, FTSJ2, FTSJ3, FUT10, GSTT1, HIBCH, LCMT1, LTC4S, MAK10, MAP2K2, MAP3K2, MCAT, METTL4, MGMT, MYST3, NAPRT1, NMNAT3, NSUN4, OXCT2, PGS1, PIGF, POFUT2, POLR2E, POLR2J, QRSL1, RG9MTD3, SDF2, SETD1A, SHMT1, ST8SIA5, STK25, TGM5, UGCGL1, WBSCR27
Major histocompatibility complex antigen	46	9	1.27	1.18 x 10-3	HLA-B, HLA-C, HLA-DOB, HLA-DQA1, HLA-DQA2, HLA-DRB5, HLA-H,HFE, OCIAD2
Hydrolase	736	39	20.32	3.33 x 10-3	AMDHD1, ANG, ARSA, ATHL1, ATP13A1, ATP9B, CHI3L2, CHIA, COMT, DCTD, DDX58, DEADC1, DNASE1L3, DPYSL4, FAAH, FAAH, FAHD1, GAA, GNL2, GNPDA1, GPLD1, GUF1, HDAC4, MAN1A2, MANEAL, MCMDC1, MTHFD1L, NT5C3L, NUDT2, PLA2G4C, PLCB2, PLD3, PPA2, PTER, QRSL1, RAD18, RAD51, SMPDL3B, UROS, ZRANB1
Defense/immunity protein	369	22	10.19	2.32 x 10-2	C1QTNF4, C3, CD69, CD79B, CLEC2B, COLEC10, FNDC6, GSG2, HLA-B, HLA-C, HLA-DOB, HLA-DQA1, HLA-DQA2, HLA-DRB5, HLA-H,HFE, KLRC4, KLRG1, OCIAD2, PLTP, PRR4, TAPBPL
Select regulatory molecule	1190	51	32.85	4.49 x 10-2	AKAP10, AKAP3, ANG, ANP32A, ARHGEF3, CAST, CAV1, CAV2, CCDC88, CDKN1A, CDKN1A, CHML, CSNK2B, CSTB, DUSP18, EIF2B2, EIF5, ERAL1, FARP2, GBP3, GNA12, GNG2, GTPBP5, GTPBP9, GUF1, KCTD7, KIAA0141, LPA, LRRC44, LST1, PEBP1, PIK3R1, PPP1R3B, PROCR, RAB15, RAB31, RAB40B, RABGAP1L, RALB, SERPINA1, SERPINB1, SERPINB10, SERPINB9, SPI1, SPINT2, TBC1D1, TBC1D4, TIMP3, TIRAP, VPS24, WFDC3
Ligase	468	25	12.92	4.80 x 10-2	ACSS2, AMFR, ECHDC3, FBXO36, HIBCH, HLCS, MDM4, MTHFD1L, MTHFS, MTHFSD, PAM, PAM, QRSL1, RAD18, SMURF2, TARSL2, TRIM4, TRIM63, TSG101, TTC3, UBE1L, UBE2G1, UBE2L3, UBE2O, UBE3B, WARS2
